# Supplementary material for: Rapid Radiations Outweigh Reticulations During the Evolution of a 750-Million-Year-Old Lineage of Cyanobacteria
Source: Mol Biol Evol. 2025 Oct 1;42(10):msaf244. doi: 10.1093/molbev/msaf244 (PMC12559999; doi:10.1093/molbev/msaf244)
Supplement: msaf244_Supplementary_Data [file msaf244_supplementary_data.zip]

Archive with 6 entries (6 files):
- SupplementaryData2b_dated_nostoc.tree.txt
- SupplementaryData3.xlsx
- Supplementary Materials.docx
- Supplementary_materials.pdf
- SupplementaryData1.xlsx
- SupplementaryData2a_nostocales_dated.tree.txt
