# Supplementary material for: Rapid Radiations Outweigh Reticulations During the Evolution of a 750-Million-Year-Old Lineage of Cyanobacteria
Source: Mol Biol Evol. 2025 Oct 1;42(10):msaf244. doi: 10.1093/molbev/msaf244 (PMC12559999; doi:10.1093/molbev/msaf244)
Supplement: msaf244_Supplementary_Data [file msaf244_supplementary_data.zip › SupplementaryData2b_dated_nostoc.tree.txt]

#NEXUS
BEGIN TREES;

	UTREE 1 = (((Aphanizomenon_flos_aquae_NIES_81: 0.969710, Anabaena_cylindrica_PCC_7122: 0.969710) [&95%HPD={0.733704, 1.20359}]: 0.538389, Cylindrospermum_stagnale_PCC_7417: 1.508098) [&95%HPD={1.29107, 1.66004}]: 0.120088, ((((((((((((((((((P2083_bin_10_Peltigera_rufescens_1: 0.113611, (P2180_bin_2_Peltigera_ponojensis_monticola_1a: 0.087830, (P2123_bin_17_Peltigera_canina_1: 0.069837, P11388_bin_2_Peltigera_neckeri: 0.069837) [&95%HPD={0.0479985, 0.0954681}]: 0.017993) [&95%HPD={0.0636206, 0.114944}]: 0.025781) [&95%HPD={0.0844254, 0.142659}]: 0.046362, KVJ10_Blasia_pusilla: 0.159973) [&95%HPD={0.126481, 0.193664}]: 0.020837, ((((210A_Peltigera_membranacea: 0.078429, 3_bin_5_Peltigera_monticola: 0.078429) [&95%HPD={0.0526641, 0.103796}]: 0.034329, (((P8768_bin_2_Peltigera_aff_didactyla: 0.003616, P11425_bin_6_Peltigera_aff_neorufescens: 0.003616) [&95%HPD={0.0020965, 0.0054454}]: 0.047848, P8231_bin_15_Peltigera_ponojensis_monticola_1a: 0.051464) [&95%HPD={0.0330629, 0.0706662}]: 0.026437, DB3992_Peltigera_malacea: 0.077900) [&95%HPD={0.0568056, 0.101287}]: 0.034858) [&95%HPD={0.0872072, 0.140252}]: 0.030044, (P8840_bin_1_Peltigera_leucophlebia_1: 0.107559, P8219_bin_29_Peltigera_islandica: 0.107559) [&95%HPD={0.0779487, 0.137013}]: 0.035243) [&95%HPD={0.114, 0.172933}]: 0.015516, P2164_bin_3_Peltigera_globulata: 0.158319) [&95%HPD={0.127056, 0.190998}]: 0.022491) [&95%HPD={0.14721, 0.216896}]: 0.020347, P2090_bin_22_Peltigera_canina_2: 0.201157) [&95%HPD={0.162757, 0.23916}]: 0.015944, ((((P1030_bin_5_Peltigera_retifoveata: 0.003258, JL23_bin_27_Peltigera_aphthosa: 0.003258) [&95%HPD={0.0019048, 0.0047061}]: 0.003443, P8577_bin_23_Peltigera_aphthosa_5: 0.006701) [&95%HPD={0.0042306, 0.0092514}]: 0.063516, ((P8580_bin_6_Peltigera_canina_1: 0.002516, P8575_bin_3_Peltigera_neckeri: 0.002516) [&95%HPD={0.0014279, 0.003788}]: 0.037955, PL483_bin_4_Peltigera_ponojensis: 0.040472) [&95%HPD={0.0253684, 0.056861}]: 0.029745) [&95%HPD={0.0485393, 0.0928808}]: 0.016611, JL31_bin_38_Peltigera_extenuata: 0.086827) [&95%HPD={0.0622204, 0.113574}]: 0.130273) [&95%HPD={0.175766, 0.257377}]: 0.017608, P2081_bin_11_Peltigera_canina_2: 0.234708) [&95%HPD={0.189991, 0.278911}]: 0.035025, (((P12649_bin_6_Leptogium_sp: 0.156478, (P6447_bin_3_Peltigera_collina: 0.091356, P11060_bin_1_Leptogium_saturninum: 0.091356) [&95%HPD={0.0572867, 0.127789}]: 0.065122) [&95%HPD={0.113485, 0.198938}]: 0.046841, (NMS9_bin_7_Peltigera_phyllidiosa: 0.015965, S44_bin_8_Peltigera_phyllidiosa: 0.015965) [&95%HPD={0.0093094, 0.0241001}]: 0.187354) [&95%HPD={0.160148, 0.252496}]: 0.034266, (((P12646_bin_6_Leptogium_sp: 0.142391, (P12650_bin_7_Leptogium_sp: 0.111944, P12641_bin_9_Leptogium_sp: 0.111944) [&95%HPD={0.0799814, 0.148962}]: 0.030447) [&95%HPD={0.105679, 0.180771}]: 0.034355, P14320_bin_11_Leptogium_sp: 0.176746) [&95%HPD={0.137923, 0.219212}]: 0.023091, 5183_Lobaria_pulmonaria: 0.199837) [&95%HPD={0.160188, 0.247111}]: 0.037748) [&95%HPD={0.191955, 0.286727}]: 0.032148) [&95%HPD={0.220897, 0.321401}]: 0.029062, NMS4_bin_2_Peltigera_venosa: 0.298795) [&95%HPD={0.245377, 0.35642}]: 0.034316, (P6236_bin_11_Peltigera_fuscopraetextata: 0.106103, P2213_bin_24_Peltigera_canina_1: 0.106103) [&95%HPD={0.0600609, 0.156534}]: 0.227009) [&95%HPD={0.274884, 0.396818}]: 0.026074, (((((((P6602_bin_13_Peltigera_borealis: 0.002159, S52_bin_4_Peltigera_appalachensis: 0.002159) [&95%HPD={0.0012506, 0.003201}]: 0.003534, S51_bin_2_Peltigera_appalachensis: 0.005693) [&95%HPD={0.0035573, 0.007879}]: 0.087576, P8857_bin_2_Peltigera_scabrosa_1: 0.093269) [&95%HPD={0.0632668, 0.124273}]: 0.041516, P9121_bin_11_Peltigera_appalachensis: 0.134785) [&95%HPD={0.102144, 0.169205}]: 0.019382, P6465_bin_9_Peltigera_appalachensis: 0.154167) [&95%HPD={0.120085, 0.191589}]: 0.017563, ((S62_bin_9_Peltigera_asiatica: 0.129180, (S43_bin_7_Peltigera_appalachensis: 0.086972, P2115_bin_1_Peltigera_vainioi: 0.086972) [&95%HPD={0.0591008, 0.117515}]: 0.042208) [&95%HPD={0.0980539, 0.16341}]: 0.016349, NMS8_bin_8_Peltigera_dolichorhiza: 0.145529) [&95%HPD={0.1114, 0.180588}]: 0.026202) [&95%HPD={0.134023, 0.208991}]: 0.045235, (S67_bin_3_Peltigera_borinquensis: 0.044438, (P3034_bin_5_Peltigera_occidentalis: 0.003843, S66_bin_1_Peltigera_mikado: 0.003843) [&95%HPD={0.0021606, 0.005733}]: 0.040596) [&95%HPD={0.0261288, 0.0665702}]: 0.172528) [&95%HPD={0.168875, 0.267005}]: 0.142219) [&95%HPD={0.298158, 0.426553}]: 0.017829, (((P2224_bin_14_Peltigera_neocanina_3: 0.063679, P6524_bin_1_Peltigera_praetextata: 0.063679) [&95%HPD={0.0389012, 0.0896373}]: 0.044137, P2162_bin_10_Peltigera_erioderma_1: 0.107817) [&95%HPD={0.0750562, 0.142233}]: 0.035471, ((((P8570_bin_6_Peltigera_canina_1: 0.012193, (S40_bin_5_Peltigera_appalachensis: 0.009207, (JL34_bin_22_Peltigera_evansiana: 0.006715, P6600_bin_4_Peltigera_canina_2: 0.006715) [&95%HPD={0.0042047, 0.0093669}]: 0.002492) [&95%HPD={0.0063604, 0.0123406}]: 0.002986) [&95%HPD={0.0085651, 0.0159846}]: 0.012415, (P8569_bin_1_Peltigera_elisabethae: 0.000005, P8571_bin_17_Peltigera_praetextata: 0.000005) [&95%HPD={1e-07, 1.12e-05}]: 0.024603) [&95%HPD={0.0172327, 0.0328047}]: 0.009442, S27_bin_9_Peltigera_vitikainenii: 0.034050) [&95%HPD={0.0242275, 0.0445676}]: 0.071088, P8202_bin_9_Peltigera_latiloba: 0.105137) [&95%HPD={0.0707049, 0.139207}]: 0.038151) [&95%HPD={0.105499, 0.184523}]: 0.233726) [&95%HPD={0.3138, 0.447548}]: 0.021740, ((P5023_bin_4_Peltigera_scabrosa: 0.003078, P6620_bin_4_Peltigera_neopolydactyla_: 0.003078) [&95%HPD={0.0017289, 0.0045793}]: 0.124360, P3068_bin_7_Peltigera_clathrata: 0.127438) [&95%HPD={0.0755065, 0.185943}]: 0.271317) [&95%HPD={0.333016, 0.472323}]: 0.024208, ((Nmoss2_Pleurozium_schreberi: 0.064015, Blasia_pusilla_KVJ20: 0.064015) [&95%HPD={0.0358088, 0.0964241}]: 0.289334, (KVJ2_Blasia_pusilla: 0.046877, KVS11_Blasia_pusilla: 0.046877) [&95%HPD={0.0267425, 0.0692201}]: 0.306473) [&95%HPD={0.271503, 0.44055}]: 0.069613) [&95%HPD={0.353413, 0.49914}]: 0.025750, P943_bin_5_Peltigera_monticola: 0.448713) [&95%HPD={0.377393, 0.530929}]: 0.030691, (((((((((S32_bin_15_Peltigera_vitikainenii: 0.022237, P2170_bin_4_Peltigera_degenii: 0.022237) [&95%HPD={0.0136448, 0.031427}]: 0.011036, (S31_bin_7_Peltigera_vitikainenii: 0.019075, 232_Peltigera_membranacea_cyanobiont: 0.019075) [&95%HPD={0.0117436, 0.0265119}]: 0.014197) [&95%HPD={0.0232199, 0.0439654}]: 0.014779, S24_bin_12_Peltigera_vitikainenii: 0.048052) [&95%HPD={0.0338677, 0.0627661}]: 0.114458, ((P2152_bin_6_Peltigera_soredians: 0.117087, ((((213_Peltigera_membranacea: 0.021393, P539_bin_14_Peltigera_hymenina: 0.021393) [&95%HPD={0.0135756, 0.0301612}]: 0.008098, N6_Peltigera_membranacea: 0.029491) [&95%HPD={0.0202357, 0.039751}]: 0.027091, P1229_bin_25_Peltigera_hymenina: 0.056582) [&95%HPD={0.0395386, 0.0727996}]: 0.033007, P330_bin_5_Peltigera_truculenta: 0.089589) [&95%HPD={0.0660897, 0.113891}]: 0.027498) [&95%HPD={0.0886367, 0.147311}]: 0.021268, P607_bin_11_Peltigera_sp_3: 0.138355) [&95%HPD={0.107243, 0.173593}]: 0.024154) [&95%HPD={0.1276, 0.202575}]: 0.014195, P1574_bin_1_Peltigera_dolichorhiza: 0.176705) [&95%HPD={0.13973, 0.219646}]: 0.039573, 8277_bin_2_Peltigera_aubertii: 0.216278) [&95%HPD={0.171651, 0.268001}]: 0.074694, (P2039_bin_23_Peltigera_hydrophila: 0.173943, P2037_bin_28_Peltigera_aubertii: 0.173943) [&95%HPD={0.112582, 0.234827}]: 0.117029) [&95%HPD={0.227054, 0.349577}]: 0.054352, ((Nostoc_punctiforme_PCC_73102: 0.168387, ((Nostoc_sp_ATCC_53789_v2: 0.106716, P6963_bin_9_Peltigera_nana: 0.106716) [&95%HPD={0.0699597, 0.144701}]: 0.023677, P8256_bin_3_Peltigera_didactyla_3: 0.130393) [&95%HPD={0.0911432, 0.170574}]: 0.037994) [&95%HPD={0.123351, 0.214784}]: 0.076616, (NMS1_bin_5_Peltigera_hydrothyria: 0.002770, NMS2_bin_6_Peltigera_hydrothyria: 0.002770) [&95%HPD={0.0016314, 0.0041714}]: 0.242233) [&95%HPD={0.184803, 0.305495}]: 0.100322) [&95%HPD={0.276834, 0.413544}]: 0.099966, ((((((Nostoc_commune_NIES_4072: 0.155285, P10246_bin_10_Protopannaria_pezizoides: 0.155285) [&95%HPD={0.106436, 0.207621}]: 0.038748, Nostoc_flagelliforme_CCNUN1: 0.194033) [&95%HPD={0.144464, 0.25173}]: 0.031009, (Nostoc_sphaeroides_CCNUC1: 0.033362, Nostoc_sphaeroides_Kutzing: 0.033362) [&95%HPD={0.0193022, 0.0498528}]: 0.191679) [&95%HPD={0.17181, 0.285772}]: 0.029471, (P9639_bin_5_Massalongia_carnosa: 0.125689, P12578_bin_22_Gabura_fascicularis: 0.125689) [&95%HPD={0.0767974, 0.17787}]: 0.128823) [&95%HPD={0.197164, 0.319495}]: 0.021249, S5_bin_2_Physma_sp: 0.275761) [&95%HPD={0.215029, 0.345035}]: 0.121799, P9820_bin_6_Peltigera_canina_2: 0.397560) [&95%HPD={0.3173, 0.472956}]: 0.047730) [&95%HPD={0.368133, 0.524569}]: 0.034113) [&95%HPD={0.401751, 0.562626}]: 0.024342, ((((P9822_bin_12_Peltigera_malacea_2: 0.069644, NOS_bin_1_Peltigera_aphthosa: 0.069644) [&95%HPD={0.0390964, 0.104401}]: 0.236779, (((S1_bin_7_Fuscopannaria_sp.: 0.025344, (S12_bin_12_Fuscopannaria_sp.: 0.012798, S13_bin_3_Fuscopannaria_sp.: 0.012798) [&95%HPD={0.0075186, 0.0188198}]: 0.012546) [&95%HPD={0.0166048, 0.0353764}]: 0.221747, ((((P9119_bin_5_Peltigera_frippii: 0.015396, P8926_bin_12_Peltigera_malacea_2: 0.015396) [&95%HPD={0.0086397, 0.0227806}]: 0.076507, P10894_bin_1_Peltigera_malacea_2: 0.091903) [&95%HPD={0.0623953, 0.127525}]: 0.029557, P10160_bin_1_Peltigera_aphthosa_5: 0.121460) [&95%HPD={0.0868009, 0.160198}]: 0.092947, (P12569_bin_5_Sticta_caulescens: 0.111531, ((P12570_bin_5_Sticta_hypochra: 0.047846, P12560_bin_18_Pseudocyphellaria_berberina: 0.047846) [&95%HPD={0.0302834, 0.0683818}]: 0.022254, P12567_bin_1_Sticta_hypochra: 0.070101) [&95%HPD={0.0484407, 0.09477}]: 0.041430) [&95%HPD={0.0793324, 0.145891}]: 0.102876) [&95%HPD={0.162533, 0.266555}]: 0.032684) [&95%HPD={0.190485, 0.30647}]: 0.038266, (((P10246_bin_4_Protopannaria_pezizoides: 0.028286, P9728_bin_6_Peltigera_malacea_2: 0.028286) [&95%HPD={0.0172712, 0.0407254}]: 0.013238, NMS7_bin_22_Solorina_crocea: 0.041524) [&95%HPD={0.028068, 0.0573396}]: 0.106160, P10324_bin_2_Peltigera_britannica_2: 0.147684) [&95%HPD={0.0977284, 0.199555}]: 0.137673) [&95%HPD={0.223147, 0.357847}]: 0.021065) [&95%HPD={0.240521, 0.381314}]: 0.034417, ((P8690_bin_1_Peltigera_malacea_3: 0.034096, JL33_bin_16_Peltigera_malacea: 0.034096) [&95%HPD={0.0202894, 0.049532}]: 0.025945, P10247_bin_16_Scytinium_sp: 0.060040) [&95%HPD={0.0387718, 0.0822342}]: 0.280799) [&95%HPD={0.268803, 0.422865}]: 0.092337, (((((((P12564_bin_10_Pseudocyphellaria_corifolia: 0.062645, (P12559_bin_8_Pseudocyphellaria_guillemini: 0.029465, P12573_bin_6_Nephroma_antarcticum: 0.029465) [&95%HPD={0.0176933, 0.043838}]: 0.033180) [&95%HPD={0.0424738, 0.0847873}]: 0.047493, (P10264_bin_13_Leptogium_saturninum: 0.066481, P9895_bin_3_Nephroma_resupinatum: 0.066481) [&95%HPD={0.0411151, 0.0916951}]: 0.043657) [&95%HPD={0.0810942, 0.138569}]: 0.021577, (S10_bin_2__Fuscopannaria_sp.: 0.096580, P12521_bin_3_Lobaria_sp: 0.096580) [&95%HPD={0.0677514, 0.128378}]: 0.035135) [&95%HPD={0.101328, 0.16453}]: 0.014530, P10073_bin_12_Nephroma_resupinatum: 0.146245) [&95%HPD={0.111451, 0.180163}]: 0.010123, (((P14264_bin_5_Pseudocyphellaria_sp.: 0.106677, P14269_bin_10_Sticta_sp.: 0.106677) [&95%HPD={0.07543, 0.140297}]: 0.029252, P14318_bin_17_Sticta_sp: 0.135929) [&95%HPD={0.103131, 0.170228}]: 0.009505, (((P12523_bin_3_Pseudocyphellaria_sp: 0.045191, P12502_bin_2_Pseudocyphellaria_sp.: 0.045191) [&95%HPD={0.0281444, 0.0640474}]: 0.023248, P14213_bin_4_Lobaria_sp.: 0.068439) [&95%HPD={0.0475721, 0.0912234}]: 0.056019, P12545_bin_5_Pannaria_sp: 0.124458) [&95%HPD={0.0933588, 0.15769}]: 0.020976) [&95%HPD={0.113064, 0.182107}]: 0.010934) [&95%HPD={0.121248, 0.19313}]: 0.161671, ((P12537_bin_5_Pseudocyphellaria_sp: 0.114134, P12584_bin_11_Pseudocyphellaria_meyenii: 0.114134) [&95%HPD={0.065549, 0.167261}]: 0.149585, ((S8_bin_2_Physma_sp: 0.024076, S9_bin_6_Physma_sp: 0.024076) [&95%HPD={0.0134747, 0.035891}]: 0.179278, P12591_bin_6_Collema_sp: 0.203355) [&95%HPD={0.139771, 0.263081}]: 0.060364) [&95%HPD={0.198056, 0.333689}]: 0.054320) [&95%HPD={0.242123, 0.391478}]: 0.065853, P12588_bin_4_Leptogium_sp: 0.383893) [&95%HPD={0.299339, 0.467357}]: 0.049283) [&95%HPD={0.345487, 0.522493}]: 0.070569) [&95%HPD={0.42325, 0.591017}]: 0.245763, (((Nmoss4_Pleurozium_schreberi: 0.221543, ((Nostoc_linckia_z4: 0.017897, Nmoss3_Pleurozium_schreberi: 0.017897) [&95%HPD={0.0101229, 0.0262881}]: 0.139734, Nostoc_linckia_NIES_25: 0.157631) [&95%HPD={0.108292, 0.212204}]: 0.063913) [&95%HPD={0.163344, 0.287258}]: 0.055322, Nostoc_calcicola_FACHB_389_: 0.276865) [&95%HPD={0.208578, 0.354346}]: 0.107834, (JC1668_Zamia_pseudoparasitica: 0.151324, P12642_bin_1_Leptogium_sp: 0.151324) [&95%HPD={0.0909371, 0.217828}]: 0.233375) [&95%HPD={0.28598, 0.487323}]: 0.364809) [&95%HPD={0.599184, 0.913928}]: 0.310730, Nostoc_sp_B_2019: 1.060239) [&95%HPD={0.838015, 1.29963}]: 0.567948) [&95%HPD={1.39933, 1.84244}];

END;
