# Supplementary material for: Rapid Radiations Outweigh Reticulations During the Evolution of a 750-Million-Year-Old Lineage of Cyanobacteria
Source: Mol Biol Evol. 2025 Oct 1;42(10):msaf244. doi: 10.1093/molbev/msaf244 (PMC12559999; doi:10.1093/molbev/msaf244)
Supplement: msaf244_Supplementary_Data [file msaf244_supplementary_data.zip › SupplementaryData3.xlsx]

## Sheet: Plate 1
Well Position	Name	Sequence
A01	bc0001F	GGTAGtcagacgatgcgtcatCTGGAGCACGAGGACACTGA
B01	bc0002F	GGTAGctatacatgactctgcCTGGAGCACGAGGACACTGA
C01	bc0003F	GGTAGtactagagtagcactcCTGGAGCACGAGGACACTGA
D01	bc0004F	GGTAGtgtgtatcagtacatgCTGGAGCACGAGGACACTGA
E01	bc0005F	GGTAGacacgcatgacacactCTGGAGCACGAGGACACTGA
F01	bc0006F	GGTAGgatctctactatatgcCTGGAGCACGAGGACACTGA
G01	bc0007F	GGTAGacagtctatactgctgCTGGAGCACGAGGACACTGA
H01	bc0008F	GGTAGatgatgtgctacatctCTGGAGCACGAGGACACTGA
A02	bc0009F	GGTAGctgcgtgctctacgacCTGGAGCACGAGGACACTGA
B02	bc0010F	GGTAGgcgcgatacgatgactCTGGAGCACGAGGACACTGA
C02	bc0011F	GGTAGcgcgctcagctgatcgCTGGAGCACGAGGACACTGA
D02	bc0012F	GGTAGgcgcacgcactacagaCTGGAGCACGAGGACACTGA
E02	bc0013F	GGTAGacactgacgtcgcgacCTGGAGCACGAGGACACTGA
F02	bc0014F	GGTAGcgtctatatacgtataCTGGAGCACGAGGACACTGA
G02	bc0015F	GGTAGatagagactcagagctCTGGAGCACGAGGACACTGA
H02	bc0016F	GGTAGtagatgcgagagtagaCTGGAGCACGAGGACACTGA
A03	bc0017F	GGTAGcatagcgactatcgtgCTGGAGCACGAGGACACTGA
B03	bc0018F	GGTAGcatcactacgctagatCTGGAGCACGAGGACACTGA
C03	bc0019F	GGTAGcgcatctgtgcatgcaCTGGAGCACGAGGACACTGA
D03	bc0020F	GGTAGtatgtgatcgtctctcCTGGAGCACGAGGACACTGA
E03	bc0021F	GGTAGgtacacgctgtgactaCTGGAGCACGAGGACACTGA
F03	bc0022F	GGTAGcgtgtcgcgcatatctCTGGAGCACGAGGACACTGA
G03	bc0023F	GGTAGatatcagtcatgcataCTGGAGCACGAGGACACTGA
H03	bc0024F	GGTAGgagatcgacagtctcgCTGGAGCACGAGGACACTGA
A04	bc0025F	GGTAGcacgcacacacgcgcgCTGGAGCACGAGGACACTGA
B04	bc0026F	GGTAGcgagcacgcgcgtgtgCTGGAGCACGAGGACACTGA
C04	bc0027F	GGTAGgtagtctcgcacagatCTGGAGCACGAGGACACTGA
D04	bc0028F	GGTAGgagactctgtgcgcgtCTGGAGCACGAGGACACTGA
E04	bc0029F	GGTAGgctcgactgtgagagaCTGGAGCACGAGGACACTGA
F04	bc0030F	GGTAGagagatgtgtgatgacCTGGAGCACGAGGACACTGA
G04	bc0031F	GGTAGtacgactacatatcagCTGGAGCACGAGGACACTGA
H04	bc0032F	GGTAGtatctctgtagagtctCTGGAGCACGAGGACACTGA
A05	bc0033F	GGTAGagagagagacatgcgcCTGGAGCACGAGGACACTGA
B05	bc0034F	GGTAGactctcgctctgtagaCTGGAGCACGAGGACACTGA
C05	bc0035F	GGTAGtctatgtctcagtagtCTGGAGCACGAGGACACTGA
D05	bc0036F	GGTAGgcgtatatctcatgcgCTGGAGCACGAGGACACTGA
E05	bc0037F	GGTAGgtgcgtatgtcgctacCTGGAGCACGAGGACACTGA
F05	bc0038F	GGTAGtgctcgcagtatcacaCTGGAGCACGAGGACACTGA
G05	bc0039F	GGTAGctgtgtgtgatagagtCTGGAGCACGAGGACACTGA
H05	bc0040F	GGTAGcagtgagagcgcgataCTGGAGCACGAGGACACTGA
A06	bc0041F	GGTAGgtacatatgcgtctgtCTGGAGCACGAGGACACTGA
B06	bc0042F	GGTAGgagactagagatagtgCTGGAGCACGAGGACACTGA
C06	bc0043F	GGTAGtacgcgtgtacgcagaCTGGAGCACGAGGACACTGA
D06	bc0044F	GGTAGtgtcactcatctgagtCTGGAGCACGAGGACACTGA
E06	bc0045F	GGTAGgcacatacacgctcacCTGGAGCACGAGGACACTGA
F06	bc0046F	GGTAGgctcgtcgcgcgcacaCTGGAGCACGAGGACACTGA
G06	bc0047F	GGTAGacagtgcgctgtctatCTGGAGCACGAGGACACTGA
H06	bc0048F	GGTAGtcacactctagagcgaCTGGAGCACGAGGACACTGA
A07	bc0049F	GGTAGtcacatatgtatacatCTGGAGCACGAGGACACTGA
B07	bc0050F	GGTAGcgctgcgagagacagtCTGGAGCACGAGGACACTGA
C07	bc0051F	GGTAGacacacagactgtgagCTGGAGCACGAGGACACTGA
D07	bc0052F	GGTAGgcagactctcacacgcCTGGAGCACGAGGACACTGA
E07	bc0053F	GGTAGtgctctcgtgtactgtCTGGAGCACGAGGACACTGA
F07	bc0054F	GGTAGgtgtgagatatatatcCTGGAGCACGAGGACACTGA
G07	bc0055F	GGTAGctcagtgtgacacatgCTGGAGCACGAGGACACTGA
H07	bc0056F	GGTAGtgcgagcgactctatcCTGGAGCACGAGGACACTGA
A08	bc0057F	GGTAGgtcagctagtgtcagcCTGGAGCACGAGGACACTGA
B08	bc0058F	GGTAGagatatcatcagcgagCTGGAGCACGAGGACACTGA
C08	bc0059F	GGTAGgtgcagtgatcgatgaCTGGAGCACGAGGACACTGA
D08	bc0060F	GGTAGtgactcgctcatagtcCTGGAGCACGAGGACACTGA
E08	bc0061F	GGTAGatgctgatgacgcgctCTGGAGCACGAGGACACTGA
F08	bc0062F	GGTAGgacagcatctgcgctcCTGGAGCACGAGGACACTGA
G08	bc0063F	GGTAGagcgtctgacgtgagtCTGGAGCACGAGGACACTGA
H08	bc0064F	GGTAGtcgatatacgacgtgcCTGGAGCACGAGGACACTGA
A09	bc0065F	GGTAGtcgtcatacgctctagCTGGAGCACGAGGACACTGA
B09	bc0066F	GGTAGcgactacgtacagtagCTGGAGCACGAGGACACTGA
C09	bc0067F	GGTAGgcgtagacagactacaCTGGAGCACGAGGACACTGA
D09	bc0068F	GGTAGacagtatgatgtactcCTGGAGCACGAGGACACTGA
E09	bc0069F	GGTAGgtctgatagatacagaCTGGAGCACGAGGACACTGA
F09	bc0070F	GGTAGctgcgcagtacgtgcaCTGGAGCACGAGGACACTGA
G09	bc0071F	GGTAGtagatctctgactcacCTGGAGCACGAGGACACTGA
H09	bc0072F	GGTAGctgatgcgcgctgtacCTGGAGCACGAGGACACTGA
A10	bc0073F	GGTAGcactcgtgcacgatgcCTGGAGCACGAGGACACTGA
B10	bc0074F	GGTAGtgacagtatcacagtgCTGGAGCACGAGGACACTGA
C10	bc0075F	GGTAGgagatacgctgcagtcCTGGAGCACGAGGACACTGA
D10	bc0076F	GGTAGacgtgagctcactcgcCTGGAGCACGAGGACACTGA
E10	bc0077F	GGTAGatagagagtgtctcagCTGGAGCACGAGGACACTGA
F10	bc0078F	GGTAGcatagagagatagtatCTGGAGCACGAGGACACTGA
G10	bc0079F	GGTAGatctcgagatgtagcgCTGGAGCACGAGGACACTGA
H10	bc0080F	GGTAGacgatcactcgtgtcaCTGGAGCACGAGGACACTGA
A11	bc0081F	GGTAGgatcgactcgagcatcCTGGAGCACGAGGACACTGA
B11	bc0082F	GGTAGatgctcactactacatCTGGAGCACGAGGACACTGA
C11	bc0083F	GGTAGcgtgcacatctatagcCTGGAGCACGAGGACACTGA
D11	bc0084F	GGTAGgactgcacatgcacgaCTGGAGCACGAGGACACTGA
E11	bc0085F	GGTAGtatgactagtgtactaCTGGAGCACGAGGACACTGA
F11	bc0086F	GGTAGgacgtgtcgtagatatCTGGAGCACGAGGACACTGA
G11	bc0087F	GGTAGatagcgacgcgatataCTGGAGCACGAGGACACTGA
H11	bc0088F	GGTAGatcgctgtgtctatagCTGGAGCACGAGGACACTGA
A12	bc0089F	GGTAGtctcactgatagcgtgCTGGAGCACGAGGACACTGA
B12	bc0090F	GGTAGtgtcgtctatcatgtaCTGGAGCACGAGGACACTGA
C12	bc0091F	GGTAGcacacgagatctcatcCTGGAGCACGAGGACACTGA
D12	bc0092F	GGTAGagatacacatgatactCTGGAGCACGAGGACACTGA
E12	bc0093F	GGTAGcgtgagtagtcagacgCTGGAGCACGAGGACACTGA
F12	bc0094F	GGTAGtctcgactgcacatatCTGGAGCACGAGGACACTGA
G12	bc0095F	GGTAGtgagtgacgtgtagcgCTGGAGCACGAGGACACTGA
H12	bc0096F	GGTAGgtgtgcactcacactcCTGGAGCACGAGGACACTGA

## Sheet: Plate 2
Well Position	Name	Sequence
A01	bc0097F	GGTAGtacgatcgtagctgctCTGGAGCACGAGGACACTGA
B01	bc0098F	GGTAGtatacacactcgctcgCTGGAGCACGAGGACACTGA
C01	bc0099F	GGTAGagcgctgcgacacgcgCTGGAGCACGAGGACACTGA
D01	bc0100F	GGTAGgtcgtagctgctgtatCTGGAGCACGAGGACACTGA
E01	bc0101F	GGTAGctgtactagagcgtctCTGGAGCACGAGGACACTGA
F01	bc0102F	GGTAGtcgagtgtatagctcaCTGGAGCACGAGGACACTGA
G01	bc0103F	GGTAGactgtgacagtatgatCTGGAGCACGAGGACACTGA
H01	bc0104F	GGTAGtgtctgagacgcatacCTGGAGCACGAGGACACTGA
A02	bc0105F	GGTAGcactcacgtgtgatatCTGGAGCACGAGGACACTGA
B02	bc0106F	GGTAGatcgcatcgcagagacCTGGAGCACGAGGACACTGA
C02	bc0107F	GGTAGtactcatatatgctacCTGGAGCACGAGGACACTGA
D02	bc0108F	GGTAGgtctacgctcgtcgcgCTGGAGCACGAGGACACTGA
E02	bc0109F	GGTAGtgcgagactatcgcgaCTGGAGCACGAGGACACTGA
F02	bc0110F	GGTAGcagatctctctgatgtCTGGAGCACGAGGACACTGA
G02	bc0111F	GGTAGgtagagtgatcgcgtcCTGGAGCACGAGGACACTGA
H02	bc0112F	GGTAGacgacagtcagagtatCTGGAGCACGAGGACACTGA
A03	bc0113F	GGTAGatatatagctgatgcgCTGGAGCACGAGGACACTGA
B03	bc0114F	GGTAGtgctatctgagatactCTGGAGCACGAGGACACTGA
C03	bc0115F	GGTAGcagcagatcatgtcgaCTGGAGCACGAGGACACTGA
D03	bc0116F	GGTAGtgctgcgagcgctctgCTGGAGCACGAGGACACTGA
E03	bc0117F	GGTAGactatcgcagctcagtCTGGAGCACGAGGACACTGA
F03	bc0118F	GGTAGcgtctctcgtctgtgcCTGGAGCACGAGGACACTGA
G03	bc0119F	GGTAGgagtctcgatatactaCTGGAGCACGAGGACACTGA
H03	bc0120F	GGTAGtgtcatgtgtacacacCTGGAGCACGAGGACACTGA
A04	bc0121F	GGTAGtctgtcgatatacactCTGGAGCACGAGGACACTGA
B04	bc0122F	GGTAGacgtgctctatagagaCTGGAGCACGAGGACACTGA
C04	bc0123F	GGTAGtatcagcacgacatgcCTGGAGCACGAGGACACTGA
D04	bc0124F	GGTAGgctctcacgatatcagCTGGAGCACGAGGACACTGA
E04	bc0125F	GGTAGtatatgctctgtgtgaCTGGAGCACGAGGACACTGA
F04	bc0126F	GGTAGgatagctgctagctgaCTGGAGCACGAGGACACTGA
G04	bc0127F	GGTAGtctcatgtgtgagctaCTGGAGCACGAGGACACTGA
H04	bc0128F	GGTAGtcagatgtgtcgcgagCTGGAGCACGAGGACACTGA
A05	bc0129F	GGTAGcgtagctcagacactcCTGGAGCACGAGGACACTGA
B05	bc0130F	GGTAGtcagagacactacgagCTGGAGCACGAGGACACTGA
C05	bc0131F	GGTAGatcgagcagcagtcgtCTGGAGCACGAGGACACTGA
D05	bc0132F	GGTAGcgtagctcgagatgagCTGGAGCACGAGGACACTGA
E05	bc0133F	GGTAGgctagtcgatgacagcCTGGAGCACGAGGACACTGA
F05	bc0134F	GGTAGcatgatgcgagacgctCTGGAGCACGAGGACACTGA
G05	bc0135F	GGTAGgtgtagcgtagacagtCTGGAGCACGAGGACACTGA
H05	bc0136F	GGTAGagcacgtgtgtcgacaCTGGAGCACGAGGACACTGA
A06	bc0137F	GGTAGctagacacgcagtcacCTGGAGCACGAGGACACTGA
B06	bc0138F	GGTAGtagcgtgagagtgtcgCTGGAGCACGAGGACACTGA
C06	bc0139F	GGTAGgtctctctctcacgcaCTGGAGCACGAGGACACTGA
D06	bc0140F	GGTAGtgcatagtagtgctctCTGGAGCACGAGGACACTGA
E06	bc0141F	GGTAGcatatcagtgctacagCTGGAGCACGAGGACACTGA
F06	bc0142F	GGTAGcgacgtcatagtgcgtCTGGAGCACGAGGACACTGA
G06	bc0143F	GGTAGacacactctatcagatCTGGAGCACGAGGACACTGA
H06	bc0144F	GGTAGgctgtgtgtgctcgtcCTGGAGCACGAGGACACTGA
A07	bc0145F	GGTAGagcgtagcatctgagcCTGGAGCACGAGGACACTGA
B07	bc0146F	GGTAGgagtctgcacgcgctaCTGGAGCACGAGGACACTGA
C07	bc0147F	GGTAGagacgcgagcgcgtagCTGGAGCACGAGGACACTGA
D07	bc0148F	GGTAGctacgatgctatgtatCTGGAGCACGAGGACACTGA
E07	bc0149F	GGTAGcgactagatctatcatCTGGAGCACGAGGACACTGA
F07	bc0150F	GGTAGatctctgtgcgcgcagCTGGAGCACGAGGACACTGA
G07	bc0151F	GGTAGgctagcatgctctcagCTGGAGCACGAGGACACTGA
H07	bc0152F	GGTAGgtcacgatatagtgacCTGGAGCACGAGGACACTGA
A08	bc0153F	GGTAGtctactgcatgatgtcCTGGAGCACGAGGACACTGA
B08	bc0154F	GGTAGagtcgtgactatgctcCTGGAGCACGAGGACACTGA
C08	bc0155F	GGTAGgtatagacagatgtgcCTGGAGCACGAGGACACTGA
D08	bc0156F	GGTAGtagtgtgcgactctgaCTGGAGCACGAGGACACTGA
E08	bc0157F	GGTAGgcactcagagacgcgaCTGGAGCACGAGGACACTGA
F08	bc0158F	GGTAGtctatcagcgctgatgCTGGAGCACGAGGACACTGA
G08	bc0159F	GGTAGatgtcgcatatatcgcCTGGAGCACGAGGACACTGA
H08	bc0160F	GGTAGcacgactatatgctctCTGGAGCACGAGGACACTGA
A09	bc0161F	GGTAGagtcacacgcacgctgCTGGAGCACGAGGACACTGA
B09	bc0162F	GGTAGcatacatcgcgcagtaCTGGAGCACGAGGACACTGA
C09	bc0163F	GGTAGtgcgagcgtgcacagaCTGGAGCACGAGGACACTGA
D09	bc0164F	GGTAGctctgactcgcgtcgaCTGGAGCACGAGGACACTGA
E09	bc0165F	GGTAGctatctagcactcacaCTGGAGCACGAGGACACTGA
F09	bc0166F	GGTAGacacgtgatagctacgCTGGAGCACGAGGACACTGA
G09	bc0167F	GGTAGgcgatcactgtacactCTGGAGCACGAGGACACTGA
H09	bc0168F	GGTAGcgctagagatctgctaCTGGAGCACGAGGACACTGA
A10	bc0169F	GGTAGgatactgacacactatCTGGAGCACGAGGACACTGA
B10	bc0170F	GGTAGgagctgatgtacatgtCTGGAGCACGAGGACACTGA
C10	bc0171F	GGTAGagtcgcgtagctcatcCTGGAGCACGAGGACACTGA
D10	bc0172F	GGTAGtgtagagatactcactCTGGAGCACGAGGACACTGA
E10	bc0173F	GGTAGtcgctgactcgacacaCTGGAGCACGAGGACACTGA
F10	bc0174F	GGTAGtacatctcgctgcgcaCTGGAGCACGAGGACACTGA
G10	bc0175F	GGTAGgtatatatatacgtctCTGGAGCACGAGGACACTGA
H10	bc0176F	GGTAGtcgcgagcagcgacatCTGGAGCACGAGGACACTGA
A11	bc0177F	GGTAGagctcagtatcatctgCTGGAGCACGAGGACACTGA
B11	bc0178F	GGTAGacacagtagagcgagcCTGGAGCACGAGGACACTGA
C11	bc0179F	GGTAGacgacgcgcactgacaCTGGAGCACGAGGACACTGA
D11	bc0180F	GGTAGctcatagcgtgtactcCTGGAGCACGAGGACACTGA
E11	bc0181F	GGTAGgacgacagactgcataCTGGAGCACGAGGACACTGA
F11	bc0182F	GGTAGgtctgtatagctatctCTGGAGCACGAGGACACTGA
G11	bc0183F	GGTAGtgtctcgtgctgagacCTGGAGCACGAGGACACTGA
H11	bc0184F	GGTAGcatatgctcgtgcactCTGGAGCACGAGGACACTGA
A12	bc0185F	GGTAGactacatactagatcaCTGGAGCACGAGGACACTGA
B12	bc0186F	GGTAGtgtgcacgacagcagtCTGGAGCACGAGGACACTGA
C12	bc0187F	GGTAGatgatacacgcgcgacCTGGAGCACGAGGACACTGA
D12	bc0188F	GGTAGtgtctgatctgtatcaCTGGAGCACGAGGACACTGA
E12	bc0189F	GGTAGctctcgcatacgcgagCTGGAGCACGAGGACACTGA
F12	bc0190F	GGTAGgagcgtgtatacagcgCTGGAGCACGAGGACACTGA
G12	bc0191F	GGTAGgagctcatgtagacacCTGGAGCACGAGGACACTGA
H12	bc0192F	GGTAGtacatatgtcacgcgcCTGGAGCACGAGGACACTGA

## Sheet: Plate 3
Well Position	Name	Sequence
A01	bc0193F	GGTAGatcgctctcatgtctaCTGGAGCACGAGGACACTGA
B01	bc0194F	GGTAGacgatgtatctacgcaCTGGAGCACGAGGACACTGA
C01	bc0195F	GGTAGtcgatacgcactcgatCTGGAGCACGAGGACACTGA
D01	bc0196F	GGTAGcacgacacgacgatgtCTGGAGCACGAGGACACTGA
E01	bc0197F	GGTAGctgcagctcactactaCTGGAGCACGAGGACACTGA
F01	bc0198F	GGTAGctatatgagacgagtgCTGGAGCACGAGGACACTGA
G01	bc0199F	GGTAGctctcgtagacagataCTGGAGCACGAGGACACTGA
H01	bc0200F	GGTAGcgcatgacacgtgtgtCTGGAGCACGAGGACACTGA
A02	bc0201F	GGTAGcacatactactactgaCTGGAGCACGAGGACACTGA
B02	bc0202F	GGTAGagtcagatgcgcactcCTGGAGCACGAGGACACTGA
C02	bc0203F	GGTAGagcgacgcgagagtgcCTGGAGCACGAGGACACTGA
D02	bc0204F	GGTAGatacactcatgtgcacCTGGAGCACGAGGACACTGA
E02	bc0205F	GGTAGgctacgctatagacatCTGGAGCACGAGGACACTGA
F02	bc0206F	GGTAGtatctatcgcatatcgCTGGAGCACGAGGACACTGA
G02	bc0207F	GGTAGtcacgtgcagatatagCTGGAGCACGAGGACACTGA
H02	bc0208F	GGTAGgcacagcgtagcgcatCTGGAGCACGAGGACACTGA
A03	bc0209F	GGTAGcatgctacgtctctgtCTGGAGCACGAGGACACTGA
B03	bc0210F	GGTAGctcacgtacgtcacacCTGGAGCACGAGGACACTGA
C03	bc0211F	GGTAGtctgagacacagactcCTGGAGCACGAGGACACTGA
D03	bc0212F	GGTAGctagtctctatcgcatCTGGAGCACGAGGACACTGA
E03	bc0213F	GGTAGacgctcgctgagcataCTGGAGCACGAGGACACTGA
F03	bc0214F	GGTAGactcatgtatatgagtCTGGAGCACGAGGACACTGA
G03	bc0215F	GGTAGagcgtagcgcgcgtcaCTGGAGCACGAGGACACTGA
H03	bc0216F	GGTAGtctcgtcgcagtctctCTGGAGCACGAGGACACTGA
A04	bc0217F	GGTAGgacgagcgtctgagagCTGGAGCACGAGGACACTGA
B04	bc0218F	GGTAGgtatgatcactagtagCTGGAGCACGAGGACACTGA
C04	bc0219F	GGTAGctcacacatacacgtcCTGGAGCACGAGGACACTGA
D04	bc0220F	GGTAGgtatcgagcgtatagcCTGGAGCACGAGGACACTGA
E04	bc0221F	GGTAGgctgcgctgatatgcgCTGGAGCACGAGGACACTGA
F04	bc0222F	GGTAGgtcagagctctcgtgcCTGGAGCACGAGGACACTGA
G04	bc0223F	GGTAGatatgacatacacgcaCTGGAGCACGAGGACACTGA
H04	bc0224F	GGTAGctcgctcgacgagcgcCTGGAGCACGAGGACACTGA
A05	bc0225F	GGTAGcgtcatctatatacagCTGGAGCACGAGGACACTGA
B05	bc0226F	GGTAGtgtacgctctctatatCTGGAGCACGAGGACACTGA
C05	bc0227F	GGTAGagatcgcgcatgtgtaCTGGAGCACGAGGACACTGA
D05	bc0228F	GGTAGgacacagtgtgtagtcCTGGAGCACGAGGACACTGA
E05	bc0229F	GGTAGgtgcgctacagtctctCTGGAGCACGAGGACACTGA
F05	bc0230F	GGTAGcatcgtctagcactcgCTGGAGCACGAGGACACTGA
G05	bc0231F	GGTAGcagcgcatctcacgtcCTGGAGCACGAGGACACTGA
H05	bc0232F	GGTAGgtctcatcatgctgcgCTGGAGCACGAGGACACTGA
A06	bc0233F	GGTAGatcgtatagtcatacaCTGGAGCACGAGGACACTGA
B06	bc0234F	GGTAGagtgcgcacatgtcagCTGGAGCACGAGGACACTGA
C06	bc0235F	GGTAGatctacgactagcagaCTGGAGCACGAGGACACTGA
D06	bc0236F	GGTAGtcgcgacatatagatgCTGGAGCACGAGGACACTGA
E06	bc0237F	GGTAGagatatactgtctgatCTGGAGCACGAGGACACTGA
F06	bc0238F	GGTAGagtcactgtctactcgCTGGAGCACGAGGACACTGA
G06	bc0239F	GGTAGtatacgagatacgtgaCTGGAGCACGAGGACACTGA
H06	bc0240F	GGTAGacatgcgtgacagtcaCTGGAGCACGAGGACACTGA
A07	bc0241F	GGTAGgtgagagtctgatactCTGGAGCACGAGGACACTGA
B07	bc0242F	GGTAGgcacgatgtcagcgcgCTGGAGCACGAGGACACTGA
C07	bc0243F	GGTAGcacgtgctcgagagtcCTGGAGCACGAGGACACTGA
D07	bc0244F	GGTAGgacactcagtctctcaCTGGAGCACGAGGACACTGA
E07	bc0245F	GGTAGacagtagactctcagaCTGGAGCACGAGGACACTGA
F07	bc0246F	GGTAGacactagatcgcgtgtCTGGAGCACGAGGACACTGA
G07	bc0247F	GGTAGacgtcagcactgctctCTGGAGCACGAGGACACTGA
H07	bc0248F	GGTAGcacagtcgcagtacgcCTGGAGCACGAGGACACTGA
A08	bc0249F	GGTAGgtgactctatgctataCTGGAGCACGAGGACACTGA
B08	bc0250F	GGTAGctctacatcagtgctaCTGGAGCACGAGGACACTGA
C08	bc0251F	GGTAGgatgagtatagacacaCTGGAGCACGAGGACACTGA
D08	bc0252F	GGTAGatctgagtctgacacgCTGGAGCACGAGGACACTGA
E08	bc0253F	GGTAGgcgagactcagctctgCTGGAGCACGAGGACACTGA
F08	bc0254F	GGTAGcgtacgactgcagcgtCTGGAGCACGAGGACACTGA
G08	bc0255F	GGTAGcgtgtcactctgcgtgCTGGAGCACGAGGACACTGA
H08	bc0256F	GGTAGagctctgtcactagacCTGGAGCACGAGGACACTGA
A09	bc0257F	GGTAGgcgagagtgagacgcaCTGGAGCACGAGGACACTGA
B09	bc0258F	GGTAGtctactacactgtactCTGGAGCACGAGGACACTGA
C09	bc0259F	GGTAGcatcgtcacagacataCTGGAGCACGAGGACACTGA
D09	bc0260F	GGTAGgtgcactcgcgctctcCTGGAGCACGAGGACACTGA
E09	bc0261F	GGTAGtgacatctacacatacCTGGAGCACGAGGACACTGA
F09	bc0262F	GGTAGgtcgtctagatcgacgCTGGAGCACGAGGACACTGA
G09	bc0263F	GGTAGgacatagctagatcgcCTGGAGCACGAGGACACTGA
H09	bc0264F	GGTAGtatatatgtctatagaCTGGAGCACGAGGACACTGA
A10	bc0265F	GGTAGctgtgtatctgtgtacCTGGAGCACGAGGACACTGA
B10	bc0266F	GGTAGcgacgcacgatactatCTGGAGCACGAGGACACTGA
C10	bc0267F	GGTAGtgatatatacgcgcgtCTGGAGCACGAGGACACTGA
D10	bc0268F	GGTAGcgcgtatgtatgtcgcCTGGAGCACGAGGACACTGA
E10	bc0269F	GGTAGctcgagcagtagatacCTGGAGCACGAGGACACTGA
F10	bc0270F	GGTAGctgtgctatgtacgcgCTGGAGCACGAGGACACTGA
G10	bc0271F	GGTAGactcagcgcgtacataCTGGAGCACGAGGACACTGA
H10	bc0272F	GGTAGtgagatatgcatgatgCTGGAGCACGAGGACACTGA
A11	bc0273F	GGTAGactctatgtcgatgtaCTGGAGCACGAGGACACTGA
B11	bc0274F	GGTAGgcgcgtgctgcgtctaCTGGAGCACGAGGACACTGA
C11	bc0275F	GGTAGgatcatgtgagcatagCTGGAGCACGAGGACACTGA
D11	bc0276F	GGTAGcatgtagagcagagagCTGGAGCACGAGGACACTGA
E11	bc0277F	GGTAGgtgtgtctcgatgcgcCTGGAGCACGAGGACACTGA
F11	bc0278F	GGTAGctcgcacgtcgcatagCTGGAGCACGAGGACACTGA
G11	bc0279F	GGTAGcgagctactctgacagCTGGAGCACGAGGACACTGA
H11	bc0280F	GGTAGcgtgagtatatgtcatCTGGAGCACGAGGACACTGA
A12	bc0281F	GGTAGacagtactagtgcgagCTGGAGCACGAGGACACTGA
B12	bc0282F	GGTAGctcactacgcgcgcgtCTGGAGCACGAGGACACTGA
C12	bc0283F	GGTAGgactctctatcgtactCTGGAGCACGAGGACACTGA
D12	bc0284F	GGTAGtatatacagagtcgagCTGGAGCACGAGGACACTGA
E12	bc0285F	GGTAGtgagtgagacatatcaCTGGAGCACGAGGACACTGA
F12	bc0286F	GGTAGgtgacacacagagcacCTGGAGCACGAGGACACTGA
G12	bc0287F	GGTAGctgcgtatagatatgaCTGGAGCACGAGGACACTGA
H12	bc0288F	GGTAGgagagtgtgagagtgtCTGGAGCACGAGGACACTGA

## Sheet: Plate 4
Well Position	Name	Sequence
A01	bc0289F	GGTAGcgtctctatctctctaCTGGAGCACGAGGACACTGA
B01	bc0290F	GGTAGtacatgtgtctatgtcCTGGAGCACGAGGACACTGA
C01	bc0291F	GGTAGtctcgcgcgtgcacgcCTGGAGCACGAGGACACTGA
D01	bc0292F	GGTAGtatgtgtctgcgcataCTGGAGCACGAGGACACTGA
E01	bc0293F	GGTAGagtctgagagagctatCTGGAGCACGAGGACACTGA
F01	bc0294F	GGTAGacagtcgagcgctgcgCTGGAGCACGAGGACACTGA
G01	bc0295F	GGTAGgagagtagcgtgtacaCTGGAGCACGAGGACACTGA
H01	bc0296F	GGTAGgatatatcgagtatatCTGGAGCACGAGGACACTGA
A02	bc0297F	GGTAGgcacacatatctgatgCTGGAGCACGAGGACACTGA
B02	bc0298F	GGTAGcatcgcgagtgcgctcCTGGAGCACGAGGACACTGA
C02	bc0299F	GGTAGacatatcgtactctctCTGGAGCACGAGGACACTGA
D02	bc0300F	GGTAGagcacagtcacatgtcCTGGAGCACGAGGACACTGA
E02	bc0301F	GGTAGgcgcacagacatctgtCTGGAGCACGAGGACACTGA
F02	bc0302F	GGTAGacgcgctatctcagagCTGGAGCACGAGGACACTGA
G02	bc0303F	GGTAGctgtagacatcacacgCTGGAGCACGAGGACACTGA
H02	bc0304F	GGTAGtatctgagcgcgagcaCTGGAGCACGAGGACACTGA
A03	bc0305F	GGTAGctctgctctgactctcCTGGAGCACGAGGACACTGA
B03	bc0306F	GGTAGacgtagtgcacacagaCTGGAGCACGAGGACACTGA
C03	bc0307F	GGTAGtgtatgagtgtctgacCTGGAGCACGAGGACACTGA
D03	bc0308F	GGTAGctctgcagcgatcactCTGGAGCACGAGGACACTGA
E03	bc0309F	GGTAGactgcgagatacacacCTGGAGCACGAGGACACTGA
F03	bc0310F	GGTAGtatagtgcgcagcgacCTGGAGCACGAGGACACTGA
G03	bc0311F	GGTAGgatgtgtgcgcagtgcCTGGAGCACGAGGACACTGA
H03	bc0312F	GGTAGagacacacacgcacatCTGGAGCACGAGGACACTGA
A04	bc0313F	GGTAGcacatgtgactcgacgCTGGAGCACGAGGACACTGA
B04	bc0314F	GGTAGgatctgtcgtgagcgtCTGGAGCACGAGGACACTGA
C04	bc0315F	GGTAGatatagcgcatagctcCTGGAGCACGAGGACACTGA
D04	bc0316F	GGTAGactcatcacgtctcgaCTGGAGCACGAGGACACTGA
E04	bc0317F	GGTAGctctctagagtgacatCTGGAGCACGAGGACACTGA
F04	bc0318F	GGTAGtcacactgtgcgagacCTGGAGCACGAGGACACTGA
G04	bc0319F	GGTAGcgcgcgagtatctcgtCTGGAGCACGAGGACACTGA
H04	bc0320F	GGTAGtatctctcgagtcgcgCTGGAGCACGAGGACACTGA
A05	bc0321F	GGTAGtagatgagtacacgtaCTGGAGCACGAGGACACTGA
B05	bc0322F	GGTAGcatgtgcgctcatcacCTGGAGCACGAGGACACTGA
C05	bc0323F	GGTAGgtatagcactcgagcgCTGGAGCACGAGGACACTGA
D05	bc0324F	GGTAGactctgctgtcatcgcCTGGAGCACGAGGACACTGA
E05	bc0325F	GGTAGcgcatatctcactagtCTGGAGCACGAGGACACTGA
F05	bc0326F	GGTAGcactatacactgcgctCTGGAGCACGAGGACACTGA
G05	bc0327F	GGTAGcgcacagatacgctctCTGGAGCACGAGGACACTGA
H05	bc0328F	GGTAGcagatctcgcgtgacaCTGGAGCACGAGGACACTGA
A06	bc0329F	GGTAGgcgctctctcacatacCTGGAGCACGAGGACACTGA
B06	bc0330F	GGTAGacacatctcgtgagagCTGGAGCACGAGGACACTGA
C06	bc0331F	GGTAGagtagtgtgatactagCTGGAGCACGAGGACACTGA
D06	bc0332F	GGTAGcgagcatatatatctcCTGGAGCACGAGGACACTGA
E06	bc0333F	GGTAGctatacgtatatctatCTGGAGCACGAGGACACTGA
F06	bc0334F	GGTAGgtgtatcagcgagtatCTGGAGCACGAGGACACTGA
G06	bc0335F	GGTAGgctgagacgacgcgcgCTGGAGCACGAGGACACTGA
H06	bc0336F	GGTAGgcgcagtgtcacatcaCTGGAGCACGAGGACACTGA
A07	bc0337F	GGTAGtcatacacacagatagCTGGAGCACGAGGACACTGA
B07	bc0338F	GGTAGcactcgactctcgcgtCTGGAGCACGAGGACACTGA
C07	bc0339F	GGTAGcacatatcagagtgcgCTGGAGCACGAGGACACTGA
D07	bc0340F	GGTAGcgtatacagtcacgctCTGGAGCACGAGGACACTGA
E07	bc0341F	GGTAGtgtagactagcgctgcCTGGAGCACGAGGACACTGA
F07	bc0342F	GGTAGagcacacatatagcgcCTGGAGCACGAGGACACTGA
G07	bc0343F	GGTAGgatatctcgatctctgCTGGAGCACGAGGACACTGA
H07	bc0344F	GGTAGtctcacgagagcgcacCTGGAGCACGAGGACACTGA
A08	bc0345F	GGTAGtgtgctctctacacagCTGGAGCACGAGGACACTGA
B08	bc0346F	GGTAGtgtcatatgagagtgtCTGGAGCACGAGGACACTGA
C08	bc0347F	GGTAGctgtgtgctcgctatgCTGGAGCACGAGGACACTGA
D08	bc0348F	GGTAGtatagagctctacataCTGGAGCACGAGGACACTGA
E08	bc0349F	GGTAGctatacatagtgatgtCTGGAGCACGAGGACACTGA
F08	bc0350F	GGTAGtctctctatcgcgctcCTGGAGCACGAGGACACTGA
G08	bc0351F	GGTAGatagcgacatctctctCTGGAGCACGAGGACACTGA
H08	bc0352F	GGTAGgcgcgcgcactctctgCTGGAGCACGAGGACACTGA
A09	bc0353F	GGTAGtctctcgatatgatagCTGGAGCACGAGGACACTGA
B09	bc0354F	GGTAGgatcacagagatgctcCTGGAGCACGAGGACACTGA
C09	bc0355F	GGTAGgctcgcacagcgcgtcCTGGAGCACGAGGACACTGA
D09	bc0356F	GGTAGcacagagacacgcacaCTGGAGCACGAGGACACTGA
E09	bc0357F	GGTAGgcgtgtgtcgagtgtaCTGGAGCACGAGGACACTGA
F09	bc0358F	GGTAGgtcatctgtacgctatCTGGAGCACGAGGACACTGA
G09	bc0359F	GGTAGcacacgcactgagataCTGGAGCACGAGGACACTGA
H09	bc0360F	GGTAGacacatatcgcactacCTGGAGCACGAGGACACTGA
A10	bc0361F	GGTAGgagagcgctgactctgCTGGAGCACGAGGACACTGA
B10	bc0362F	GGTAGacacgtgtgctctctcCTGGAGCACGAGGACACTGA
C10	bc0363F	GGTAGcgagtgtgtctatactCTGGAGCACGAGGACACTGA
D10	bc0364F	GGTAGgtgatgcatacgtacaCTGGAGCACGAGGACACTGA
E10	bc0365F	GGTAGctcgtgacgctgactgCTGGAGCACGAGGACACTGA
F10	bc0366F	GGTAGtctgtatctctatgtgCTGGAGCACGAGGACACTGA
G10	bc0367F	GGTAGtgtgtctctgagagtaCTGGAGCACGAGGACACTGA
H10	bc0368F	GGTAGtagatctatcatcgtcCTGGAGCACGAGGACACTGA
A11	bc0369F	GGTAGacatatacagcgtatcCTGGAGCACGAGGACACTGA
B11	bc0370F	GGTAGcgctcatatgagctcaCTGGAGCACGAGGACACTGA
C11	bc0371F	GGTAGgtcgcgcatagagcgcCTGGAGCACGAGGACACTGA
D11	bc0372F	GGTAGtacacactatgtgcgtCTGGAGCACGAGGACACTGA
E11	bc0373F	GGTAGatacgcgcgcgcatgcCTGGAGCACGAGGACACTGA
F11	bc0374F	GGTAGgtgcgcgagagtatacCTGGAGCACGAGGACACTGA
G11	bc0375F	GGTAGgcgctagtgtgtacgaCTGGAGCACGAGGACACTGA
H11	bc0376F	GGTAGgagacacgtcgcacacCTGGAGCACGAGGACACTGA
A12	bc0377F	GGTAGacagagtgtgcagataCTGGAGCACGAGGACACTGA
B12	bc0378F	GGTAGtagagcgtctctcgtaCTGGAGCACGAGGACACTGA
C12	bc0379F	GGTAGtctatgagcactctcgCTGGAGCACGAGGACACTGA
D12	bc0380F	GGTAGatgtgtatatagatatCTGGAGCACGAGGACACTGA
E12	bc0381F	GGTAGctcacactctctcacaCTGGAGCACGAGGACACTGA
F12	bc0382F	GGTAGtcagcgcactgtgctgCTGGAGCACGAGGACACTGA
G12	bc0383F	GGTAGgtgcatacatacatatCTGGAGCACGAGGACACTGA
H12	bc0384F	GGTAGcagagagatatctctgCTGGAGCACGAGGACACTGA

## Sheet: Plate 5
Well Position	Name	Sequence
A01	bc0001R	GGTAGtcagacgatgcgtcatGCTGTCAACGATACGCTACG
B01	bc0002R	GGTAGctatacatgactctgcGCTGTCAACGATACGCTACG
C01	bc0003R	GGTAGtactagagtagcactcGCTGTCAACGATACGCTACG
D01	bc0004R	GGTAGtgtgtatcagtacatgGCTGTCAACGATACGCTACG
E01	bc0005R	GGTAGacacgcatgacacactGCTGTCAACGATACGCTACG
F01	bc0006R	GGTAGgatctctactatatgcGCTGTCAACGATACGCTACG
G01	bc0007R	GGTAGacagtctatactgctgGCTGTCAACGATACGCTACG
H01	bc0008R	GGTAGatgatgtgctacatctGCTGTCAACGATACGCTACG
A02	bc0009R	GGTAGctgcgtgctctacgacGCTGTCAACGATACGCTACG
B02	bc0010R	GGTAGgcgcgatacgatgactGCTGTCAACGATACGCTACG
C02	bc0011R	GGTAGcgcgctcagctgatcgGCTGTCAACGATACGCTACG
D02	bc0012R	GGTAGgcgcacgcactacagaGCTGTCAACGATACGCTACG
E02	bc0013R	GGTAGacactgacgtcgcgacGCTGTCAACGATACGCTACG
F02	bc0014R	GGTAGcgtctatatacgtataGCTGTCAACGATACGCTACG
G02	bc0015R	GGTAGatagagactcagagctGCTGTCAACGATACGCTACG
H02	bc0016R	GGTAGtagatgcgagagtagaGCTGTCAACGATACGCTACG
A03	bc0017R	GGTAGcatagcgactatcgtgGCTGTCAACGATACGCTACG
B03	bc0018R	GGTAGcatcactacgctagatGCTGTCAACGATACGCTACG
C03	bc0019R	GGTAGcgcatctgtgcatgcaGCTGTCAACGATACGCTACG
D03	bc0020R	GGTAGtatgtgatcgtctctcGCTGTCAACGATACGCTACG
E03	bc0021R	GGTAGgtacacgctgtgactaGCTGTCAACGATACGCTACG
F03	bc0022R	GGTAGcgtgtcgcgcatatctGCTGTCAACGATACGCTACG
G03	bc0023R	GGTAGatatcagtcatgcataGCTGTCAACGATACGCTACG
H03	bc0024R	GGTAGgagatcgacagtctcgGCTGTCAACGATACGCTACG
A04	bc0025R	GGTAGcacgcacacacgcgcgGCTGTCAACGATACGCTACG
B04	bc0026R	GGTAGcgagcacgcgcgtgtgGCTGTCAACGATACGCTACG
C04	bc0027R	GGTAGgtagtctcgcacagatGCTGTCAACGATACGCTACG
D04	bc0028R	GGTAGgagactctgtgcgcgtGCTGTCAACGATACGCTACG
E04	bc0029R	GGTAGgctcgactgtgagagaGCTGTCAACGATACGCTACG
F04	bc0030R	GGTAGagagatgtgtgatgacGCTGTCAACGATACGCTACG
G04	bc0031R	GGTAGtacgactacatatcagGCTGTCAACGATACGCTACG
H04	bc0032R	GGTAGtatctctgtagagtctGCTGTCAACGATACGCTACG
A05	bc0033R	GGTAGagagagagacatgcgcGCTGTCAACGATACGCTACG
B05	bc0034R	GGTAGactctcgctctgtagaGCTGTCAACGATACGCTACG
C05	bc0035R	GGTAGtctatgtctcagtagtGCTGTCAACGATACGCTACG
D05	bc0036R	GGTAGgcgtatatctcatgcgGCTGTCAACGATACGCTACG
E05	bc0037R	GGTAGgtgcgtatgtcgctacGCTGTCAACGATACGCTACG
F05	bc0038R	GGTAGtgctcgcagtatcacaGCTGTCAACGATACGCTACG
G05	bc0039R	GGTAGctgtgtgtgatagagtGCTGTCAACGATACGCTACG
H05	bc0040R	GGTAGcagtgagagcgcgataGCTGTCAACGATACGCTACG
A06	bc0041R	GGTAGgtacatatgcgtctgtGCTGTCAACGATACGCTACG
B06	bc0042R	GGTAGgagactagagatagtgGCTGTCAACGATACGCTACG
C06	bc0043R	GGTAGtacgcgtgtacgcagaGCTGTCAACGATACGCTACG
D06	bc0044R	GGTAGtgtcactcatctgagtGCTGTCAACGATACGCTACG
E06	bc0045R	GGTAGgcacatacacgctcacGCTGTCAACGATACGCTACG
F06	bc0046R	GGTAGgctcgtcgcgcgcacaGCTGTCAACGATACGCTACG
G06	bc0047R	GGTAGacagtgcgctgtctatGCTGTCAACGATACGCTACG
H06	bc0048R	GGTAGtcacactctagagcgaGCTGTCAACGATACGCTACG
A07	bc0049R	GGTAGtcacatatgtatacatGCTGTCAACGATACGCTACG
B07	bc0050R	GGTAGcgctgcgagagacagtGCTGTCAACGATACGCTACG
C07	bc0051R	GGTAGacacacagactgtgagGCTGTCAACGATACGCTACG
D07	bc0052R	GGTAGgcagactctcacacgcGCTGTCAACGATACGCTACG
E07	bc0053R	GGTAGtgctctcgtgtactgtGCTGTCAACGATACGCTACG
F07	bc0054R	GGTAGgtgtgagatatatatcGCTGTCAACGATACGCTACG
G07	bc0055R	GGTAGctcagtgtgacacatgGCTGTCAACGATACGCTACG
H07	bc0056R	GGTAGtgcgagcgactctatcGCTGTCAACGATACGCTACG
A08	bc0057R	GGTAGgtcagctagtgtcagcGCTGTCAACGATACGCTACG
B08	bc0058R	GGTAGagatatcatcagcgagGCTGTCAACGATACGCTACG
C08	bc0059R	GGTAGgtgcagtgatcgatgaGCTGTCAACGATACGCTACG
D08	bc0060R	GGTAGtgactcgctcatagtcGCTGTCAACGATACGCTACG
E08	bc0061R	GGTAGatgctgatgacgcgctGCTGTCAACGATACGCTACG
F08	bc0062R	GGTAGgacagcatctgcgctcGCTGTCAACGATACGCTACG
G08	bc0063R	GGTAGagcgtctgacgtgagtGCTGTCAACGATACGCTACG
H08	bc0064R	GGTAGtcgatatacgacgtgcGCTGTCAACGATACGCTACG
A09	bc0065R	GGTAGtcgtcatacgctctagGCTGTCAACGATACGCTACG
B09	bc0066R	GGTAGcgactacgtacagtagGCTGTCAACGATACGCTACG
C09	bc0067R	GGTAGgcgtagacagactacaGCTGTCAACGATACGCTACG
D09	bc0068R	GGTAGacagtatgatgtactcGCTGTCAACGATACGCTACG
E09	bc0069R	GGTAGgtctgatagatacagaGCTGTCAACGATACGCTACG
F09	bc0070R	GGTAGctgcgcagtacgtgcaGCTGTCAACGATACGCTACG
G09	bc0071R	GGTAGtagatctctgactcacGCTGTCAACGATACGCTACG
H09	bc0072R	GGTAGctgatgcgcgctgtacGCTGTCAACGATACGCTACG
A10	bc0073R	GGTAGcactcgtgcacgatgcGCTGTCAACGATACGCTACG
B10	bc0074R	GGTAGtgacagtatcacagtgGCTGTCAACGATACGCTACG
C10	bc0075R	GGTAGgagatacgctgcagtcGCTGTCAACGATACGCTACG
D10	bc0076R	GGTAGacgtgagctcactcgcGCTGTCAACGATACGCTACG
E10	bc0077R	GGTAGatagagagtgtctcagGCTGTCAACGATACGCTACG
F10	bc0078R	GGTAGcatagagagatagtatGCTGTCAACGATACGCTACG
G10	bc0079R	GGTAGatctcgagatgtagcgGCTGTCAACGATACGCTACG
H10	bc0080R	GGTAGacgatcactcgtgtcaGCTGTCAACGATACGCTACG
A11	bc0081R	GGTAGgatcgactcgagcatcGCTGTCAACGATACGCTACG
B11	bc0082R	GGTAGatgctcactactacatGCTGTCAACGATACGCTACG
C11	bc0083R	GGTAGcgtgcacatctatagcGCTGTCAACGATACGCTACG
D11	bc0084R	GGTAGgactgcacatgcacgaGCTGTCAACGATACGCTACG
E11	bc0085R	GGTAGtatgactagtgtactaGCTGTCAACGATACGCTACG
F11	bc0086R	GGTAGgacgtgtcgtagatatGCTGTCAACGATACGCTACG
G11	bc0087R	GGTAGatagcgacgcgatataGCTGTCAACGATACGCTACG
H11	bc0088R	GGTAGatcgctgtgtctatagGCTGTCAACGATACGCTACG
A12	bc0089R	GGTAGtctcactgatagcgtgGCTGTCAACGATACGCTACG
B12	bc0090R	GGTAGtgtcgtctatcatgtaGCTGTCAACGATACGCTACG
C12	bc0091R	GGTAGcacacgagatctcatcGCTGTCAACGATACGCTACG
D12	bc0092R	GGTAGagatacacatgatactGCTGTCAACGATACGCTACG
E12	bc0093R	GGTAGcgtgagtagtcagacgGCTGTCAACGATACGCTACG
F12	bc0094R	GGTAGtctcgactgcacatatGCTGTCAACGATACGCTACG
G12	bc0095R	GGTAGtgagtgacgtgtagcgGCTGTCAACGATACGCTACG
H12	bc0096R	GGTAGgtgtgcactcacactcGCTGTCAACGATACGCTACG

## Sheet: Plate 6
Well Position	Name	Sequence
A01	bc0097R	GGTAGtacgatcgtagctgctGCTGTCAACGATACGCTACG
B01	bc0098R	GGTAGtatacacactcgctcgGCTGTCAACGATACGCTACG
C01	bc0099R	GGTAGagcgctgcgacacgcgGCTGTCAACGATACGCTACG
D01	bc0100R	GGTAGgtcgtagctgctgtatGCTGTCAACGATACGCTACG
E01	bc0101R	GGTAGctgtactagagcgtctGCTGTCAACGATACGCTACG
F01	bc0102R	GGTAGtcgagtgtatagctcaGCTGTCAACGATACGCTACG
G01	bc0103R	GGTAGactgtgacagtatgatGCTGTCAACGATACGCTACG
H01	bc0104R	GGTAGtgtctgagacgcatacGCTGTCAACGATACGCTACG
A02	bc0105R	GGTAGcactcacgtgtgatatGCTGTCAACGATACGCTACG
B02	bc0106R	GGTAGatcgcatcgcagagacGCTGTCAACGATACGCTACG
C02	bc0107R	GGTAGtactcatatatgctacGCTGTCAACGATACGCTACG
D02	bc0108R	GGTAGgtctacgctcgtcgcgGCTGTCAACGATACGCTACG
E02	bc0109R	GGTAGtgcgagactatcgcgaGCTGTCAACGATACGCTACG
F02	bc0110R	GGTAGcagatctctctgatgtGCTGTCAACGATACGCTACG
G02	bc0111R	GGTAGgtagagtgatcgcgtcGCTGTCAACGATACGCTACG
H02	bc0112R	GGTAGacgacagtcagagtatGCTGTCAACGATACGCTACG
A03	bc0113R	GGTAGatatatagctgatgcgGCTGTCAACGATACGCTACG
B03	bc0114R	GGTAGtgctatctgagatactGCTGTCAACGATACGCTACG
C03	bc0115R	GGTAGcagcagatcatgtcgaGCTGTCAACGATACGCTACG
D03	bc0116R	GGTAGtgctgcgagcgctctgGCTGTCAACGATACGCTACG
E03	bc0117R	GGTAGactatcgcagctcagtGCTGTCAACGATACGCTACG
F03	bc0118R	GGTAGcgtctctcgtctgtgcGCTGTCAACGATACGCTACG
G03	bc0119R	GGTAGgagtctcgatatactaGCTGTCAACGATACGCTACG
H03	bc0120R	GGTAGtgtcatgtgtacacacGCTGTCAACGATACGCTACG
A04	bc0121R	GGTAGtctgtcgatatacactGCTGTCAACGATACGCTACG
B04	bc0122R	GGTAGacgtgctctatagagaGCTGTCAACGATACGCTACG
C04	bc0123R	GGTAGtatcagcacgacatgcGCTGTCAACGATACGCTACG
D04	bc0124R	GGTAGgctctcacgatatcagGCTGTCAACGATACGCTACG
E04	bc0125R	GGTAGtatatgctctgtgtgaGCTGTCAACGATACGCTACG
F04	bc0126R	GGTAGgatagctgctagctgaGCTGTCAACGATACGCTACG
G04	bc0127R	GGTAGtctcatgtgtgagctaGCTGTCAACGATACGCTACG
H04	bc0128R	GGTAGtcagatgtgtcgcgagGCTGTCAACGATACGCTACG
A05	bc0129R	GGTAGcgtagctcagacactcGCTGTCAACGATACGCTACG
B05	bc0130R	GGTAGtcagagacactacgagGCTGTCAACGATACGCTACG
C05	bc0131R	GGTAGatcgagcagcagtcgtGCTGTCAACGATACGCTACG
D05	bc0132R	GGTAGcgtagctcgagatgagGCTGTCAACGATACGCTACG
E05	bc0133R	GGTAGgctagtcgatgacagcGCTGTCAACGATACGCTACG
F05	bc0134R	GGTAGcatgatgcgagacgctGCTGTCAACGATACGCTACG
G05	bc0135R	GGTAGgtgtagcgtagacagtGCTGTCAACGATACGCTACG
H05	bc0136R	GGTAGagcacgtgtgtcgacaGCTGTCAACGATACGCTACG
A06	bc0137R	GGTAGctagacacgcagtcacGCTGTCAACGATACGCTACG
B06	bc0138R	GGTAGtagcgtgagagtgtcgGCTGTCAACGATACGCTACG
C06	bc0139R	GGTAGgtctctctctcacgcaGCTGTCAACGATACGCTACG
D06	bc0140R	GGTAGtgcatagtagtgctctGCTGTCAACGATACGCTACG
E06	bc0141R	GGTAGcatatcagtgctacagGCTGTCAACGATACGCTACG
F06	bc0142R	GGTAGcgacgtcatagtgcgtGCTGTCAACGATACGCTACG
G06	bc0143R	GGTAGacacactctatcagatGCTGTCAACGATACGCTACG
H06	bc0144R	GGTAGgctgtgtgtgctcgtcGCTGTCAACGATACGCTACG
A07	bc0145R	GGTAGagcgtagcatctgagcGCTGTCAACGATACGCTACG
B07	bc0146R	GGTAGgagtctgcacgcgctaGCTGTCAACGATACGCTACG
C07	bc0147R	GGTAGagacgcgagcgcgtagGCTGTCAACGATACGCTACG
D07	bc0148R	GGTAGctacgatgctatgtatGCTGTCAACGATACGCTACG
E07	bc0149R	GGTAGcgactagatctatcatGCTGTCAACGATACGCTACG
F07	bc0150R	GGTAGatctctgtgcgcgcagGCTGTCAACGATACGCTACG
G07	bc0151R	GGTAGgctagcatgctctcagGCTGTCAACGATACGCTACG
H07	bc0152R	GGTAGgtcacgatatagtgacGCTGTCAACGATACGCTACG
A08	bc0153R	GGTAGtctactgcatgatgtcGCTGTCAACGATACGCTACG
B08	bc0154R	GGTAGagtcgtgactatgctcGCTGTCAACGATACGCTACG
C08	bc0155R	GGTAGgtatagacagatgtgcGCTGTCAACGATACGCTACG
D08	bc0156R	GGTAGtagtgtgcgactctgaGCTGTCAACGATACGCTACG
E08	bc0157R	GGTAGgcactcagagacgcgaGCTGTCAACGATACGCTACG
F08	bc0158R	GGTAGtctatcagcgctgatgGCTGTCAACGATACGCTACG
G08	bc0159R	GGTAGatgtcgcatatatcgcGCTGTCAACGATACGCTACG
H08	bc0160R	GGTAGcacgactatatgctctGCTGTCAACGATACGCTACG
A09	bc0161R	GGTAGagtcacacgcacgctgGCTGTCAACGATACGCTACG
B09	bc0162R	GGTAGcatacatcgcgcagtaGCTGTCAACGATACGCTACG
C09	bc0163R	GGTAGtgcgagcgtgcacagaGCTGTCAACGATACGCTACG
D09	bc0164R	GGTAGctctgactcgcgtcgaGCTGTCAACGATACGCTACG
E09	bc0165R	GGTAGctatctagcactcacaGCTGTCAACGATACGCTACG
F09	bc0166R	GGTAGacacgtgatagctacgGCTGTCAACGATACGCTACG
G09	bc0167R	GGTAGgcgatcactgtacactGCTGTCAACGATACGCTACG
H09	bc0168R	GGTAGcgctagagatctgctaGCTGTCAACGATACGCTACG
A10	bc0169R	GGTAGgatactgacacactatGCTGTCAACGATACGCTACG
B10	bc0170R	GGTAGgagctgatgtacatgtGCTGTCAACGATACGCTACG
C10	bc0171R	GGTAGagtcgcgtagctcatcGCTGTCAACGATACGCTACG
D10	bc0172R	GGTAGtgtagagatactcactGCTGTCAACGATACGCTACG
E10	bc0173R	GGTAGtcgctgactcgacacaGCTGTCAACGATACGCTACG
F10	bc0174R	GGTAGtacatctcgctgcgcaGCTGTCAACGATACGCTACG
G10	bc0175R	GGTAGgtatatatatacgtctGCTGTCAACGATACGCTACG
H10	bc0176R	GGTAGtcgcgagcagcgacatGCTGTCAACGATACGCTACG
A11	bc0177R	GGTAGagctcagtatcatctgGCTGTCAACGATACGCTACG
B11	bc0178R	GGTAGacacagtagagcgagcGCTGTCAACGATACGCTACG
C11	bc0179R	GGTAGacgacgcgcactgacaGCTGTCAACGATACGCTACG
D11	bc0180R	GGTAGctcatagcgtgtactcGCTGTCAACGATACGCTACG
E11	bc0181R	GGTAGgacgacagactgcataGCTGTCAACGATACGCTACG
F11	bc0182R	GGTAGgtctgtatagctatctGCTGTCAACGATACGCTACG
G11	bc0183R	GGTAGtgtctcgtgctgagacGCTGTCAACGATACGCTACG
H11	bc0184R	GGTAGcatatgctcgtgcactGCTGTCAACGATACGCTACG
A12	bc0185R	GGTAGactacatactagatcaGCTGTCAACGATACGCTACG
B12	bc0186R	GGTAGtgtgcacgacagcagtGCTGTCAACGATACGCTACG
C12	bc0187R	GGTAGatgatacacgcgcgacGCTGTCAACGATACGCTACG
D12	bc0188R	GGTAGtgtctgatctgtatcaGCTGTCAACGATACGCTACG
E12	bc0189R	GGTAGctctcgcatacgcgagGCTGTCAACGATACGCTACG
F12	bc0190R	GGTAGgagcgtgtatacagcgGCTGTCAACGATACGCTACG
G12	bc0191R	GGTAGgagctcatgtagacacGCTGTCAACGATACGCTACG
H12	bc0192R	GGTAGtacatatgtcacgcgcGCTGTCAACGATACGCTACG

## Sheet: Plate 7
Well Position	Name	Sequence
A01	bc0193R	GGTAGatcgctctcatgtctaGCTGTCAACGATACGCTACG
B01	bc0194R	GGTAGacgatgtatctacgcaGCTGTCAACGATACGCTACG
C01	bc0195R	GGTAGtcgatacgcactcgatGCTGTCAACGATACGCTACG
D01	bc0196R	GGTAGcacgacacgacgatgtGCTGTCAACGATACGCTACG
E01	bc0197R	GGTAGctgcagctcactactaGCTGTCAACGATACGCTACG
F01	bc0198R	GGTAGctatatgagacgagtgGCTGTCAACGATACGCTACG
G01	bc0199R	GGTAGctctcgtagacagataGCTGTCAACGATACGCTACG
H01	bc0200R	GGTAGcgcatgacacgtgtgtGCTGTCAACGATACGCTACG
A02	bc0201R	GGTAGcacatactactactgaGCTGTCAACGATACGCTACG
B02	bc0202R	GGTAGagtcagatgcgcactcGCTGTCAACGATACGCTACG
C02	bc0203R	GGTAGagcgacgcgagagtgcGCTGTCAACGATACGCTACG
D02	bc0204R	GGTAGatacactcatgtgcacGCTGTCAACGATACGCTACG
E02	bc0205R	GGTAGgctacgctatagacatGCTGTCAACGATACGCTACG
F02	bc0206R	GGTAGtatctatcgcatatcgGCTGTCAACGATACGCTACG
G02	bc0207R	GGTAGtcacgtgcagatatagGCTGTCAACGATACGCTACG
H02	bc0208R	GGTAGgcacagcgtagcgcatGCTGTCAACGATACGCTACG
A03	bc0209R	GGTAGcatgctacgtctctgtGCTGTCAACGATACGCTACG
B03	bc0210R	GGTAGctcacgtacgtcacacGCTGTCAACGATACGCTACG
C03	bc0211R	GGTAGtctgagacacagactcGCTGTCAACGATACGCTACG
D03	bc0212R	GGTAGctagtctctatcgcatGCTGTCAACGATACGCTACG
E03	bc0213R	GGTAGacgctcgctgagcataGCTGTCAACGATACGCTACG
F03	bc0214R	GGTAGactcatgtatatgagtGCTGTCAACGATACGCTACG
G03	bc0215R	GGTAGagcgtagcgcgcgtcaGCTGTCAACGATACGCTACG
H03	bc0216R	GGTAGtctcgtcgcagtctctGCTGTCAACGATACGCTACG
A04	bc0217R	GGTAGgacgagcgtctgagagGCTGTCAACGATACGCTACG
B04	bc0218R	GGTAGgtatgatcactagtagGCTGTCAACGATACGCTACG
C04	bc0219R	GGTAGctcacacatacacgtcGCTGTCAACGATACGCTACG
D04	bc0220R	GGTAGgtatcgagcgtatagcGCTGTCAACGATACGCTACG
E04	bc0221R	GGTAGgctgcgctgatatgcgGCTGTCAACGATACGCTACG
F04	bc0222R	GGTAGgtcagagctctcgtgcGCTGTCAACGATACGCTACG
G04	bc0223R	GGTAGatatgacatacacgcaGCTGTCAACGATACGCTACG
H04	bc0224R	GGTAGctcgctcgacgagcgcGCTGTCAACGATACGCTACG
A05	bc0225R	GGTAGcgtcatctatatacagGCTGTCAACGATACGCTACG
B05	bc0226R	GGTAGtgtacgctctctatatGCTGTCAACGATACGCTACG
C05	bc0227R	GGTAGagatcgcgcatgtgtaGCTGTCAACGATACGCTACG
D05	bc0228R	GGTAGgacacagtgtgtagtcGCTGTCAACGATACGCTACG
E05	bc0229R	GGTAGgtgcgctacagtctctGCTGTCAACGATACGCTACG
F05	bc0230R	GGTAGcatcgtctagcactcgGCTGTCAACGATACGCTACG
G05	bc0231R	GGTAGcagcgcatctcacgtcGCTGTCAACGATACGCTACG
H05	bc0232R	GGTAGgtctcatcatgctgcgGCTGTCAACGATACGCTACG
A06	bc0233R	GGTAGatcgtatagtcatacaGCTGTCAACGATACGCTACG
B06	bc0234R	GGTAGagtgcgcacatgtcagGCTGTCAACGATACGCTACG
C06	bc0235R	GGTAGatctacgactagcagaGCTGTCAACGATACGCTACG
D06	bc0236R	GGTAGtcgcgacatatagatgGCTGTCAACGATACGCTACG
E06	bc0237R	GGTAGagatatactgtctgatGCTGTCAACGATACGCTACG
F06	bc0238R	GGTAGagtcactgtctactcgGCTGTCAACGATACGCTACG
G06	bc0239R	GGTAGtatacgagatacgtgaGCTGTCAACGATACGCTACG
H06	bc0240R	GGTAGacatgcgtgacagtcaGCTGTCAACGATACGCTACG
A07	bc0241R	GGTAGgtgagagtctgatactGCTGTCAACGATACGCTACG
B07	bc0242R	GGTAGgcacgatgtcagcgcgGCTGTCAACGATACGCTACG
C07	bc0243R	GGTAGcacgtgctcgagagtcGCTGTCAACGATACGCTACG
D07	bc0244R	GGTAGgacactcagtctctcaGCTGTCAACGATACGCTACG
E07	bc0245R	GGTAGacagtagactctcagaGCTGTCAACGATACGCTACG
F07	bc0246R	GGTAGacactagatcgcgtgtGCTGTCAACGATACGCTACG
G07	bc0247R	GGTAGacgtcagcactgctctGCTGTCAACGATACGCTACG
H07	bc0248R	GGTAGcacagtcgcagtacgcGCTGTCAACGATACGCTACG
A08	bc0249R	GGTAGgtgactctatgctataGCTGTCAACGATACGCTACG
B08	bc0250R	GGTAGctctacatcagtgctaGCTGTCAACGATACGCTACG
C08	bc0251R	GGTAGgatgagtatagacacaGCTGTCAACGATACGCTACG
D08	bc0252R	GGTAGatctgagtctgacacgGCTGTCAACGATACGCTACG
E08	bc0253R	GGTAGgcgagactcagctctgGCTGTCAACGATACGCTACG
F08	bc0254R	GGTAGcgtacgactgcagcgtGCTGTCAACGATACGCTACG
G08	bc0255R	GGTAGcgtgtcactctgcgtgGCTGTCAACGATACGCTACG
H08	bc0256R	GGTAGagctctgtcactagacGCTGTCAACGATACGCTACG
A09	bc0257R	GGTAGgcgagagtgagacgcaGCTGTCAACGATACGCTACG
B09	bc0258R	GGTAGtctactacactgtactGCTGTCAACGATACGCTACG
C09	bc0259R	GGTAGcatcgtcacagacataGCTGTCAACGATACGCTACG
D09	bc0260R	GGTAGgtgcactcgcgctctcGCTGTCAACGATACGCTACG
E09	bc0261R	GGTAGtgacatctacacatacGCTGTCAACGATACGCTACG
F09	bc0262R	GGTAGgtcgtctagatcgacgGCTGTCAACGATACGCTACG
G09	bc0263R	GGTAGgacatagctagatcgcGCTGTCAACGATACGCTACG
H09	bc0264R	GGTAGtatatatgtctatagaGCTGTCAACGATACGCTACG
A10	bc0265R	GGTAGctgtgtatctgtgtacGCTGTCAACGATACGCTACG
B10	bc0266R	GGTAGcgacgcacgatactatGCTGTCAACGATACGCTACG
C10	bc0267R	GGTAGtgatatatacgcgcgtGCTGTCAACGATACGCTACG
D10	bc0268R	GGTAGcgcgtatgtatgtcgcGCTGTCAACGATACGCTACG
E10	bc0269R	GGTAGctcgagcagtagatacGCTGTCAACGATACGCTACG
F10	bc0270R	GGTAGctgtgctatgtacgcgGCTGTCAACGATACGCTACG
G10	bc0271R	GGTAGactcagcgcgtacataGCTGTCAACGATACGCTACG
H10	bc0272R	GGTAGtgagatatgcatgatgGCTGTCAACGATACGCTACG
A11	bc0273R	GGTAGactctatgtcgatgtaGCTGTCAACGATACGCTACG
B11	bc0274R	GGTAGgcgcgtgctgcgtctaGCTGTCAACGATACGCTACG
C11	bc0275R	GGTAGgatcatgtgagcatagGCTGTCAACGATACGCTACG
D11	bc0276R	GGTAGcatgtagagcagagagGCTGTCAACGATACGCTACG
E11	bc0277R	GGTAGgtgtgtctcgatgcgcGCTGTCAACGATACGCTACG
F11	bc0278R	GGTAGctcgcacgtcgcatagGCTGTCAACGATACGCTACG
G11	bc0279R	GGTAGcgagctactctgacagGCTGTCAACGATACGCTACG
H11	bc0280R	GGTAGcgtgagtatatgtcatGCTGTCAACGATACGCTACG
A12	bc0281R	GGTAGacagtactagtgcgagGCTGTCAACGATACGCTACG
B12	bc0282R	GGTAGctcactacgcgcgcgtGCTGTCAACGATACGCTACG
C12	bc0283R	GGTAGgactctctatcgtactGCTGTCAACGATACGCTACG
D12	bc0284R	GGTAGtatatacagagtcgagGCTGTCAACGATACGCTACG
E12	bc0285R	GGTAGtgagtgagacatatcaGCTGTCAACGATACGCTACG
F12	bc0286R	GGTAGgtgacacacagagcacGCTGTCAACGATACGCTACG
G12	bc0287R	GGTAGctgcgtatagatatgaGCTGTCAACGATACGCTACG
H12	bc0288R	GGTAGgagagtgtgagagtgtGCTGTCAACGATACGCTACG

## Sheet: Plate 8
Well Position	Name	Sequence
A01	bc0289R	GGTAGcgtctctatctctctaGCTGTCAACGATACGCTACG
B01	bc0290R	GGTAGtacatgtgtctatgtcGCTGTCAACGATACGCTACG
C01	bc0291R	GGTAGtctcgcgcgtgcacgcGCTGTCAACGATACGCTACG
D01	bc0292R	GGTAGtatgtgtctgcgcataGCTGTCAACGATACGCTACG
E01	bc0293R	GGTAGagtctgagagagctatGCTGTCAACGATACGCTACG
F01	bc0294R	GGTAGacagtcgagcgctgcgGCTGTCAACGATACGCTACG
G01	bc0295R	GGTAGgagagtagcgtgtacaGCTGTCAACGATACGCTACG
H01	bc0296R	GGTAGgatatatcgagtatatGCTGTCAACGATACGCTACG
A02	bc0297R	GGTAGgcacacatatctgatgGCTGTCAACGATACGCTACG
B02	bc0298R	GGTAGcatcgcgagtgcgctcGCTGTCAACGATACGCTACG
C02	bc0299R	GGTAGacatatcgtactctctGCTGTCAACGATACGCTACG
D02	bc0300R	GGTAGagcacagtcacatgtcGCTGTCAACGATACGCTACG
E02	bc0301R	GGTAGgcgcacagacatctgtGCTGTCAACGATACGCTACG
F02	bc0302R	GGTAGacgcgctatctcagagGCTGTCAACGATACGCTACG
G02	bc0303R	GGTAGctgtagacatcacacgGCTGTCAACGATACGCTACG
H02	bc0304R	GGTAGtatctgagcgcgagcaGCTGTCAACGATACGCTACG
A03	bc0305R	GGTAGctctgctctgactctcGCTGTCAACGATACGCTACG
B03	bc0306R	GGTAGacgtagtgcacacagaGCTGTCAACGATACGCTACG
C03	bc0307R	GGTAGtgtatgagtgtctgacGCTGTCAACGATACGCTACG
D03	bc0308R	GGTAGctctgcagcgatcactGCTGTCAACGATACGCTACG
E03	bc0309R	GGTAGactgcgagatacacacGCTGTCAACGATACGCTACG
F03	bc0310R	GGTAGtatagtgcgcagcgacGCTGTCAACGATACGCTACG
G03	bc0311R	GGTAGgatgtgtgcgcagtgcGCTGTCAACGATACGCTACG
H03	bc0312R	GGTAGagacacacacgcacatGCTGTCAACGATACGCTACG
A04	bc0313R	GGTAGcacatgtgactcgacgGCTGTCAACGATACGCTACG
B04	bc0314R	GGTAGgatctgtcgtgagcgtGCTGTCAACGATACGCTACG
C04	bc0315R	GGTAGatatagcgcatagctcGCTGTCAACGATACGCTACG
D04	bc0316R	GGTAGactcatcacgtctcgaGCTGTCAACGATACGCTACG
E04	bc0317R	GGTAGctctctagagtgacatGCTGTCAACGATACGCTACG
F04	bc0318R	GGTAGtcacactgtgcgagacGCTGTCAACGATACGCTACG
G04	bc0319R	GGTAGcgcgcgagtatctcgtGCTGTCAACGATACGCTACG
H04	bc0320R	GGTAGtatctctcgagtcgcgGCTGTCAACGATACGCTACG
A05	bc0321R	GGTAGtagatgagtacacgtaGCTGTCAACGATACGCTACG
B05	bc0322R	GGTAGcatgtgcgctcatcacGCTGTCAACGATACGCTACG
C05	bc0323R	GGTAGgtatagcactcgagcgGCTGTCAACGATACGCTACG
D05	bc0324R	GGTAGactctgctgtcatcgcGCTGTCAACGATACGCTACG
E05	bc0325R	GGTAGcgcatatctcactagtGCTGTCAACGATACGCTACG
F05	bc0326R	GGTAGcactatacactgcgctGCTGTCAACGATACGCTACG
G05	bc0327R	GGTAGcgcacagatacgctctGCTGTCAACGATACGCTACG
H05	bc0328R	GGTAGcagatctcgcgtgacaGCTGTCAACGATACGCTACG
A06	bc0329R	GGTAGgcgctctctcacatacGCTGTCAACGATACGCTACG
B06	bc0330R	GGTAGacacatctcgtgagagGCTGTCAACGATACGCTACG
C06	bc0331R	GGTAGagtagtgtgatactagGCTGTCAACGATACGCTACG
D06	bc0332R	GGTAGcgagcatatatatctcGCTGTCAACGATACGCTACG
E06	bc0333R	GGTAGctatacgtatatctatGCTGTCAACGATACGCTACG
F06	bc0334R	GGTAGgtgtatcagcgagtatGCTGTCAACGATACGCTACG
G06	bc0335R	GGTAGgctgagacgacgcgcgGCTGTCAACGATACGCTACG
H06	bc0336R	GGTAGgcgcagtgtcacatcaGCTGTCAACGATACGCTACG
A07	bc0337R	GGTAGtcatacacacagatagGCTGTCAACGATACGCTACG
B07	bc0338R	GGTAGcactcgactctcgcgtGCTGTCAACGATACGCTACG
C07	bc0339R	GGTAGcacatatcagagtgcgGCTGTCAACGATACGCTACG
D07	bc0340R	GGTAGcgtatacagtcacgctGCTGTCAACGATACGCTACG
E07	bc0341R	GGTAGtgtagactagcgctgcGCTGTCAACGATACGCTACG
F07	bc0342R	GGTAGagcacacatatagcgcGCTGTCAACGATACGCTACG
G07	bc0343R	GGTAGgatatctcgatctctgGCTGTCAACGATACGCTACG
H07	bc0344R	GGTAGtctcacgagagcgcacGCTGTCAACGATACGCTACG
A08	bc0345R	GGTAGtgtgctctctacacagGCTGTCAACGATACGCTACG
B08	bc0346R	GGTAGtgtcatatgagagtgtGCTGTCAACGATACGCTACG
C08	bc0347R	GGTAGctgtgtgctcgctatgGCTGTCAACGATACGCTACG
D08	bc0348R	GGTAGtatagagctctacataGCTGTCAACGATACGCTACG
E08	bc0349R	GGTAGctatacatagtgatgtGCTGTCAACGATACGCTACG
F08	bc0350R	GGTAGtctctctatcgcgctcGCTGTCAACGATACGCTACG
G08	bc0351R	GGTAGatagcgacatctctctGCTGTCAACGATACGCTACG
H08	bc0352R	GGTAGgcgcgcgcactctctgGCTGTCAACGATACGCTACG
A09	bc0353R	GGTAGtctctcgatatgatagGCTGTCAACGATACGCTACG
B09	bc0354R	GGTAGgatcacagagatgctcGCTGTCAACGATACGCTACG
C09	bc0355R	GGTAGgctcgcacagcgcgtcGCTGTCAACGATACGCTACG
D09	bc0356R	GGTAGcacagagacacgcacaGCTGTCAACGATACGCTACG
E09	bc0357R	GGTAGgcgtgtgtcgagtgtaGCTGTCAACGATACGCTACG
F09	bc0358R	GGTAGgtcatctgtacgctatGCTGTCAACGATACGCTACG
G09	bc0359R	GGTAGcacacgcactgagataGCTGTCAACGATACGCTACG
H09	bc0360R	GGTAGacacatatcgcactacGCTGTCAACGATACGCTACG
A10	bc0361R	GGTAGgagagcgctgactctgGCTGTCAACGATACGCTACG
B10	bc0362R	GGTAGacacgtgtgctctctcGCTGTCAACGATACGCTACG
C10	bc0363R	GGTAGcgagtgtgtctatactGCTGTCAACGATACGCTACG
D10	bc0364R	GGTAGgtgatgcatacgtacaGCTGTCAACGATACGCTACG
E10	bc0365R	GGTAGctcgtgacgctgactgGCTGTCAACGATACGCTACG
F10	bc0366R	GGTAGtctgtatctctatgtgGCTGTCAACGATACGCTACG
G10	bc0367R	GGTAGtgtgtctctgagagtaGCTGTCAACGATACGCTACG
H10	bc0368R	GGTAGtagatctatcatcgtcGCTGTCAACGATACGCTACG
A11	bc0369R	GGTAGacatatacagcgtatcGCTGTCAACGATACGCTACG
B11	bc0370R	GGTAGcgctcatatgagctcaGCTGTCAACGATACGCTACG
C11	bc0371R	GGTAGgtcgcgcatagagcgcGCTGTCAACGATACGCTACG
D11	bc0372R	GGTAGtacacactatgtgcgtGCTGTCAACGATACGCTACG
E11	bc0373R	GGTAGatacgcgcgcgcatgcGCTGTCAACGATACGCTACG
F11	bc0374R	GGTAGgtgcgcgagagtatacGCTGTCAACGATACGCTACG
G11	bc0375R	GGTAGgcgctagtgtgtacgaGCTGTCAACGATACGCTACG
H11	bc0376R	GGTAGgagacacgtcgcacacGCTGTCAACGATACGCTACG
A12	bc0377R	GGTAGacagagtgtgcagataGCTGTCAACGATACGCTACG
B12	bc0378R	GGTAGtagagcgtctctcgtaGCTGTCAACGATACGCTACG
C12	bc0379R	GGTAGtctatgagcactctcgGCTGTCAACGATACGCTACG
D12	bc0380R	GGTAGatgtgtatatagatatGCTGTCAACGATACGCTACG
E12	bc0381R	GGTAGctcacactctctcacaGCTGTCAACGATACGCTACG
F12	bc0382R	GGTAGtcagcgcactgtgctgGCTGTCAACGATACGCTACG
G12	bc0383R	GGTAGgtgcatacatacatatGCTGTCAACGATACGCTACG
H12	bc0384R	GGTAGcagagagatatctctgGCTGTCAACGATACGCTACG
