# Supplementary material for: Rapid Radiations Outweigh Reticulations During the Evolution of a 750-Million-Year-Old Lineage of Cyanobacteria
Source: Mol Biol Evol. 2025 Oct 1;42(10):msaf244. doi: 10.1093/molbev/msaf244 (PMC12559999; doi:10.1093/molbev/msaf244)
Supplement: msaf244_Supplementary_Data [file msaf244_supplementary_data.zip › SupplementaryData1.xlsx]

## Sheet: a
Supplementary Data 1a. Metadata for the 151 genomes used in the study. For the lichenized, bryophyte-associated, and cycad symbiont strains, the taxon name column indicates the name of the fungal or plant partner of each strain. Site IDs are provided for genomes from lichen specimens collected as part of systematic sampling efforts. Metadata for the sites is provided in Supplementary Data 1d for …
Taxon name	Region/Voucher	Site ID	Lifestyle	Lichen substrate	GTDB classification	ANI 95% cluster	PopCOGenT cluster	Subclade	Section	Species complex	Phylogroup	Chromosome N50 (bp)	Chromosome total length (bp)	GC (%)	Chromosome contig median depth	BUSCO completenes (%)	Plasmids total length (bp)	NCBI accession	Reference
3 bin 5 Peltigera monticola	Austria, Tirol, Stubaier Alpen, Mt. Hammerzpitze, 2600 m, on calcareous slates, 12 Sept 1973; Vitikainen 8884, H (holotype)	NA	Lichenized	Terricolous	Nostoc sp002246015	ANI-1	PopCO-87	subclade 3	section 3.1	spp. complex 3.1a	NA	91427	7693934	41.76	463x	98.4	578239	JBALBV000000000	This study
8277 bin 2 Peltigera aubertii	Kerguelen, near Molloy Point, on basalt escarpments, Butte aux Fougöres, muscicola, 3, LH (Lectotype)	NA	Lichenized	Terricolous	Nostoc sp.	ANI-2	PopCO-33	subclade 3	section 3.10	spp. complex 3.10a	NA	84463	6343092	41.5	157x	98.1	968895	JBALBW000000000	This study
Aphanizomenon flos aquae NIES 81	Japan, Lake Kasumiguara, Aubert de la Riie 55	NA	Free-living	NA	Dolichospermum heterosporum	ANI-4	PopCO-68	NA	NA	NA	NA	1857322	5698376	38.48	NA	98.1	NA	NZ_AZYY00000000.1	Cao et al. 2014
Anabaena cylindrica PCC 7122	United Kingdom, Cambridge, 52.202 N 0.131 E, ATCC 27899	NA	Free-living	NA	Anabaena cylindrica	ANI-3	PopCO-90	NA	NA	NA	NA	6395836	6395836	38.8	NA	99.3	NA	NC_019771.1	Shih et al. 2013
Cylindrospermum stagnale PCC 7417	Sweden, Stockholm, 59.332 N 18.064 E	NA	Free-living	NA	Cylindrospermum stagnale	ANI-5	PopCO-56	NA	NA	NA	NA	7003560	7003560	42.3	NA	99.5	NA	NC_019757.1	Shih et al. 2013
JL23 bin 27 Peltigera aphthosa	Canada, Alberta, Miadlikowska and Lutzoni s.n., DUKE	NA	Lichenized	Terricolous	Nostoc punctiforme_A	ANI-6	PopCO-2	subclade 3	section 3.1	spp. complex 3.1a	XXXIII	101823	7856618	41.74	72x	98.4	637364	JABXKN000000000	Cornet et al. 2021
JL31 bin 38 Peltigera extenuata	Canada, Alberta, Miadlikowska and Lutzoni s.n., DUKE	NA	Lichenized	Terricolous	Nostoc punctiforme_A	ANI-6	PopCO-2	subclade 3	section 3.1	spp. complex 3.1a	XXXIII	116267	7397965	41.56	397x	97.6	695584	JABXKO000000000	Cornet et al. 2021
JL33 bin 16 Peltigera malacea	Canada, Alberta, Miadlikowska and Lutzoni s.n., DUKE	NA	Lichenized	Terricolous	Nostoc sp017114985	ANI-7	PopCO-22	subclade 2	section 2.4	spp. complex 2.4a	III	143985	7392323	42.23	189x	98.6	957967	JABXKP000000000	Cornet et al. 2021
JL34 bin 22 Peltigera evansiana	United States of America, Michigan, Miadlikowska and Lutzoni s.n, DUKE	NA	Lichenized	Terricolous	Nostoc sp017114945	ANI-8	PopCO-1	subclade 3	section 3.6	NA	V	95252	7659393	41.85	264x	98.3	765072	JABXKQ000000000	Cornet et al. 2021
Pleurozium schreberi Nmoss2	Sweden, Ruttjeheden, Reivo forest	NA	Bryophyte associated	NA	Nostoc sp001712795	ANI-9	PopCO-13	subclade 3	section 3.8	NA	XLIX	1451398	8478899	41.7	NA	98.1	NA	JGI 1042295	Warshan et al. 2018
Pleurozium schreberi Nmoss3	Sweden, Ruttjeheden, Reivo forest	NA	Bryophyte associated	NA	Nostoc linckia	ANI-10	PopCO-4	subclade 1/Desmonostoc	NA	NA	NA	8099405	8445007	40.74	NA	98.3	NA	JGI 1042307	Warshan et al. 2018
Nmoss4 Pleurozium schreberi	Sweden, Ruttjeheden, Reivo forest	NA	Bryophyte associated	NA	Nostoc sp.	ANI-11	PopCO-103	subclade 1/Desmonostoc	NA	NA	NA	2669928	8213306	41.29	NA	97.8	NA	NA	Warshan et al. 2018
NMS1 bin 5 Peltigera hydrothyria	Canada, Nova Scotia, Anderson 16529, F	NA	Lichenized	aquatic	Nostoc sp017115105	ANI-12	PopCO-6	subclade 3	section 3.11	NA	XLIV	110003	7154833	41.85	280x	98.8	962907	JABXKG000000000	Cornet et al. 2021
NMS2 bin 6 Peltigera hydrothyria	Canada, Nova Scotia, Anderson 16530, F	NA	Lichenized	aquatic	Nostoc sp017115105	ANI-12	PopCO-6	subclade 3	section 3.11	NA	XLIV	111210	7158714	41.89	531x	98.7	829348	JABXKH000000000	Cornet et al. 2021
NMS4 bin 2 Peltigera venosa	Finland, Simon 80, LG	NA	Lichenized	Terricolous	Nostoc sp017115095	ANI-13	PopCO-47	subclade 3	section 3.3	NA	NA	31530	7253318	41.49	31x	95.9	736496	JABXKI000000000	Cornet et al. 2021
NMS7 bin 22 Solorina crocea	Finland, Simon 79, LG	NA	Lichenized	Terricolous	Nostoc sp017115085	ANI-14	PopCO-5	subclade 2	section 2.4	spp. complex 2.4a	IVc	54400	7279667	42.23	50x	97.7	1345578	JABXKJ000000000	Cornet et al. 2021
NMS8 bin 8 Peltigera dolichorhiza	Panama, Magain P6117, DUKE	NA	Lichenized	Terricolous	Nostoc sp017115045	ANI-15	PopCO-78	subclade 3	section 3.5	spp. complex 3.5a	NA	128551	7320572	41.63	180x	98.5	1243746	JABXKK000000000	Cornet et al. 2021
NMS9 bin 7 Peltigera phyllidiosa	United States of America, Magain P3103, DUKE	NA	Lichenized	Terricolous	Nostoc sp017114995	ANI-16	PopCO-21	subclade 3	section 3.2	spp. complex 3.2a	XLVII	117967	8083753	41.61	310x	98.3	83666	JABXKL000000000	Cornet et al. 2021
NOS bin 1 Peltigera aphthosa	Sweden, Darnajoux s.n., DUKE	NA	Lichenized	Terricolous	Nostoc sp017115025	ANI-17	PopCO-18	subclade 2	section 2.4	spp. complex 2.4a	IVa	40747	7536053	42.46	32x	97.2	338668	JABXKM000000000	Cornet et al. 2021
Nostoc calcicola FACHB 389	Netherlands, Utrecht	NA	Free-living	NA	Nostoc calcicola	ANI-18	PopCO-107	subclade 1/Desmonostoc	NA	NA	NA	46551	8292028	41.54	NA	98.1	NA	NZ_MRBZ01000000	Zhu et al. 2017
Nostoc commune NIES 4072	Japan, Kanagawa, Yokohama	NA	NA	NA	Nostoc commune	ANI-19	PopCO-84	subclade 3	section 3.12	spp. complex 3.12a	NA	7147507	7147507	41.32	NA	99	NA	NZ_BDUD01000000	Hirose et al. 2017. Unpublished
Nostoc flagelliforme CCNUN1	China, Sunitezuoqi, Inner Mongolia	NA	Free-living	NA	Nostoc flagelliforme_A	ANI-20	PopCO-94	subclade 3	section 3.12	spp. complex 3.12a	NA	8363872	8363872	41.93	NA	98.2	NA	NZ_CP024785.1	Shang et al. 2019
Nostoc KVJ10 Blasia pusilla	Norway, Kvaløya island, 69.64 N 18.73 E	NA	Bryophyte associated	NA	Nostoc sp.	ANI-21	PopCO-61	subclade 3	section 3.1	spp. complex 3.1a	NA	7156	6403465	41.49	NA	75.5	NA	NA	Warshan et al. 2018
Nostoc KVJ2 Blasia pusilla	Norway, Kvaløya island, 69.64 N 18.73 E	NA	Bryophyte associated	NA	Nostoc sp.	ANI-22	PopCO-17	subclade 3	section 3.8	NA	XLVIII	68958	7948243	41.64	NA	98.1	NA	NA	Warshan et al. 2018
Nostoc KVS11 Blasia pusilla	Norway, Kvaløya island, 69.64 N 18.73 E	NA	Bryophyte associated	NA	Nostoc sp.	ANI-22	PopCO-17	subclade 3	section 3.8	NA	XLVIII	15191	7127166	41.79	NA	92.8	NA	NA	Warshan et al. 2018
Nostoc linckia NIES 25	Japan, Kagoshima	NA	Free-living	NA	Nostoc linckia_B	ANI-23	PopCO-59	subclade 1/Desmonostoc	NA	NA	NA	6452482	8463915	41.26	NA	98.7	NA	NZ_AP018222	Hirose et al. 2017. Unpublished
Nostoc linckia z4	Israel	NA	Free-living	NA	Nostoc linckia	ANI-10	PopCO-4	subclade 1/Desmonostoc	NA	NA	NA	112923	8479948	40.88	NA	98.1	NA	NZ_LAHA01000000	Zhou 2015. Unpublished
Nostoc punctiforme PCC 73102	Australia, ATCC 29133	NA	Cycad symbiont	NA	Nostoc punctiforme	ANI-24	PopCO-58	subclade 3	section 3.11	spp. complex 3.11a	NA	8234322	8234322	41.41	NA	98.8	NA	NC_010628.1	Shih et al. 2013
Nostoc sp. ATCC 53789 v2	United Kingdom, Scotland, Arron Island	NA	NA	NA	Nostoc muscorum_A	ANI-25	PopCO-27	subclade 3	section 3.11	spp. complex 3.11a	NA	7340101	7340101	41.43	NA	99.3	NA	NZ_LWSY01000000	Tabuxhi Yagui 2016. Unpublished
Nostoc sp. B 2019	Portugal, Old Cathedral of Coimbra	NA	Free-living	NA	Komarekiella sp010091925	ANI-26	PopCO-52	NA	NA	NA	NA	276505	6889210	41.9	NA	98.6	532979	NZ_WVID01000000	Tiago et al. 2019. Unpublished
Nostoc sp. JC1668 Zamia pseudoparasitica	Panama, Omar Torrijos National Park, Provincia de Coclé	NA	Cycad symbiont	NA	Nostoc sp005869855	ANI-27	PopCO-102	subclade 1/Desmonostoc	NA	NA	NA	178426	7090035	40.58	NA	98.4	NA	NZ_SZNH01000000	Bell-Doyon et al. 2020
Nostoc sp. KVJ20 Blasia pusilla	Norway, Troms, Kvaloya island	NA	Bryophyte associated	NA	Nostoc sp001712795	ANI-9	PopCO-13	subclade 3	section 3.8	NA	XLIX	58048	7893965	41.72	NA	98.6	NA	NZ_LSSA01000000	Halsør et al. 2019
Lobaria pulmonaria 5183	Canada, British Columbia, Cedar Road, Vancouver Island	NA	Lichenized	Epiphytic	Nostoc sp002949795	ANI-28	PopCO-57	subclade 3	section 3.2	spp. complex 3.2a	NA	7061466	7061466	41.62	NA	98.3	NA	NZ_CP026692.1	Gagunashvili and Andresson 2018
Peltigera malacea cyanobiont DB3992	Canada, British Columbia, Little Fort	NA	Lichenized	Terricolous	Nostoc sp002246015	ANI-1	PopCO-37	subclade 3	section 3.1	spp. complex 3.1a	NA	16069	7453012	41.73	NA	80.9	NA	NZ_NSHF01000560.1	Gagunashvili and Andresson 2018
Peltigera membranacea cyanobiont 210A	Iceland, Thveras 21, Reykjavik, 64.10423 N 21.78067 W	NA	Lichenized	Terricolous	Nostoc sp002246015	ANI-1	PopCO-86	subclade 3	section 3.1	spp. complex 3.1a	NA	724396	8221732	41.72	NA	97.6	NA	NZ_NOLJ00000000.1	Gagunashvili and Andrésson 2018
Peltigera membranacea cyanobiont 213	Iceland, Thveras 21, Reykjavik, 64.10423 N 21.78067 W	NA	Lichenized	Terricolous	Nostoc sp002949735	ANI-29	PopCO-12	subclade 3	section 3.10	spp. complex 3.10a	XVI.XVIII	46898	7365967	41.5	NA	96.9	NA	NZ_NOLI00000000.1	Gagunashvili and Andrésson 2018
Peltigera membranacea cyanobiont 232	Iceland, Eldgja, 63.9600 N 18.6135 W	NA	Lichenized	Terricolous	Nostoc sp002949735	ANI-30	PopCO-11	subclade 3	section 3.10	spp. complex 3.10a	XIII.XLIII	62351	7645961	41.65	NA	96.9	NA	NZ_NOLK00000000.1	Gagunashvili and Andrésson 2018
Peltigera membranacea cyanobiont N6	Iceland, Keldur, Reykjavik	NA	Lichenized	Terricolous	Nostoc sp002949735	ANI-29	PopCO-12	subclade 3	section 3.10	spp. complex 3.10a	XVI.XVIII	8214648	8214648	41.44	NA	98.5	NA	NZ_CP026681.1	Gagunashvili and Andrésson 2018
Nostoc sphaeroides CCNUC1	China, Zouma, Hefeng County in Hubei Province	NA	Free-living	NA	Nostoc sphaeroides	ANI-31	PopCO-23	subclade 3	section 3.12	spp. complex 3.12a	NA	6481972	8824370	41.4	NA	98.6	NA	NZ_CP045226	Chen et al 2021
Nostoc sphaeroides Kutzing	China, Enshi	NA	Free-living	NA	Nostoc sphaeroides	ANI-31	PopCO-23	subclade 3	section 3.12	spp. complex 3.12a	NA	6531820	6531820	41.63	NA	97.9	NA	NZ_CP031941	Cheng et al. 2018. Unpublished
P10073 bin 12 Nephroma resupinatum	Canada, Alberta, ABMI ID 241800, PMAE	ABMI 875	Lichenized	Epiphytic	Nostoc sp.	ANI-32	PopCO-55	subclade 2	section 2.1	spp. complex 2.1a	NA	159594	6526036	42.26	314x	98.5	32772	JBALBX000000000	This study
P10160 bin 1 Peltigera aphthosa 5	Canada, Alberta, ABMI ID 288992, PMAE	ABMI 963	Lichenized	Terricolous	Nostoc sp.	ANI-33	PopCO-82	subclade 2	section 2.4	spp. complex 2.4a	IVb	105545	7898503	42.26	169x	97.9	554864	JBALBY000000000	This study
P10246 bin 10 Protopannaria pezizoides	Canada, Alberta, ABMI ID 1269260, PMAE	ABMI 1425	Lichenized	Terricolous	Nostoc sp.	ANI-34	PopCO-100	subclade 3	section 3.12	spp. complex 3.12a	NA	60143	7073453	41.52	272x	96.7	1261276	JBALBZ000000000	This study
P10246 bin 4 Protopannaria pezizoides	Canada, Alberta, ABMI ID 1269260, PMAE	ABMI 1425	Lichenized	Terricolous	Nostoc sp017115085	ANI-14	PopCO-5	subclade 2	section 2.4	spp. complex 2.4a	IVc	32113	6474032	42.2	44x	94.6	606159	JBALCA000000000	This study
P10247 bin 16 Scytinium intermedium	Canada, Alberta, ABMI 1263667, PMAE	ABMI 1447	Lichenized	Terricolous	Nostoc sp017114985	ANI-7	PopCO-22	subclade 2	section 2.4	spp. complex 2.4a	III	146010	6560855	42.35	165x	98.6	10102	JBALCB000000000	This study
P10264 bin 13 Leptogium burnetiae	Canada, Alberta, ABMI 1521014, PMAE	ABMI 930	Lichenized	Epiphytic	Nostoc sp.	ANI-32	PopCO-75	subclade 2	section 2.1	spp. complex 2.1a	NA	230957	6723902	42.21	599x	98.6	65640	JBALCC000000000	This study
P1030 bin 5 Peltigera retifoveata	Norway, Magain s.n., LG	NA	Lichenized	Terricolous	Nostoc punctiforme_A	ANI-6	PopCO-2	subclade 3	section 3.1	spp. complex 3.1a	XXXIII	101735	7612505	41.71	125x	98.5	206144	JBALCD000000000	This study
P10324 bin 2 Peltigera britannica 2	Canada, Alberta, ABMI ID 295052, PMAE	ABMI 1232	Lichenized	Terricolous	Nostoc sp.	ANI-35	PopCO-25	subclade 2	section 2.4	spp. complex 2.4a	NA	78363	6553401	41.95	28x	98.1	652330	JBALCE000000000	This study
P10894 bin 1 Peltigera malacea 2	Canada, Alberta, ABMI ID 374039, PMAE	ABMI 297	Lichenized	Terricolous	Nostoc sp.	ANI-36	PopCO-101	subclade 2	section 2.4	spp. complex 2.4a	IVb	41952	7857340	42.27	39x	97.3	1082938	JBALCF000000000	This study
P11060 bin 1 Leptogium saturninum	Canada, Alberta, ABMI 682872, PMAE	ABMI 1510	Lichenized	Epiphytic	Nostoc sp.	ANI-37	PopCO-88	subclade 3	section 3.2	spp. complex 3.2a	XLVI	81917	7279450	41.66	407x	98.4	51972	JBALCG000000000	This study
P11388 bin 2 Peltigera neckeri	Canada, Alberta, ABMI ID 500616, PMAE	ABMI 746	Lichenized	Terricolous	Nostoc sp.	ANI-38	PopCO-24	subclade 3	section 3.1	spp. complex 3.1a	XXV	91427	7962988	41.74	132x	98.6	721856	JBALCH000000000	This study
P11425 bin 6 Peltigera aff. neorufescens	Canada, Alberta, ABMI ID 3611, PMAE	ABMI 1408	Lichenized	Terricolous	Nostoc sp002246015	ANI-1	PopCO-19	subclade 3	section 3.1	spp. complex 3.1a	NA	176976	8045047	41.84	161x	98.8	285477	JBALCI000000000	This study
P1229 bin 25 Peltigera hymenina	United States of America, Oregon, B. McCune 30448; McCune Private Coll.	NA	Lichenized	Terricolous	Nostoc sp002949735	ANI-29	PopCO-12	subclade 3	section 3.10	spp. complex 3.10a	XVI.XVIII	302138	6685507	41.57	341x	97.9	220369	JBALCJ000000000	This study; Magain et al. 2017
P12502 bin 2 Pseudocyphellaria sp.	Malaysia, Kinabalu Park, Miadlikowska and Lutzoni Malaysia-Kinabalu-3-C2-P1-L5, DUKE	GoLife Malaysia-Kinabalu-3-C2-P1	Lichenized	Epiphytic	Nostoc sp.	ANI-39	PopCO-8	subclade 2	section 2.1	spp. complex 2.1a	NA	110038	6632124	41.81	288x	97.6	328070	JBALCK000000000	This study
P12521 bin 3 Lobaria sp.	Malaysia, Kinabalu Park, Miadlikowska Malaysia-Kinabalu-3-C1-P1-L2, DUKE	GoLife Malaysia-Kinabalu-3-C1-P1	Lichenized	Epiphytic	Nostoc sp.	ANI-40	PopCO-44	subclade 2	section 2.1	spp. complex 2.1a	NA	70096	7462402	41.86	231x	97.5	414854	JBALCL000000000	This study
P12523 bin 3 Pseudocyphellaria sp.	Malaysia, Kinabalu Park, Magain Malaysia-Kinabalu-1-C2-P1-L12, DUKE	GoLife Malaysia-Kinabalu-1-C2-P1	Lichenized	Epiphytic	Nostoc sp.	ANI-39	PopCO-8	subclade 2	section 2.1	spp. complex 2.1a	NA	57467	6608704	41.85	131x	97.4	136087	JBALCM000000000	This study
P12537 bin 5 Pseudocyphellaria sp.	Malaysia, Crocker Range Park, Miadlikowska, Lutzoni, Flakus and Magain Malaysia-Kinabalu-3-C2-P1-L11, DUKE	GoLife Malaysia-Kinabalu-3-C2-P1	Lichenized	Epiphytic	Nostoc sp.	ANI-41	PopCO-64	subclade 2	section 2.2	spp. complex 2.2a	NA	123299	7674696	42.06	232x	97.6	302717	JBALCN000000000	This study
P12545 bin 5 Pannaria sp.	Malaysia, Kinabalu Park, Miadlikowska Malaysia-Kinabalu-2-C1-P1-L11, DUKE	GoLife Malaysia-Kinabalu-2-C1-P1	Lichenized	Epiphytic	Nostoc sp.	ANI-42	PopCO-62	subclade 2	section 2.1	spp. complex 2.1a	NA	55300	6603522	41.8	243x	97.7	1118003	JBALCO000000000	This study
P12559 bin 8 Pseudocyphellaria guillemini	Chile, Reserva Nacional Mocho-Choshuenco, Miadlikowska and Lutzoni Chile-Mocho-1-C1-P1-L14, DUKE 402991	GoLife Chile-Mocho-1-C1-P1	Lichenized	Epiphytic	Nostoc sp.	ANI-32	PopCO-20	subclade 2	section 2.1	spp. complex 2.1a	NA	124289	7676702	42.06	577x	98.1	953131	JBALCP000000000	This study
P12560 bin 18 Pseudocyphellaria berberina	Chile, Parque Nacional Puyehue, Miadlikowska and Lutzoni Chile-Puyehue-1-C2-P1-L3, DUKE 383169	GoLife Chile-Puyehue-1-C2-P1	Lichenized	Epiphytic	Nostoc sp.	ANI-43	PopCO-14	subclade 2	section 2.4	spp. complex 2.4a	NA	98729	7453432	42.04	36x	98.2	328526	JBALCQ000000000	This study
P12564 bin 10 Pseudocyphellaria corifolia	Chile, Reserva Nacional Malalcahuello, Miadlikowska and Lutzoni Chile-Malalca-1-C2-P1-L2, DUKE 402989	GoLife Chile-Malalca-1-C2-P1	Lichenized	Epiphytic	Nostoc sp.	ANI-32	PopCO-91	subclade 2	section 2.1	spp. complex 2.1a	NA	67709	7006905	42.1	570x	97.3	599171	JBALCR000000000	This study
P12567 bin 1 Sticta hypochra	Chile, Reserva Nacional Mocho-Choshuenco, Miadlikowska and Lutzoni Chile-Mocho-1-C1-P1-L3, DUKE 383149	GoLife Chile-Mocho-1-C1-P1	Lichenized	Epiphytic	Nostoc sp.	ANI-43	PopCO-39	subclade 2	section 2.4	spp. complex 2.4a	NA	98248	7403783	42.09	601x	98.2	354803	JBALCS000000000	This study
P12569 bin 5 Sticta caulescens	Chile, Parque Nacional Puyehue, Miadlikowska and Lutzoni Chile-Crater-2-C1-P1-L9, DUKE 383147	GoLife Chile-Crater-2-C1-P1	Lichenized	Terricolous	Nostoc sp.	ANI-43	PopCO-80	subclade 2	section 2.4	spp. complex 2.4a	NA	176290	7039550	42.05	610x	98.3	797707	JBALCT000000000	This study
P12570 bin 5 Sticta hypochra	Chile, Reserva Nacional Mocho-Choshuenco, Miadlikowska and Lutzoni Chile-Mocho-2-C2-P1-L5, DUKE 383142	GoLife Chile-Mocho-2-C2-P1	Lichenized	Terricolous	Nostoc sp.	ANI-43	PopCO-14	subclade 2	section 2.4	spp. complex 2.4a	NA	65945	7368610	42.09	788x	97.6	738907	JBALCU000000000	This study
P12573 bin 6 Nephroma antarcticum	Chile, Reserva Nacional Mocho-Choshuenco, Miadlikowska and Lutzoni Chile-Mocho-1-C1-P1-L2, DUKE 402845	GoLife Chile-Mocho-1-C1-P1	Lichenized	Epiphytic	Nostoc sp.	ANI-32	PopCO-20	subclade 2	section 2.1	spp. complex 2.1a	NA	136003	7256815	42.19	277x	97.2	884925	JBALCV000000000	This study
P12578 bin 22 Gabura fascicularis	Chile, Parque Nacional Nahuelbuta, Miadlikowska and Lutzoni Chile-Angol-1-C1-P1-L14, DUKE 402803	GoLife Chile-Angol-1-C1-P1	Lichenized	Terricolous	Nostoc sp.	ANI-44	PopCO-71	subclade 3	section 3.12	spp. complex 3.12a	NA	114855	6549265	41.44	194x	97.6	864921	JBALCW000000000	This study
P12584 bin 11 Pseudocyphellaria meyenii	Chile, Parque Nacional Puyehue, Miadlikowska and Lutzoni Chile-Puyehue-1-C1-P1-L3, AZ, DUKE 383140	GoLife Chile-Puyehue-1-C1-P1	Lichenized	Epiphytic	Nostoc sp.	ANI-41	PopCO-72	subclade 2	section 2.2	spp. complex 2.2a	NA	107455	7801091	41.98	230x	97.9	603517	JBALCX000000000	This study
P12588 bin 4 Leptogium sp.	Chile, Parque Nacional Nahuelbuta, Miadlikowska and Lutzoni Chile-Angol-1-C1-P1-L12, DUKE 402826	GoLife Chile-Angol-1-C1-P1	Lichenized	Terricolous	Nostoc sp.	ANI-45	PopCO-92	subclade 2	section 2.3	NA	NA	139775	7642645	42.23	227x	98.2	392575	JBALCY000000000	This study
P12591 bin 6 Collema sp.	Malaysia, Kinabalu Park, Magain Malaysia-Kinabalu-2-C1-P1-L19A, DUKE	GoLife Malaysia-Kinabalu-2-C1-P1	Lichenized	Epiphytic	Nostoc sp.	ANI-46	PopCO-97	subclade 2	section 2.2	spp. complex 2.2a	NA	179764	7916374	42.05	301x	97.4	358255	JBALCZ000000000	This study
P12641 bin 9 Leptogium sp.	Panama, Parque Nacional Golfo de Chiriqui, Magain Panama-Parida-1-C1-P1-NM4, DUKE 357879	GoLife Panama-Parida-1-C1-P1	Lichenized	Terricolous	Nostoc sp.	ANI-47	PopCO-38	subclade 3	section 3.2	spp. complex 3.2a	NA	125334	8335354	41.3	228x	97.8	236719	JBALDA000000000	This study
P12642 bin 1 Leptogium sp.	Panama, Parque Nacional Soberania, Magain Panama-Gamboa-2-C1-P1-NM3, DUKE 357875	GoLife Panama-Gamboa-2-C1-P1	Lichenized	Epiphytic	Nostoc sp.	ANI-48	PopCO-29	subclade 1/Desmonostoc	NA	NA	NA	195604	7657212	40.92	496x	98.3	542800	JBALDB000000000	This study
P12646 bin 6 Leptogium sp.	Panama, Parque Nacional Volcan Baru, Magain Panama-Baru-1-C5-P1-NM35, DUKE 357783	GoLife Panama-Baru-1-C5-P1	Lichenized	Epiphytic	Nostoc sp.	ANI-49	PopCO-96	subclade 3	section 3.2	spp. complex 3.2a	NA	124746	6844153	40.97	401x	97.8	407525	JBALDC000000000	This study
P12649 bin 6 Leptogium sp.	Panama, Parque Nacional Volcan Baru, Lutzoni and Miadlikowska Panama-Copete-1-C1-P1-L3, DUKE 357834	GoLife Panama-Copete-1-C1-P1	Lichenized	Terricolous	Nostoc sp.	ANI-50	PopCO-83	subclade 3	section 3.2	spp. complex 3.2a	NA	137417	7690285	41.4	449x	98.2	157105	JBALDD000000000	This study
P12650 bin 7 Leptogium sp.	Panama, Parque Nacional Isla Bastimentos, Magain Panama-Swampo-1-C1-P1-NM130, DUKE 357947	GoLife Panama-Swampo-1-C1-P1	Lichenized	Epiphytic	Nostoc sp.	ANI-51	PopCO-42	subclade 3	section 3.2	spp. complex 3.2a	NA	45488	8133529	41.07	279x	97.9	921160	JBALDE000000000	This study
P14213 bin 4 Lobaria sp.	South Africa, Buffelskloof, Miadlikowska, Lutzoni and Medeiros Buffelskloof-1-C2-P1-JM5, DUKE	GoLife SouthAfrica-Buffelskloof-1-P1-C2	Lichenized	Epiphytic	Nostoc sp.	ANI-39	PopCO-50	subclade 2	section 2.1	spp. complex 2.1a	NA	143359	6744740	41.83	161x	97.8	24736	JBALDF000000000	This study
P14264 bin 5 Pseudocyphellaria sp.	South Africa, Salt River, Miadlikowska, Lutzoni and Medeiros Salt River-1-C1-P1-L9, DUKE	GoLife SouthAfrica-Salt River-1-P1-C1	Lichenized	Epiphytic	Nostoc sp.	ANI-52	PopCO-45	subclade 2	section 2.1	spp. complex 2.1a	NA	140366	7495942	41.89	169x	98	488770	JBALDG000000000	This study
P14269 bin 10 Sticta sp.	South Africa, Buffelskloof, Miadlikowska, Lutzoni and Medeiros Table-1-C1-P1-JM72, DUKE	GoLife SouthAfrica-Buffelskloof-7-P1-C3	Lichenized	Terricolous	Nostoc sp.	ANI-52	PopCO-79	subclade 2	section 2.1	spp. complex 2.1a	NA	92399	6561983	42.17	160x	97.7	229682	JBALDH000000000	This study
P14318 bin 17 Sticta sp.	South Africa, Table, Miadlikowska Lutzoni and Medeiros Table-1-C1-P1-L3, DUKE	GoLife SouthAfrica-Table-1-P1-C1	Lichenized	Terricolous	Nostoc sp.	ANI-53	PopCO-32	subclade 2	section 2.1	spp. complex 2.1a	NA	160350	7123819	41.98	310x	98.1	719682	JBALDI000000000	This study
P14320 bin 11 Leptogium sp.	South Africa, Table, GoLife, none	GoLife SouthAfrica-Table-1-P1-C1	Lichenized	Terricolous	Nostoc sp.	ANI-54	PopCO-89	subclade 3	section 3.2	spp. complex 3.2a	NA	92924	7355353	41.57	156x	98.1	349753	JBALDJ000000000	This study
P1574 bin 1 Peltigera dolichorhiza	Brazil, Minas Gerais, Miadlikowska et al. s.n., CGMS-34450	NA	Lichenized	Terricolous	Nostoc sp.	ANI-55	PopCO-66	subclade 3	section 3.10	spp. complex 3.10a	XIX	42444	6771255	41.64	81x	98.3	894346	JBALDK000000000	This study; Magain et al. 2017
P2037 bin 28 Peltigera aubertii	Chile, Region XII, Goffinet 10559, CONN	NA	Lichenized	Terricolous	Nostoc sp.	ANI-56	PopCO-104	subclade 3	section 3.10	NA	XXII	84583	6664244	41.32	315x	97.4	784454	JBALDL000000000	This study; Magain et al. 2018
P2039 bin 23 Peltigera hydrophila	Chile, Region XII, Shaw 17848, DUKE 0401861	NA	Lichenized	Terricolous	Nostoc sp.	ANI-57	PopCO-98	subclade 3	section 3.10	NA	XXIII	196804	6623834	41.18	435x	98.8	251242	JBALDM000000000	This study; Magain et al. 2018
P2081 bin 11 Peltigera canina 2	United States of America, North Carolina, Hollinger 2731, UBC	NA	Lichenized	Terricolous	Nostoc sp.	ANI-58	PopCO-35	subclade 3	section 3.1	NA	XXXVII	119801	7826003	41.67	379x	98.2	536804	JBALDN000000000	This study; Magain et al. 2018
P2083 bin 10 Peltigera rufescens 1	United States of America, NC, Hollinger 2711, UBC	NA	Lichenized	Terricolous	Nostoc sp.	ANI-38	PopCO-67	subclade 3	section 3.1	spp. complex 3.1a	NA	94891	8054926	41.72	265x	98.3	814923	JBALDO000000000	This study; Magain et al. 2018
P2090 bin 22 Peltigera canina 2	United States of America, Oklahoma, Buck 46463, DUKE 0138952	NA	Lichenized	Terricolous	Nostoc sp.	ANI-59	PopCO-99	subclade 3	section 3.1	spp. complex 3.1a	XXXIV	130875	7992658	41.56	325x	96.9	1425896	JBALDP000000000	This study; Magain et al. 2018
P2115 bin 1 Peltigera vainioi	Colombia, Miadlikowska s.n., ANDES	NA	Lichenized	Terricolous	Nostoc sp013393905	ANI-60	PopCO-105	subclade 3	section 3.5	spp. complex 3.5a	XXVIa	54733	6918844	41.55	53x	97.7	162955	JBALDQ000000000	This study; Magain et al. 2018
P2123 bin 17 Peltigera canina 1	France, Corsica, Vust 6412, G	NA	Lichenized	Terricolous	Nostoc sp.	ANI-38	PopCO-69	subclade 3	section 3.1	spp. complex 3.1a	XXIX	197075	7993804	41.76	834x	98.7	139654	JBALDR000000000	This study; Magain et al. 2018
P2152 bin 6 Peltigera soredians	Ecuador, Kalb 39785, DUKE	NA	Lichenized	Terricolous	Nostoc sp002949735	ANI-29	PopCO-74	subclade 3	section 3.10	spp. complex 3.10a	NA	91452	6977241	41.44	207x	98.3	381301	JBALDS000000000	This study; Magain et al. 2018
P2162 bin 10 Peltigera erioderma 1	Papua New Guinea, Sérusiaux s.n., LG	NA	Lichenized	Terricolous	Nostoc sp017114945	ANI-8	PopCO-43	subclade 3	section 3.6	spp. complex 3.6a	NA	45113	7365758	41.95	182x	97.7	1135279	JBALDT000000000	This study; Magain et al. 2018
P2164 bin 3 Peltigera globulata	Peru, Miadlikowska s.n., DUKE 0357990	NA	Lichenized	Terricolous	Nostoc sp.	ANI-61	PopCO-73	subclade 3	section 3.1	spp. complex 3.1a	NA	108732	7665736	41.61	46x	98.3	171216	JBALDU000000000	This study; Magain et al. 2018
P2170 bin 4 Peltigera degenii	Ukraine, Dymytrova & Savchyn 22, KW	NA	Lichenized	Terricolous	Nostoc sp002949735	ANI-30	PopCO-11	subclade 3	section 3.10	spp. complex 3.10a	XIII.XLIII	89333	7285406	41.59	258x	98.2	1507852	JBALDV000000000	This study; Magain et al. 2018
P2180 bin 2 Peltigera ponojensis/monticola 1a	United States of America, McCune 29956, OSC	NA	Lichenized	Terricolous	Nostoc sp.	ANI-38	PopCO-93	subclade 3	section 3.1	spp. complex 3.1a	NA	205780	7895370	41.79	114x	96	305265	JBALDW000000000	This study; Magain et al. 2018
P2213 bin 24 Peltigera canina 1	Canada, British Columbia, Goward 5305, UBC	NA	Lichenized	Terricolous	Nostoc sp.	ANI-62	PopCO-46	subclade 3	section 3.4	NA	VI	130221	7440170	42.09	435x	97.4	155958	JBALDX000000000	This study; Magain et al. 2018
P2224 bin 14 Peltigera neocanina 3	China, Yunnan, Goffinet 9979, CONN	NA	Lichenized	Terricolous	Nostoc sp017114945	ANI-8	PopCO-95	subclade 3	section 3.6	spp. complex 3.6a	NA	285878	7695944	41.94	102x	98.4	950574	JBALDY000000000	This study; Magain et al. 2018
P3034 bin 5 Peltigera occidentalis	Russia, Khabarovsk Territory, Lutzoni and Miadlikowska 07.26.2013-P3034, DUKE	NA	Lichenized	Terricolous	Nostoc sp.	ANI-63	PopCO-3	subclade 3	section 3.5	NA	VIIb	49384	7763947	42.03	180x	98.1	1717334	JBALDZ000000000	This study; Chagnon et al. 2018
P3068 bin 7 Peltigera clathrata	Canada, British Columbia, Goward 09-232, UBC	NA	Lichenized	Terricolous	Nostoc sp.	ANI-64	PopCO-63	subclade 3	section 3.7	NA	XIb	122962	7137981	42.09	140x	98.4	361530	JBALEA000000000	This study; Chagnon et al. 2018
P330 bin 5 Peltigera truculenta	Chile, Wheeler 3826, T. Wheeler Private Coll.	NA	Lichenized	Terricolous	Nostoc sp002949735	ANI-29	PopCO-31	subclade 3	section 3.10	spp. complex 3.10a	NA	163936	7089387	41.6	287x	98.2	912105	JBALEB000000000	This study; Magain et al. 2017
P5023 bin 4 Peltigera scabrosa	Canada, Québec, 57.91304°N, 72.07611°W, Miadlikowska and Lutzoni, DUKE	NA	Lichenized	Terricolous	Nostoc sp.	ANI-65	PopCO-16	subclade 3	section 3.7	NA	XIa	95148	7266438	42.22	81x	97.7	776520	JBALEC000000000	This study; Lu et al. 2018
P539 bin 14 Peltigera hymenina	Norway, Magain s.n., LG	NA	Lichenized	Terricolous	Nostoc sp002949735	ANI-29	PopCO-12	subclade 3	section 3.10	spp. complex 3.10a	XVI.XVIII	37908	7708718	41.57	74x	97.4	1427156	JBALED000000000	This study; Magain et al. 2017
P607 bin 11 Peltigera sp. 3	New Zealand, Stenroos 5820, H	NA	Lichenized	Terricolous	Nostoc sp002949735	ANI-29	PopCO-48	subclade 3	section 3.10	spp. complex 3.10a	XX	28166	6744035	41.51	83x	96.3	1057984	JBALEE000000000	This study; Magain et al. 2017
P6447 bin 3 Peltigera collina	Canada, Alberta, ABMI ID 10057, PMAE	ABMI 691	Lichenized	Epiphytic	Nostoc sp.	ANI-37	PopCO-53	subclade 3	section 3.2	spp. complex 3.2a	NA	136078	7434742	41.72	170x	98.3	601670	JBALEF000000000	This study
P6465 bin 9 Peltigera appalachiensis	Canada, Alberta, ABMI ID 307340, PMAE	ABMI 608	Lichenized	Terricolous	Nostoc sp.	ANI-66	PopCO-76	subclade 3	section 3.5	spp. complex 3.5a	VIIc	80229	7831148	41.74	56x	98.7	209864	JBALEG000000000	This study
P6524 bin 1 Peltigera praetextata	Canada, Alberta, ABMI ID 250894, PMAE	ABMI 877	Lichenized	Epiphytic	Nostoc sp017114945	ANI-8	PopCO-28	subclade 3	section 3.6	spp. complex 3.6a	NA	120344	8192604	41.85	109x	97.7	1237366	JBALEH000000000	This study
P6600 bin 4 Peltigera canina 2	Canada, Québec, Darnajoux & Magain 676, DUKE	NA	Lichenized	Terricolous	Nostoc sp017114945	ANI-8	PopCO-1	subclade 3	section 3.6	NA	V	71138	7884336	41.85	74x	97.7	1056055	JBALEI000000000	This study; Darnajoux et al. 2019
P6602 bin 13 Peltigera borealis	Canada, Québec, Darnajoux & Magain 628, DUKE	NA	Lichenized	Terricolous	Nostoc sp.	ANI-67	PopCO-9	subclade 3	section 3.5	spp. complex 3.5a	VIIa	156347	7724637	41.83	89x	97.9	1660035	JBALEJ000000000	This study; Darnajoux et al. 2019
P6620 bin 4 Peltigera neopolydactyla	Canada, Québec, Darnajoux & Magain 615 DUKE	NA	Lichenized	Terricolous	Nostoc sp.	ANI-65	PopCO-16	subclade 3	section 3.7	NA	XIa	118766	7386606	42.2	116x	97.9	730191	JBALEK000000000	This study; Darnajoux et al. 2019
P6236 bin 11 Peltigera fuscopraetextata	Chile, Magain NM50, DUKE	NA	Lichenized	Terricolous	Nostoc sp.	ANI-62	PopCO-34	subclade 3	section 3.4	NA	VI	190786	7410076	42.09	99x	98.4	304601	JBALEL000000000	This study
P6963 bin 9 Peltigera nana	Malaysia, Kinabalu Park, Magain Malaysia-KinabaluHQ-1-C1-P1-L1, DUKE	GoLife Malaysia-KinabaluHQ-1-C1-P1	Lichenized	Terricolous	Nostoc muscorum_A	ANI-25	PopCO-30	subclade 3	section 3.11	spp. complex 3.11a	NA	110039	7475352	41.45	48x	99	226792	JBALEM000000000	This study
P8202 bin 9 Peltigera latiloba	Canada, Alberta, ABMI ID 1276480, PMAE	ABMI 499	Lichenized	Terricolous	Nostoc sp017114945	ANI-8	PopCO-85	subclade 3	section 3.6	NA	XLII	35760	7472460	41.9	15x	96.7	1146028	JBALEN000000000	This study
P8219 bin 29 Peltigera islandica	Canada, Alberta, ABMI ID 616803, PMAE	ABMI OG-ABMI-477-21	Lichenized	Terricolous	Nostoc sp.	ANI-68	PopCO-51	subclade 3	section 3.1	spp. complex 3.1a	NA	144935	7900287	41.7	203x	97.7	974405	JBALEO000000000	This study
P8231 bin 15 Peltigera ponojensis/monticola 1a	Canada, Alberta, ABMI ID 802891, PMAE	ABMI 1285	Lichenized	Terricolous	Nostoc sp002246015	ANI-1	PopCO-19	subclade 3	section 3.1	spp. complex 3.1a	NA	156741	8314888	41.84	158x	98.6	973122	JBALEP000000000	This study
P8256 bin 3 Peltigera didactyla 3	Canada, Alberta, ABMI ID 1264020, PMAE	ABMI 210	Lichenized	Terricolous	Nostoc sp.	ANI-69	PopCO-77	subclade 3	section 3.11	spp. complex 3.11a	XLV	82809	7706018	41.3	477x	99.1	832993	JBALEQ000000000	This study
P8569 bin 1 Peltigera elisabethae	Canada, Alberta, ABMI ID 1269920, PMAE	ABMI 1293	Lichenized	Terricolous	Nostoc sp017114945	ANI-8	PopCO-1	subclade 3	section 3.6	NA	V	71706	7480300	41.92	250x	97.9	570759	JBALER000000000	This study
P8570 bin 6 Peltigera canina 1	Canada, Alberta, ABMI ID 1269815, PMAE	ABMI 1293	Lichenized	Terricolous	Nostoc sp017114945	ANI-8	PopCO-1	subclade 3	section 3.6	NA	V	114072	7595757	41.89	169x	98.3	831463	JBALES000000000	This study
P8571 bin 17 Peltigera praetextata	Canada, Alberta, ABMI ID 1269801, PMAE	ABMI 1293	Lichenized	Terricolous	Nostoc sp017114945	ANI-8	PopCO-1	subclade 3	section 3.6	NA	V	75741	7433076	41.93	199x	97.9	445774	JBALET000000000	This study
P8575 bin 3 Peltigera neckeri	Canada, Alberta, ABMI ID 1269817, PMAE	ABMI 1293	Lichenized	Terricolous	Nostoc punctiforme_A	ANI-6	PopCO-2	subclade 3	section 3.1	spp. complex 3.1a	XXXIII	177878	7983121	41.63	337x	98.7	1335118	JBALEU000000000	This study
P8577 bin 23 Peltigera aphthosa 5	Canada, Alberta, ABMI ID 1270086, PMAE	ABMI 1293	Lichenized	Terricolous	Nostoc punctiforme_A	ANI-6	PopCO-2	subclade 3	section 3.1	spp. complex 3.1a	XXXIII	102369	7622908	41.68	20x	98.5	190610	JBALEV000000000	This study
P8580 bin 6 Peltigera canina 1	Canada, Alberta, ABMI ID 1269794, PMAE	ABMI 1293	Lichenized	Terricolous	Nostoc punctiforme_A	ANI-6	PopCO-2	subclade 3	section 3.1	spp. complex 3.1a	XXXIII	188497	8025431	41.64	331x	98.6	1156545	JBALEW000000000	This study
P8690 bin 1 Peltigera malacea 3	Canada, Alberta, ABMI ID 292089, PMAE	ABMI 1030	Lichenized	Terricolous	Nostoc sp017114985	ANI-7	PopCO-22	subclade 2	section 2.4	spp. complex 2.4a	III	104077	7451868	42.21	240x	92.4	2167295	JBALEX000000000	This study
P8768 bin 2 Peltigera aff. didactyla	Canada, Alberta, ABMI ID 159071, PMAE	ABMI OG-ABMI-1368-1	Lichenized	Terricolous	Nostoc sp002246015	ANI-1	PopCO-19	subclade 3	section 3.1	spp. complex 3.1a	NA	106785	7823490	41.83	461x	97.7	464728	JBALEY000000000	This study
P8840 bin 1 Peltigera leucophlebia 1	Canada, Alberta, ABMI ID 391119, PMAE	ABMI 1070	Lichenized	Terricolous	Nostoc sp.	ANI-68	PopCO-49	subclade 3	section 3.1	spp. complex 3.1a	NA	41185	7840651	41.82	21x	95.1	687000	JBALEZ000000000	This study
P8857 bin 2 Peltigera borealis	Canada, Alberta, ABMI ID 618295, PMAE	ABMI 576	Lichenized	Terricolous	Nostoc sp.	ANI-67	PopCO-36	subclade 3	section 3.5	spp. complex 3.5a	VIIc	69833	7369342	41.89	204x	95.5	1498801	JBALFA000000000	This study
P8926 bin 12 Peltigera malacea 2	Canada, Alberta, ABMI ID 58543, PMAE	ABMI 83	Lichenized	Terricolous	Nostoc sp.	ANI-36	PopCO-15	subclade 2	section 2.4	spp. complex 2.4a	IVb	72212	7279545	42.29	80x	98.1	1145427	JBALFB000000000	This study
P9119 bin 5 Peltigera frippii	Canada, Alberta, ABMI ID 90575, PMAE	ABMI 6	Lichenized	Terricolous	Nostoc sp.	ANI-36	PopCO-15	subclade 2	section 2.4	spp. complex 2.4a	IVb	89733	7336052	42.33	106x	98.1	1356727	JBALFC000000000	This study
P9121 bin 11 Peltigera appalachiensis	Canada, Alberta, ABMI ID 44943, PMAE	ABMI 450	Lichenized	Terricolous	Nostoc sp.	ANI-66	PopCO-54	subclade 3	section 3.5	spp. complex 3.5a	NA	160677	7819566	41.71	312x	98.7	1047474	JBALFD000000000	This study
P943 bin 5 Peltigera extenuata 2	Colombia, Lücking 33627, UDBC	NA	Lichenized	Terricolous	Nostoc sp.	ANI-70	PopCO-106	subclade 3	section 3.9	NA	XXI	146240	8171577	41.9	164x	98.6	53706	JBALFE000000000	This study
P9639 bin 5 Massalongia carnosa	Canada, Alberta, ABMI ID 1260051, PMAE	ABMI 37	Lichenized	Terricolous	Nostoc sp.	ANI-71	PopCO-41	subclade 3	section 3.12	spp. complex 3.12a	NA	94537	6667436	41.52	211x	97.8	351493	JBALFF000000000	This study
P9728 bin 6 Peltigera malacea 2	Canada, Alberta, ABMI ID 758897, PMAE	ABMI 659	Lichenized	Terricolous	Nostoc sp017115085	ANI-14	PopCO-5	subclade 2	section 2.4	spp. complex 2.4a	IVc	124194	6930704	42.16	154x	98.2	711411	JBALFG000000000	This study
P9820 bin 6 Peltigera canina 2	Canada, Alberta, ABMI ID 160887, PMAE	ABMI 916	Lichenized	Terricolous	Nostoc sp.	ANI-72	PopCO-60	subclade 3	section 3.12	spp. complex 3.12a	NA	252696	8292263	42.06	170x	99.3	760606	JBALFH000000000	This study
P9822 bin 12 Peltigera malacea 2	Canada, Alberta, ABMI ID 251055, PMAE	ABMI 941	Lichenized	Terricolous	Nostoc sp017115025	ANI-17	PopCO-18	subclade 2	section 2.4	spp. complex 2.4a	IVa	270217	7727070	42.41	327x	98.6	371007	JBALFI000000000	This study
P9895 bin 3 Nephroma resupinatum	Canada, Alberta, ABMI ID 1388226, PMAE	ABMI 930	Lichenized	Epiphytic	Nostoc sp.	ANI-32	PopCO-70	subclade 2	section 2.1	spp. complex 2.1a	NA	116273	6878627	42.21	178x	97.9	288718	JBALFJ000000000	This study
S1 bin 7 Fuscopannaria crystallifera	Reunion IslandSérusiaux PAN_D LG	NA	Lichenized	Epiphytic	Nostoc sp.	ANI-73	PopCO-10	subclade 2	section 2.4	spp. complex 2.4a	NA	52251	7409688	41.95	18x	97.8	291945	JBALFK000000000	This study
S10 bin 2 Fuscopannaria ahlneri	Taiwan, Sérusiaux DP10 LG	NA	Lichenized	Epiphytic	Nostoc sp.	ANI-32	PopCO-26	subclade 2	section 2.1	spp. complex 2.1a	NA	52144	6747409	42.21	61x	96.9	678886	JBALFL000000000	This study
S12 bin 12 Fuscopannaria ahlneri	Taiwan, Sérusiaux DP4 LG	NA	Lichenized	Epiphytic	Nostoc sp.	ANI-73	PopCO-10	subclade 2	section 2.4	spp. complex 2.4a	NA	31971	7174497	42.01	17x	96.2	900713	JBALFM000000000	This study
S13 bin 3 Fuscopannaria crystallifera	Taiwan, Sérusiaux DP7 LG	NA	Lichenized	Epiphytic	Nostoc sp.	ANI-73	PopCO-10	subclade 2	section 2.4	spp. complex 2.4a	NA	69292	7396071	42.02	68x	98.3	662272	JBALFN000000000	This study
S24 bin 12 Peltigera vitikainenii	Japan, Hokkaido, Magain 8132, LG	NA	Lichenized	Terricolous	Nostoc sp002949735	ANI-30	PopCO-11	subclade 3	section 3.10	spp. complex 3.10a	XIII.XLIII	75767	7336872	41.61	120x	98.6	1837540	JBALFO000000000	This study
S27 bin 9 Peltigera vitikainenii	Russia, Khabarovsk Territory, Konoreva 3, GPS 774	NA	Lichenized	Terricolous	Nostoc sp017114945	ANI-8	PopCO-1	subclade 3	section 3.6	NA	V	61983	7624906	41.84	91x	97.6	928884	JBALFP000000000	This study
S31 bin 7 Peltigera vitikainenii	Canada, British Columbia	NA	Lichenized	Terricolous	Nostoc sp002949735	ANI-30	PopCO-11	subclade 3	section 3.10	spp. complex 3.10a	XIII.XLIII	100436	7689287	41.66	129x	98.6	1426961	JBALFQ000000000	This study
S32 bin 15 Peltigera vitikainenii	Canada, British Columbia	NA	Lichenized	Terricolous	Nostoc sp002949735	ANI-30	PopCO-11	subclade 3	section 3.10	spp. complex 3.10a	XIII.XLIII	67655	7398212	41.66	163x	98.2	1547574	JBALFR000000000	This study
S40 bin 5 Peltigera appalachiensis	United States of America, North Carolina, Magain 8172, LG	NA	Lichenized	Terricolous	Nostoc sp017114945	ANI-8	PopCO-1	subclade 3	section 3.6	NA	V	82298	7538133	41.92	146x	98.1	602511	JBALFS000000000	This study
S43 bin 7 Peltigera appalachiensis	United States of America, Alabama, Magain 8183, LG	NA	Lichenized	Terricolous	Nostoc sp013393905	ANI-60	PopCO-81	subclade 3	section 3.5	spp. complex 3.5a	VIIc	69814	8226383	41.67	60x	98.4	1849901	JBALFT000000000	This study
S44 bin 8 Peltigera phyllidiosa	United States of America, Missouri, Magain 8205, LG	NA	Lichenized	Terricolous	Nostoc sp017114995	ANI-16	PopCO-21	subclade 3	section 3.2	spp. complex 3.2a	XLVII	107384	8219692	41.56	54x	96.5	301636	JBALFU000000000	This study
S5 bin 2 Physma radians	Thailand, Magain T5, LG	NA	Lichenized	Epiphytic	Nostoc sp.	ANI-74	PopCO-40	subclade 3	section 3.12	spp. complex 3.12a	NA	102093	7353252	41.19	35x	98.2	730349	JBALFV000000000	This study
S51 bin 2 Peltigera appalachiensis	Canada, Québec, Miadlikowska and Lutzoni W25 C2, DUKE	NA	Lichenized	Terricolous	Nostoc sp.	ANI-67	PopCO-9	subclade 3	section 3.5	spp. complex 3.5a	VIIa	134300	7457333	41.82	102x	97.8	2032340	JBALFW000000000	This study
S52 bin 4 Peltigera appalachiensis	Canada, Québec, Miadlikowska and Lutzoni SN6 E3, DUKE	NA	Lichenized	Terricolous	Nostoc sp.	ANI-67	PopCO-9	subclade 3	section 3.5	spp. complex 3.5a	VIIa	136957	7565261	41.83	245x	97.1	1879391	JBALFX000000000	This study
S62 bin 9 Peltigera asiatica	China, Yunnan, Miadlikowska s.n. DUKE	NA	Lichenized	Terricolous	Nostoc sp.	ANI-75	PopCO-65	subclade 3	section 3.5	spp. complex 3.5a	Xa	128665	7487090	41.58	96x	98.2	1439136	JBALFY000000000	This study
S66 bin 1 Peltigera mikado	Taiwan, Sérusiaux T47 LG	NA	Lichenized	Terricolous	Nostoc sp.	ANI-63	PopCO-3	subclade 3	section 3.5	NA	VIIb	51507	7834691	42.02	74x	97.9	1449191	JBALFZ000000000	This study
S67 bin 3 Peltigera borinquensis	Peru, Gaya 07.14.10-19, DUKE	NA	Lichenized	Terricolous	Nostoc sp.	ANI-63	PopCO-3	subclade 3	section 3.5	NA	VIIb	41127	7954403	42.06	83x	97.5	1821641	JBALGA000000000	This study
S8 bin 2 Physma byrsaeum	Reunion Island, Magain and Sérusiaux R1121 LG	NA	Lichenized	Epiphytic	Nostoc sp.	ANI-76	PopCO-7	subclade 2	section 2.2	spp. complex 2.2a	NA	42285	7736450	41.95	23x	96.9	843448	JBALGB000000000	This study
S9 bin 6 Physma byrsaeum	Mauritius, Diederich 18436 LG	NA	Lichenized	Epiphytic	Nostoc sp.	ANI-76	PopCO-7	subclade 2	section 2.2	spp. complex 2.2a	NA	101420	7788098	42	21x	97.7	863364	JBALGC000000000	This study
PL483 bin 4 Peltigera ponojensis	Russia, Murmansk Region, near Ponoj, Kihlman 258, H (holotype)	NA	Lichenized	Terricolous	Nostoc punctiforme_A	ANI-6	PopCO-2	subclade 3	section 3.1	spp. complex 3.1a	XXXIII	140721	8302876	41.6	363x	98.1	1144002	JBALGD000000000	This study

## Sheet: b
Supplementary Data 1b. Table with the original and revised clade assignments (i.e., subclade, section, species complex, and phylogroup) for the 1098 public rbcLX sequences of Nostoc that we re-classified as part of this study.
rbcLX accession	DNA ID	DNA source	Region	Original phylogroup	Reference	Subclade	Section	Species complex	Revised phylogroup
KC437696	HOB020708-0-1-1	Peltigera canina	Canada, British Columbia	VI	O'Brien et al. 2013	sequence too short	NA	NA	NA
KC437697	HOB020708-0-1-2	Peltigera canina	Canada, British Columbia	VI	O'Brien et al. 2013	sequence too short	NA	NA	NA
KC437698	HOB020708-0-1-3	Peltigera canina	Canada, British Columbia	VI	O'Brien et al. 2013	sequence too short	NA	NA	NA
KC437781	HOB020708-0-1-4	Peltigera leucophlebia	Canada, British Columbia	VI	O'Brien et al. 2013	sequence too short	NA	NA	NA
KC437782	HOB020708-0-1-5	Peltigera leucophlebia	Canada, British Columbia	VI	O'Brien et al. 2013	sequence too short	NA	NA	NA
KC437809	HOB020708-0-1-6	Peltigera leucophlebia	Canada, British Columbia	VI	O'Brien et al. 2013	sequence too short	NA	NA	NA
KC437810	HOB020708-0-1-7	Peltigera leucophlebia	Canada, British Columbia	VI	O'Brien et al. 2013	sequence too short	NA	NA	NA
KC437767	HOB020708-0-1-8	Peltigera leucophlebia	Canada, British Columbia	VI	O'Brien et al. 2013	sequence too short	NA	NA	NA
KC437679	HOB020708-0-1-9	Peltigera britannica	Canada, British Columbia	VI	O'Brien et al. 2013	sequence too short	NA	NA	NA
KC437741	HOB020708-0-5-1	Peltigera neocanina	Canada, British Columbia	V	O'Brien et al. 2013	sequence too short	NA	NA	NA
KC437796	HOB020708-0-5-2	Peltigera leucophlebia	Canada, British Columbia	VI	O'Brien et al. 2013	sequence too short	NA	NA	NA
KC437840	HOB020708-0-5-4	Peltigera leucophlebia	Canada, British Columbia	VI	O'Brien et al. 2013	sequence too short	NA	NA	NA
KC437829	HOB020708-0-5-5	Peltigera leucophlebia	Canada, British Columbia	VI	O'Brien et al. 2013	sequence too short	NA	NA	NA
KC437841	HOB020708-0-5-7	Peltigera aphthosa	Canada, British Columbia	IV	O'Brien et al. 2013	sequence too short	NA	NA	NA
KC437832	HOB020708-0-9-1	Peltigera membranacea	Canada, British Columbia	V	O'Brien et al. 2013	sequence too short	NA	NA	NA
KC437842	HOB020708-0-9-10	Nephroma parile	Canada, British Columbia	II	O'Brien et al. 2013	sequence too short	NA	NA	NA
KC437833	HOB020708-0-9-2	Peltigera membranacea	Canada, British Columbia	V	O'Brien et al. 2013	sequence too short	NA	NA	NA
KC437834	HOB020708-0-9-3	Peltigera membranacea	Canada, British Columbia	V	O'Brien et al. 2013	sequence too short	NA	NA	NA
KC437768	HOB020708-0-9-4	Peltigera leucophlebia	Canada, British Columbia	VI	O'Brien et al. 2013	sequence too short	NA	NA	NA
KC437830	HOB020708-0-9-5	Peltigera leucophlebia	Canada, British Columbia	VI	O'Brien et al. 2013	sequence too short	NA	NA	NA
KC437769	HOB020708-0-9-6	Peltigera leucophlebia	Canada, British Columbia	VI	O'Brien et al. 2013	sequence too short	NA	NA	NA
KC437770	HOB020708-0-9-7	Peltigera leucophlebia	Canada, British Columbia	VI	O'Brien et al. 2013	sequence too short	NA	NA	NA
KC437843	HOB020708-0-9-8	Nephroma bellum	Canada, British Columbia	II	O'Brien et al. 2013	sequence too short	NA	NA	NA
KC437844	HOB020708-0-9-9	Nephroma parile	Canada, British Columbia	II	O'Brien et al. 2013	sequence too short	NA	NA	NA
KC437722	HOB020708-31-1-1	Peltigera fuscopraetextata	Canada, British Columbia	VI	O'Brien et al. 2013	sequence too short	NA	NA	NA
KC437691	HOB020708-31-1-2	Peltigera malacea	Canada, British Columbia	III	O'Brien et al. 2013	sequence too short	NA	NA	NA
KC437690	HOB020708-31-1-3	Peltigera malacea	Canada, British Columbia	III	O'Brien et al. 2013	sequence too short	NA	NA	NA
KC437681	HOB020708-31-1-4	Peltigera malacea	Canada, British Columbia	III	O'Brien et al. 2013	sequence too short	NA	NA	NA
KC437670	HOB020708-31-1-8	Peltigera aphthosa	Canada, British Columbia	VI	O'Brien et al. 2013	sequence too short	NA	NA	NA
KC437692	HOB020708-31-5-1	Peltigera canina	Canada, British Columbia	VI	O'Brien et al. 2013	sequence too short	NA	NA	NA
KC437693	HOB020708-31-5-2	Peltigera canina	Canada, British Columbia	VI	O'Brien et al. 2013	sequence too short	NA	NA	NA
KC437711	HOB020708-31-5-3	Peltigera fuscopraetextata	Canada, British Columbia	VI	O'Brien et al. 2013	sequence too short	NA	NA	NA
KC437682	HOB020708-31-5-4	Peltigera malacea	Canada, British Columbia	III	O'Brien et al. 2013	sequence too short	NA	NA	NA
KC437676	HOB020708-31-5-6	Peltigera britannica	Canada, British Columbia	VI	O'Brien et al. 2013	sequence too short	NA	NA	NA
KC437783	HOB020708-31-5-7	Peltigera leucophlebia	Canada, British Columbia	VI	O'Brien et al. 2013	sequence too short	NA	NA	NA
KC437784	HOB020708-31-5-8	Peltigera leucophlebia	Canada, British Columbia	VI	O'Brien et al. 2013	sequence too short	NA	NA	NA
KC437845	HOB020708-31-9-10	Nephroma parile	Canada, British Columbia	II	O'Brien et al. 2013	sequence too short	NA	NA	NA
KC437723	HOB020708-31-9-2	Peltigera praetextata	Canada, British Columbia	VI	O'Brien et al. 2013	sequence too short	NA	NA	NA
KC437771	HOB020708-31-9-5	Peltigera leucophlebia	Canada, British Columbia	VI	O'Brien et al. 2013	sequence too short	NA	NA	NA
KC437772	HOB020708-31-9-7	Peltigera leucophlebia	Canada, British Columbia	VI	O'Brien et al. 2013	sequence too short	NA	NA	NA
KC437683	HOB020708-35-1-2	Peltigera malacea	Canada, British Columbia	III	O'Brien et al. 2013	sequence too short	NA	NA	NA
KC437684	HOB020708-35-1-3	Peltigera malacea	Canada, British Columbia	III	O'Brien et al. 2013	sequence too short	NA	NA	NA
KC437685	HOB020708-35-1-4	Peltigera malacea	Canada, British Columbia	III	O'Brien et al. 2013	sequence too short	NA	NA	NA
KC437811	HOB020708-35-1-6	Peltigera leucophlebia	Canada, British Columbia	VI	O'Brien et al. 2013	sequence too short	NA	NA	NA
KC437812	HOB020708-35-5-10	Peltigera leucophlebia	Canada, British Columbia	VI	O'Brien et al. 2013	sequence too short	NA	NA	NA
KC437846	HOB020708-35-5-2	Peltigera malacea	Canada, British Columbia	III	O'Brien et al. 2013	sequence too short	NA	NA	NA
KC437651	HOB020708-35-5-4	Peltigera aphthosa	Canada, British Columbia	IV	O'Brien et al. 2013	sequence too short	NA	NA	NA
KC437671	HOB020708-35-5-5	Peltigera aphthosa	Canada, British Columbia	VI	O'Brien et al. 2013	sequence too short	NA	NA	NA
KC437652	HOB020708-35-5-6	Peltigera aphthosa	Canada, British Columbia	IV	O'Brien et al. 2013	sequence too short	NA	NA	NA
KC437813	HOB020708-35-5-7	Peltigera leucophlebia	Canada, British Columbia	VI	O'Brien et al. 2013	sequence too short	NA	NA	NA
KC437797	HOB020708-35-5-8	Peltigera leucophlebia	Canada, British Columbia	IV	O'Brien et al. 2013	sequence too short	NA	NA	NA
KC437814	HOB020708-35-5-9	Peltigera leucophlebia	Canada, British Columbia	VI	O'Brien et al. 2013	sequence too short	NA	NA	NA
KC437680	HOB020708-39-1-10	Peltigera britannica	Canada, British Columbia	VI	O'Brien et al. 2013	sequence too short	NA	NA	NA
KC437815	HOB020708-39-1-5	Peltigera leucophlebia	Canada, British Columbia	VI	O'Brien et al. 2013	sequence too short	NA	NA	NA
KC437816	HOB020708-39-1-6	Peltigera leucophlebia	Canada, British Columbia	VI	O'Brien et al. 2013	sequence too short	NA	NA	NA
KC437673	HOB020708-39-1-7	Peltigera britannica	Canada, British Columbia	VI	O'Brien et al. 2013	sequence too short	NA	NA	NA
KC437669	HOB020708-39-1-9	Peltigera aphthosa	Canada, British Columbia	VI	O'Brien et al. 2013	sequence too short	NA	NA	NA
KC437699	HOB020708-39-5-2	Peltigera canina	Canada, British Columbia	VI	O'Brien et al. 2013	sequence too short	NA	NA	NA
KC437717	HOB020708-4-1-1	Peltigera fuscopraetextata	Canada, British Columbia	VI	O'Brien et al. 2013	sequence too short	NA	NA	NA
KC437847	HOB020708-4-1-10	Nephroma parile	Canada, British Columbia	II	O'Brien et al. 2013	sequence too short	NA	NA	NA
KC437718	HOB020708-4-1-2	Peltigera fuscopraetextata	Canada, British Columbia	VI	O'Brien et al. 2013	sequence too short	NA	NA	NA
KC437773	HOB020708-4-1-4	Peltigera leucophlebia	Canada, British Columbia	VI	O'Brien et al. 2013	sequence too short	NA	NA	NA
KC437653	HOB020708-4-1-5	Peltigera aphthosa	Canada, British Columbia	IV	O'Brien et al. 2013	sequence too short	NA	NA	NA
KC437848	HOB020708-4-1-6	Peltigera leucophlebia	Canada, British Columbia	VI	O'Brien et al. 2013	sequence too short	NA	NA	NA
KC437817	HOB020708-4-1-7	Peltigera leucophlebia	Canada, British Columbia	I	O'Brien et al. 2013	sequence too short	NA	NA	NA
KC437774	HOB020708-4-1-8	Peltigera leucophlebia	Canada, British Columbia	VI	O'Brien et al. 2013	sequence too short	NA	NA	NA
KC437849	HOB020708-4-1-9	Peltigera aphthosa	Canada, British Columbia	IV	O'Brien et al. 2013	sequence too short	NA	NA	NA
KC437709	HOB020708-4-5-1	Peltigera canina	Canada, British Columbia	V	O'Brien et al. 2013	sequence too short	NA	NA	NA
KC437850	HOB020708-4-5-10	Nephroma parile	Canada, British Columbia	II	O'Brien et al. 2013	sequence too short	NA	NA	NA
KC437719	HOB020708-4-5-2	Peltigera fuscopraetextata	Canada, British Columbia	VI	O'Brien et al. 2013	sequence too short	NA	NA	NA
KC437851	HOB020708-4-5-3	Peltigera venosa	Canada, British Columbia	VI	O'Brien et al. 2013	sequence too short	NA	NA	NA
KC437785	HOB020708-4-5-4	Peltigera leucophlebia	Canada, British Columbia	VI	O'Brien et al. 2013	sequence too short	NA	NA	NA
KC437818	HOB020708-4-5-5	Peltigera leucophlebia	Canada, British Columbia	VI	O'Brien et al. 2013	sequence too short	NA	NA	NA
KC437654	HOB020708-4-5-7	Peltigera aphthosa	Canada, British Columbia	IV	O'Brien et al. 2013	sequence too short	NA	NA	NA
KC437786	HOB020708-4-5-8	Peltigera leucophlebia	Canada, British Columbia	VI	O'Brien et al. 2013	sequence too short	NA	NA	NA
KC437852	HOB020708-4-5-9	Nephroma parile	Canada, British Columbia	II	O'Brien et al. 2013	sequence too short	NA	NA	NA
KC437819	HOB020708-4-9-1	Peltigera leucophlebia	Canada, British Columbia	VI	O'Brien et al. 2013	sequence too short	NA	NA	NA
KC437820	HOB020708-4-9-2	Peltigera leucophlebia	Canada, British Columbia	VI	O'Brien et al. 2013	sequence too short	NA	NA	NA
KC437821	HOB020708-4-9-3	Peltigera leucophlebia	Canada, British Columbia	VI	O'Brien et al. 2013	sequence too short	NA	NA	NA
KC437655	HOB020708-4-9-4	Peltigera aphthosa	Canada, British Columbia	VI	O'Brien et al. 2013	sequence too short	NA	NA	NA
KC437853	HOB020708-4-9-5	Peltigera aphthosa	Canada, British Columbia	VI	O'Brien et al. 2013	sequence too short	NA	NA	NA
KC437656	HOB020708-4-9-6	Peltigera aphthosa	Canada, British Columbia	VI	O'Brien et al. 2013	sequence too short	NA	NA	NA
KC437657	HOB020708-4-9-7	Peltigera aphthosa	Canada, British Columbia	VI	O'Brien et al. 2013	sequence too short	NA	NA	NA
KC437726	HOB020708-62-1-1	Peltigera islandica	Canada, British Columbia	VI	O'Brien et al. 2013	sequence too short	NA	NA	NA
KC437721	HOB020708-62-1-2	Peltigera fuscopraetextata	Canada, British Columbia	VI	O'Brien et al. 2013	sequence too short	NA	NA	NA
KC437838	HOB020708-62-1-3	Peltigera ponojensis	Canada, British Columbia	VI	O'Brien et al. 2013	sequence too short	NA	NA	NA
KC437748	HOB020708-62-1-4	Peltigera kristinssonii	Canada, British Columbia	VI	O'Brien et al. 2013	sequence too short	NA	NA	NA
KC437765	HOB020708-62-1-5	Peltigera kristinssonii	Canada, British Columbia	VI	O'Brien et al. 2013	sequence too short	NA	NA	NA
KC437749	HOB020708-62-1-6	Peltigera kristinssonii	Canada, British Columbia	VI	O'Brien et al. 2013	sequence too short	NA	NA	NA
KC437750	HOB020708-62-1-7	Peltigera kristinssonii	Canada, British Columbia	VI	O'Brien et al. 2013	sequence too short	NA	NA	NA
KC437720	HOB020708-62-5-1	Peltigera fuscopraetextata	Canada, British Columbia	VI	O'Brien et al. 2013	sequence too short	NA	NA	NA
KC437854	HOB020708-62-5-10	Peltigera aphthosa	Canada, British Columbia	VI	O'Brien et al. 2013	sequence too short	NA	NA	NA
KC437855	HOB020708-62-5-2	Peltigera fuscopraetextata	Canada, British Columbia	VI	O'Brien et al. 2013	sequence too short	NA	NA	NA
KC437712	HOB020708-62-5-3	Peltigera fuscopraetextata	Canada, British Columbia	VI	O'Brien et al. 2013	sequence too short	NA	NA	NA
KC437856	HOB020708-62-5-4	Peltigera malacea	Canada, British Columbia	III	O'Brien et al. 2013	sequence too short	NA	NA	NA
KC437658	HOB020708-62-5-6	Peltigera aphthosa	Canada, British Columbia	VI	O'Brien et al. 2013	sequence too short	NA	NA	NA
KC437822	HOB020708-62-9-3	Peltigera leucophlebia	Canada, British Columbia	VI	O'Brien et al. 2013	sequence too short	NA	NA	NA
KC437787	HOB020708-62-9-6	Peltigera leucophlebia	Canada, British Columbia	VI	O'Brien et al. 2013	sequence too short	NA	NA	NA
KC437713	HOB020708-66-1-1	Peltigera fuscopraetextata	Canada, British Columbia	VI	O'Brien et al. 2013	sequence too short	NA	NA	NA
KC437857	HOB020708-66-1-10	Nephroma resupinatum	Canada, British Columbia	II	O'Brien et al. 2013	sequence too short	NA	NA	NA
KC437714	HOB020708-66-1-2	Peltigera fuscopraetextata	Canada, British Columbia	VI	O'Brien et al. 2013	sequence too short	NA	NA	NA
KC437727	HOB020708-66-1-4	Peltigera islandica	Canada, British Columbia	VI	O'Brien et al. 2013	sequence too short	NA	NA	NA
KC437751	HOB020708-66-1-5	Peltigera kristinssonii	Canada, British Columbia	VI	O'Brien et al. 2013	sequence too short	NA	NA	NA
KC437803	HOB020708-66-1-7	Peltigera leucophlebia	Canada, British Columbia	VI	O'Brien et al. 2013	sequence too short	NA	NA	NA
KC437858	HOB020708-66-1-8	Nephroma parile	Canada, British Columbia	II	O'Brien et al. 2013	sequence too short	NA	NA	NA
KC437859	HOB020708-66-1-9	Nephroma bellum	Canada, British Columbia	II	O'Brien et al. 2013	sequence too short	NA	NA	NA
KC437659	HOB020708-66-5-10	Peltigera aphthosa	Canada, British Columbia	VI	O'Brien et al. 2013	sequence too short	NA	NA	NA
KC437735	HOB020708-66-5-2	Peltigera neocanina	Canada, British Columbia	I	O'Brien et al. 2013	sequence too short	NA	NA	NA
KC437766	HOB020708-66-5-3	Peltigera kristinssonii	Canada, British Columbia	VI	O'Brien et al. 2013	sequence too short	NA	NA	NA
KC437752	HOB020708-66-5-4	Peltigera kristinssonii	Canada, British Columbia	VI	O'Brien et al. 2013	sequence too short	NA	NA	NA
KC437753	HOB020708-66-5-5	Peltigera kristinssonii	Canada, British Columbia	VI	O'Brien et al. 2013	sequence too short	NA	NA	NA
KC437660	HOB020708-66-5-6	Peltigera aphthosa	Canada, British Columbia	VI	O'Brien et al. 2013	sequence too short	NA	NA	NA
KC437674	HOB020708-66-5-7	Peltigera britannica	Canada, British Columbia	VI	O'Brien et al. 2013	sequence too short	NA	NA	NA
KC437675	HOB020708-66-5-8	Peltigera britannica	Canada, British Columbia	VI	O'Brien et al. 2013	sequence too short	NA	NA	NA
KC437823	HOB020708-66-5-9	Peltigera leucophlebia	Canada, British Columbia	VI	O'Brien et al. 2013	sequence too short	NA	NA	NA
KC437736	HOB020708-66-9-1	Peltigera neocanina	Canada, British Columbia	V	O'Brien et al. 2013	sequence too short	NA	NA	NA
KC437661	HOB020708-66-9-10	Peltigera aphthosa	Canada, British Columbia	IV	O'Brien et al. 2013	sequence too short	NA	NA	NA
KC437737	HOB020708-66-9-2	Peltigera neocanina	Canada, British Columbia	V	O'Brien et al. 2013	sequence too short	NA	NA	NA
KC437738	HOB020708-66-9-3	Peltigera neocanina	Canada, British Columbia	V	O'Brien et al. 2013	sequence too short	NA	NA	NA
KC437739	HOB020708-66-9-4	Peltigera neocanina	Canada, British Columbia	V	O'Brien et al. 2013	sequence too short	NA	NA	NA
KC437740	HOB020708-66-9-5	Peltigera neocanina	Canada, British Columbia	V	O'Brien et al. 2013	sequence too short	NA	NA	NA
KC437662	HOB020708-66-9-6	Peltigera aphthosa	Canada, British Columbia	IV	O'Brien et al. 2013	sequence too short	NA	NA	NA
KC437663	HOB020708-66-9-8	Peltigera aphthosa	Canada, British Columbia	IV	O'Brien et al. 2013	sequence too short	NA	NA	NA
KC437754	HOB020708-70-1-1	Peltigera kristinssonii	Canada, British Columbia	VI	O'Brien et al. 2013	sequence too short	NA	NA	NA
KC437860	HOB020708-70-1-10	Peltigera leucophlebia	Canada, British Columbia	VI	O'Brien et al. 2013	sequence too short	NA	NA	NA
KC437694	HOB020708-70-1-3	Peltigera canina	Canada, British Columbia	VI	O'Brien et al. 2013	sequence too short	NA	NA	NA
KC437839	HOB020708-70-1-4	Peltigera ponojensis	Canada, British Columbia	VI	O'Brien et al. 2013	sequence too short	NA	NA	NA
KC437861	HOB020708-70-1-5a	Peltigera kristinssonii	Canada, British Columbia	VI	O'Brien et al. 2013	sequence too short	NA	NA	NA
KC437862	HOB020708-70-1-8	Peltigera venosa	Canada, British Columbia	VI	O'Brien et al. 2013	sequence too short	NA	NA	NA
KC437775	HOB020708-70-1-9	Peltigera leucophlebia	Canada, British Columbia	I	O'Brien et al. 2013	sequence too short	NA	NA	NA
KC437695	HOB020708-70-5-2	Peltigera canina	Canada, British Columbia	VI	O'Brien et al. 2013	sequence too short	NA	NA	NA
KC437686	HOB020708-70-5-3	Peltigera malacea	Canada, British Columbia	III	O'Brien et al. 2013	sequence too short	NA	NA	NA
KC437687	HOB020708-70-5-4	Peltigera malacea	Canada, British Columbia	III	O'Brien et al. 2013	sequence too short	NA	NA	NA
KC437688	HOB020708-70-5-5	Peltigera malacea	Canada, British Columbia	III	O'Brien et al. 2013	sequence too short	NA	NA	NA
KC437689	HOB020708-70-5-6	Peltigera malacea	Canada, British Columbia	III	O'Brien et al. 2013	sequence too short	NA	NA	NA
KC437755	HOB020708-70-5-7	Peltigera kristinssonii	Canada, British Columbia	VI	O'Brien et al. 2013	sequence too short	NA	NA	NA
KC437756	HOB020708-70-5-8	Peltigera kristinssonii	Canada, British Columbia	VI	O'Brien et al. 2013	sequence too short	NA	NA	NA
KC437757	HOB020708-70-5-9	Peltigera kristinssonii	Canada, British Columbia	VI	O'Brien et al. 2013	sequence too short	NA	NA	NA
KC437758	HOB020708-70-9-1	Peltigera kristinssonii	Canada, British Columbia	VI	O'Brien et al. 2013	sequence too short	NA	NA	NA
KC437863	HOB020708-70-9-10	Peltigera aphthosa	Canada, British Columbia	VI	O'Brien et al. 2013	sequence too short	NA	NA	NA
KC437759	HOB020708-70-9-2	Peltigera kristinssonii	Canada, British Columbia	VI	O'Brien et al. 2013	sequence too short	NA	NA	NA
KC437760	HOB020708-70-9-3	Peltigera kristinssonii	Canada, British Columbia	VI	O'Brien et al. 2013	sequence too short	NA	NA	NA
KC437761	HOB020708-70-9-4	Peltigera kristinssonii	Canada, British Columbia	VI	O'Brien et al. 2013	sequence too short	NA	NA	NA
KC437762	HOB020708-70-9-5	Peltigera kristinssonii	Canada, British Columbia	VI	O'Brien et al. 2013	sequence too short	NA	NA	NA
KC437763	HOB020708-70-9-6	Peltigera kristinssonii	Canada, British Columbia	VI	O'Brien et al. 2013	sequence too short	NA	NA	NA
KC437776	HOB020708-70-9-7	Peltigera leucophlebia	Canada, British Columbia	VI	O'Brien et al. 2013	sequence too short	NA	NA	NA
KC437777	HOB020708-70-9-8	Peltigera leucophlebia	Canada, British Columbia	VI	O'Brien et al. 2013	sequence too short	NA	NA	NA
KC437744	HOB020708-8-1-1	Peltigera horizontalis	Canada, British Columbia	V	O'Brien et al. 2013	sequence too short	NA	NA	NA
KC437788	HOB020708-8-1-10	Peltigera leucophlebia	Canada, British Columbia	VI	O'Brien et al. 2013	sequence too short	NA	NA	NA
KC437715	HOB020708-8-1-2	Peltigera fuscopraetextata	Canada, British Columbia	VI	O'Brien et al. 2013	sequence too short	NA	NA	NA
KC437824	HOB020708-8-1-4	Peltigera leucophlebia	Canada, British Columbia	VI	O'Brien et al. 2013	sequence too short	NA	NA	NA
KC437825	HOB020708-8-1-5	Peltigera leucophlebia	Canada, British Columbia	VI	O'Brien et al. 2013	sequence too short	NA	NA	NA
KC437778	HOB020708-8-1-7	Peltigera leucophlebia	Canada, British Columbia	VI	O'Brien et al. 2013	sequence too short	NA	NA	NA
KC437802	HOB020708-8-1-8	Peltigera leucophlebia	Canada, British Columbia	VI	O'Brien et al. 2013	sequence too short	NA	NA	NA
KC437826	HOB020708-8-1-9	Peltigera leucophlebia	Canada, British Columbia	VI	O'Brien et al. 2013	sequence too short	NA	NA	NA
KC437745	HOB020708-8-5-1	Peltigera horizontalis	Canada, British Columbia	V	O'Brien et al. 2013	sequence too short	NA	NA	NA
KC437664	HOB020708-8-5-10	Peltigera aphthosa	Canada, British Columbia	VI	O'Brien et al. 2013	sequence too short	NA	NA	NA
KC437746	HOB020708-8-5-2	Peltigera horizontalis	Canada, British Columbia	V	O'Brien et al. 2013	sequence too short	NA	NA	NA
KC437665	HOB020708-8-5-3	Peltigera aphthosa	Canada, British Columbia	VI	O'Brien et al. 2013	sequence too short	NA	NA	NA
KC437779	HOB020708-8-5-4	Peltigera leucophlebia	Canada, British Columbia	VI	O'Brien et al. 2013	sequence too short	NA	NA	NA
KC437799	HOB020708-8-5-5	Peltigera leucophlebia	Canada, British Columbia	VI	O'Brien et al. 2013	sequence too short	NA	NA	NA
KC437800	HOB020708-8-5-6	Peltigera leucophlebia	Canada, British Columbia	VI	O'Brien et al. 2013	sequence too short	NA	NA	NA
KC437666	HOB020708-8-5-7	Peltigera aphthosa	Canada, British Columbia	VI	O'Brien et al. 2013	sequence too short	NA	NA	NA
KC437668	HOB020708-8-5-9	Peltigera aphthosa	Canada, British Columbia	IV	O'Brien et al. 2013	sequence too short	NA	NA	NA
KC437716	HOB020708-8-9-1	Peltigera fuscopraetextata	Canada, British Columbia	VI	O'Brien et al. 2013	sequence too short	NA	NA	NA
KC437747	HOB020708-8-9-2	Peltigera horizontalis	Canada, British Columbia	V	O'Brien et al. 2013	sequence too short	NA	NA	NA
KC437827	HOB020708-8-9-3	Peltigera leucophlebia	Canada, British Columbia	VI	O'Brien et al. 2013	sequence too short	NA	NA	NA
KC437828	HOB020708-8-9-4	Peltigera leucophlebia	Canada, British Columbia	VI	O'Brien et al. 2013	sequence too short	NA	NA	NA
KC437667	HOB020708-8-9-5	Peltigera aphthosa	Canada, British Columbia	IV	O'Brien et al. 2013	sequence too short	NA	NA	NA
KC437864	HOB030611-0-0-2	Nephroma parile	Canada, British Columbia	II	O'Brien et al. 2013	sequence too short	NA	NA	NA
KC437806	HOB030611-0-0-3	Peltigera leucophlebia	Canada, British Columbia	VI	O'Brien et al. 2013	sequence too short	NA	NA	NA
KC437731	HOB030611-0-0-4	Peltigera cinnamomea	Canada, British Columbia	V	O'Brien et al. 2013	sequence too short	NA	NA	NA
KC437724	HOB030611-0-0-5	Peltigera praetextata	Canada, British Columbia	VI	O'Brien et al. 2013	sequence too short	NA	NA	NA
KC437700	HOB030611-0-0-6	Peltigera canina	Canada, British Columbia	VI	O'Brien et al. 2013	sequence too short	NA	NA	NA
KC437701	HOB030611-0-0-7	Peltigera canina	Canada, British Columbia	VI	O'Brien et al. 2013	sequence too short	NA	NA	NA
KC437865	HOB030611-0-10-1	Peltigera britannica	Canada, British Columbia	VI	O'Brien et al. 2013	sequence too short	NA	NA	NA
KC437672	HOB030611-0-10-2	Peltigera britannica	Canada, British Columbia	VI	O'Brien et al. 2013	sequence too short	NA	NA	NA
KC437804	HOB030611-0-10-3	Peltigera leucophlebia	Canada, British Columbia	VI	O'Brien et al. 2013	sequence too short	NA	NA	NA
KC437702	HOB030611-0-10-4	Peltigera canina	Canada, British Columbia	VI	O'Brien et al. 2013	sequence too short	NA	NA	NA
KC437866	HOB030611-0-5-1	Peltigera britannica	Canada, British Columbia	VI	O'Brien et al. 2013	sequence too short	NA	NA	NA
KC437733	HOB030611-0-5-10	Peltigera cinnamomea	Canada, British Columbia	VI	O'Brien et al. 2013	sequence too short	NA	NA	NA
KC437867	HOB030611-0-5-2	Peltigera britannica	Canada, British Columbia	VI	O'Brien et al. 2013	sequence too short	NA	NA	NA
KC437807	HOB030611-0-5-5	Peltigera leucophlebia	Canada, British Columbia	VI	O'Brien et al. 2013	sequence too short	NA	NA	NA
KC437837	HOB030611-0-5-6	Peltigera polydactylon	Canada, British Columbia	VI	O'Brien et al. 2013	sequence too short	NA	NA	NA
KC437734	HOB030611-0-5-7	Peltigera cinnamomea	Canada, British Columbia	VI	O'Brien et al. 2013	sequence too short	NA	NA	NA
KC437725	HOB030611-0-5-8	Peltigera praetextata	Canada, British Columbia	VI	O'Brien et al. 2013	sequence too short	NA	NA	NA
KC437677	HOB030611-10-0-1	Peltigera britannica	Canada, British Columbia	VI	O'Brien et al. 2013	sequence too short	NA	NA	NA
KC437703	HOB030611-10-0-3	Peltigera canina	Canada, British Columbia	VI	O'Brien et al. 2013	sequence too short	NA	NA	NA
KC437728	HOB030611-10-0-4	Peltigera islandica	Canada, British Columbia	VI	O'Brien et al. 2013	sequence too short	NA	NA	NA
KC437704	HOB030611-10-0-5	Peltigera canina	Canada, British Columbia	VI	O'Brien et al. 2013	sequence too short	NA	NA	NA
KC437705	HOB030611-10-0-6	Peltigera canina	Canada, British Columbia	VI	O'Brien et al. 2013	sequence too short	NA	NA	NA
KC437868	HOB030611-10-10-1	Nephroma parile	Canada, British Columbia	II	O'Brien et al. 2013	sequence too short	NA	NA	NA
KC437869	HOB030611-10-10-3	Peltigera polydactylon	Canada, British Columbia	V	O'Brien et al. 2013	sequence too short	NA	NA	NA
KC437706	HOB030611-10-10-4	Peltigera canina	Canada, British Columbia	V	O'Brien et al. 2013	sequence too short	NA	NA	NA
KC437870	HOB030611-10-10-6	Peltigera polydactylon	Canada, British Columbia	V	O'Brien et al. 2013	sequence too short	NA	NA	NA
KC437789	HOB030611-10-5-1	Peltigera leucophlebia	Canada, British Columbia	VI	O'Brien et al. 2013	sequence too short	NA	NA	NA
KC437707	HOB030611-10-5-2	Peltigera canina	Canada, British Columbia	VI	O'Brien et al. 2013	sequence too short	NA	NA	NA
KC437729	HOB030611-10-5-3	Peltigera islandica	Canada, British Columbia	VI	O'Brien et al. 2013	sequence too short	NA	NA	NA
KC437790	HOB030611-10-5-4	Peltigera leucophlebia	Canada, British Columbia	VI	O'Brien et al. 2013	sequence too short	NA	NA	NA
KC437708	HOB030611-10-5-5	Peltigera canina	Canada, British Columbia	VI	O'Brien et al. 2013	sequence too short	NA	NA	NA
KC437791	HOB030611-10-5-6	Peltigera leucophlebia	Canada, British Columbia	VI	O'Brien et al. 2013	sequence too short	NA	NA	NA
KC437792	HOB030611-10-5-7	Peltigera leucophlebia	Canada, British Columbia	VI	O'Brien et al. 2013	sequence too short	NA	NA	NA
KC437780	HOB030611-5-10-2	Peltigera leucophlebia	Canada, British Columbia	VI	O'Brien et al. 2013	sequence too short	NA	NA	NA
KC437871	HOB030611-5-10-3	Peltigera leucophlebia	Canada, British Columbia	VI	O'Brien et al. 2013	sequence too short	NA	NA	NA
KC437805	HOB030611-5-10-4	Peltigera leucophlebia	Canada, British Columbia	VI	O'Brien et al. 2013	sequence too short	NA	NA	NA
KC437808	HOB030611-5-10-5	Peltigera leucophlebia	Canada, British Columbia	VI	O'Brien et al. 2013	sequence too short	NA	NA	NA
KC437710	HOB030611-5-10-6	Peltigera canina	Canada, British Columbia	VI	O'Brien et al. 2013	sequence too short	NA	NA	NA
KC437872	HOB030611-5-10-7	Peltigera praetextata	Canada, British Columbia	VI	O'Brien et al. 2013	sequence too short	NA	NA	NA
KC437873	HOB030611-5-10-8	Peltigera praetextata	Canada, British Columbia	I	O'Brien et al. 2013	sequence too short	NA	NA	NA
KC437678	HOB030611-5-5-1	Peltigera britannica	Canada, British Columbia	VI	O'Brien et al. 2013	sequence too short	NA	NA	NA
KC437793	HOB030611-5-5-2	Peltigera leucophlebia	Canada, British Columbia	VI	O'Brien et al. 2013	sequence too short	NA	NA	NA
KC437874	HOB040605-01-2	Peltigera membranacea	Canada, British Columbia	NA	O'Brien et al. 2013	sequence too short	NA	NA	NA
KC437875	HOB040605-01-3	Peltigera leucophlebia	Canada, British Columbia	I	O'Brien et al. 2013	sequence too short	NA	NA	NA
KC437876	HOB040605-02-1	Peltigera neopolydactyla	Canada, British Columbia	VI	O'Brien et al. 2013	sequence too short	NA	NA	NA
KC437877	HOB040605-02-2	Peltigera neocanina	Canada, British Columbia	I	O'Brien et al. 2013	sequence too short	NA	NA	NA
KC437878	HOB040605-02-3	Peltigera britannica	Canada, British Columbia	I	O'Brien et al. 2013	sequence too short	NA	NA	NA
KC437879	HOB040605-02-4	Peltigera leucophlebia	Canada, British Columbia	IV	O'Brien et al. 2013	sequence too short	NA	NA	NA
KC437880	HOB040605-03-1	Peltigera aphthosa	Canada, British Columbia	IV	O'Brien et al. 2013	sequence too short	NA	NA	NA
KC437881	HOB040605-03-2	Peltigera malacea	Canada, British Columbia	III	O'Brien et al. 2013	sequence too short	NA	NA	NA
KC437882	HOB040605-04-1	Peltigera collina	Canada, British Columbia	I	O'Brien et al. 2013	sequence too short	NA	NA	NA
KC437883	HOB040605-04-2	Peltigera malacea	Canada, British Columbia	IV	O'Brien et al. 2013	sequence too short	NA	NA	NA
KC437884	HOB040605-04-3	Peltigera britannica	Canada, British Columbia	IV	O'Brien et al. 2013	sequence too short	NA	NA	NA
KC437885	HOB040605-05-1-1	Nephroma arcticum	Canada, British Columbia	NA	O'Brien et al. 2013	sequence too short	NA	NA	NA
KC437886	HOB040605-05-1-2	Nephroma arcticum	Canada, British Columbia	IV	O'Brien et al. 2013	sequence too short	NA	NA	NA
KC437887	HOB040605-05-2-1	Peltigera leucophlebia	Canada, British Columbia	IV	O'Brien et al. 2013	sequence too short	NA	NA	NA
KC437888	HOB040605-05-2-2	Peltigera leucophlebia	Canada, British Columbia	I	O'Brien et al. 2013	sequence too short	NA	NA	NA
KC437889	HOB040605-05-3	Peltigera collina	Canada, British Columbia	I	O'Brien et al. 2013	sequence too short	NA	NA	NA
KC437890	HOB040605-06-1	Peltigera collina	Canada, British Columbia	I	O'Brien et al. 2013	sequence too short	NA	NA	NA
KC437891	HOB040605-06-2	Nephroma parile	Canada, British Columbia	II	O'Brien et al. 2013	sequence too short	NA	NA	NA
KC437892	HOB040605-06-3	Peltigera britannica	Canada, British Columbia	IV	O'Brien et al. 2013	sequence too short	NA	NA	NA
KC437893	HOB040605-07-1	Peltigera collina	Canada, British Columbia	I	O'Brien et al. 2013	sequence too short	NA	NA	NA
KC437894	HOB040605-07-2	Peltigera britannica	Canada, British Columbia	IV	O'Brien et al. 2013	sequence too short	NA	NA	NA
KC437895	HOB040605-07-3	Peltigera collina	Canada, British Columbia	I	O'Brien et al. 2013	sequence too short	NA	NA	NA
KC437896	HOB040605-07-4	Peltigera malacea	Canada, British Columbia	III	O'Brien et al. 2013	sequence too short	NA	NA	NA
KC437897	HOB040605-09-1	Peltigera horizontalis	Canada, British Columbia	V	O'Brien et al. 2013	sequence too short	NA	NA	NA
KC437898	HOB040605-09-2	Peltigera aphthosa	Canada, British Columbia	IV	O'Brien et al. 2013	sequence too short	NA	NA	NA
KC437835	HOB040605-10-1	Peltigera membranacea	Canada, British Columbia	NA	O'Brien et al. 2013	sequence too short	NA	NA	NA
KC437836	HOB040605-10-2	Peltigera neopolydactyla	Canada, British Columbia	NA	O'Brien et al. 2013	sequence too short	NA	NA	NA
KC437831	HOB040605-10-3	Peltigera degenii	Canada, British Columbia	NA	O'Brien et al. 2013	sequence too short	NA	NA	NA
KC437794	HOB040605-11-1	Peltigera leucophlebia	Canada, British Columbia	VI	O'Brien et al. 2013	sequence too short	NA	NA	NA
KC437732	HOB040605-11-2	Peltigera cinnamomea	Canada, British Columbia	VI	O'Brien et al. 2013	sequence too short	NA	NA	NA
KC437899	HOB040605-12-1	Peltigera venosa	Canada, British Columbia	VI	O'Brien et al. 2013	sequence too short	NA	NA	NA
KC437795	HOB040605-12-2	Peltigera leucophlebia	Canada, British Columbia	VI	O'Brien et al. 2013	sequence too short	NA	NA	NA
KC437730	HOB040605-12-3	Peltigera cinnamomea	Canada, British Columbia	V	O'Brien et al. 2013	sequence too short	NA	NA	NA
KC437743	HOB040605-12-4	Peltigera neckeri	Canada, British Columbia	I	O'Brien et al. 2013	sequence too short	NA	NA	NA
KC437798	HOB040605-13-1	Peltigera leucophlebia	Canada, British Columbia	VI	O'Brien et al. 2013	sequence too short	NA	NA	NA
KC437742	HOB040605-13-2	Peltigera neckeri	Canada, British Columbia	I	O'Brien et al. 2013	sequence too short	NA	NA	NA
KC437900	HOB040605-13-3	Peltigera neocanina	Canada, British Columbia	NA	O'Brien et al. 2013	sequence too short	NA	NA	NA
KC437764	HOB040605-13-4	Peltigera kristinssonii	Canada, British Columbia	VI	O'Brien et al. 2013	sequence too short	NA	NA	NA
KC437801	HOB040605-13-5	Peltigera leucophlebia	Canada, British Columbia	I	O'Brien et al. 2013	sequence too short	NA	NA	NA
KX922884	P894	Peltigera dolichorhiza	Bolivia	HT33	Magain et al. 2017	subclade 3	section 3.1	spp. complex 3.1a	NA
KX922885	P29	Peltigera dolichorhiza	Costa Rica	HT42	Magain et al. 2017	subclade 3	section 3.6	spp. complex 3.6a	NA
KX922886	P893	Peltigera dolichorhiza	Bolivia	V	Magain et al. 2017	subclade 3	section 3.6	NA	V
KX922887	N999	Peltigera dolichorhiza	Reunion Island	XIX	Magain et al. 2017	subclade 3	section 3.10	spp. complex 3.10a	XIX
KX922888	P28	Peltigera dolichorhiza	Costa Rica	XIXa	Magain et al. 2017	subclade 3	section 3.10	spp. complex 3.10a	XIX
KX922889	P348	Peltigera dolichorhiza	Mexico	XIXb	Magain et al. 2017	subclade 3	section 3.10	spp. complex 3.10a	XIX
KX922890	P879	Peltigera dolichorhiza	Rwanda	XIXb	Magain et al. 2017	subclade 3	section 3.10	spp. complex 3.10a	XIX
KX922891	N1942	Peltigera dolichorhiza	Panama	XIXc	Magain et al. 2017	subclade 3	section 3.10	spp. complex 3.10a	XIX
KX922892	P1574	Peltigera dolichorhiza	Brazil, Minas Gerais	XIXd	Magain et al. 2017	subclade 3	section 3.10	spp. complex 3.10a	XIX
KX922893	P355	Peltigera dolichorhiza	Mexico	XIXd	Magain et al. 2017	subclade 3	section 3.10	spp. complex 3.10a	XIX
KX922894	P1567	Peltigera kukwae	Brazil, Minas Gerais	XIXc	Magain et al. 2017	subclade 3	section 3.10	spp. complex 3.10a	XIX
KX922895	P1575	Peltigera kukwae	Brazil, Minas Gerais	XIXd	Magain et al. 2017	subclade 3	section 3.10	spp. complex 3.10a	XIX
KX922896	P1236	Pseudocyphellaria hawaiiensis	USA, Hawaii	XIX	Magain et al. 2017	subclade 3	section 3.10	spp. complex 3.10a	XIX
KX922897	P430	Peltigera hymenina	Canada, Newfoundland	VIIIb	Magain et al. 2017	subclade 3	section 3.11	spp. complex 3.11a	VIIIb
KX922898	N357	Peltigera hymenina	Spain, Tenerife	XIXb	Magain et al. 2017	subclade 3	section 3.10	spp. complex 3.10a	XIX
KX922899	N2054	Peltigera hymenina	Norway	XVI	Magain et al. 2017	subclade 3	section 3.10	spp. complex 3.10a	XVI.XVIII
KX922900	P1214	Peltigera hymenina	USA, Oregon	XVI	Magain et al. 2017	subclade 3	section 3.10	spp. complex 3.10a	XVI.XVIII
KX922901	P1226	Peltigera hymenina	USA, Oregon	XVI	Magain et al. 2017	subclade 3	section 3.10	spp. complex 3.10a	XVI.XVIII
KX922902	P516	Peltigera hymenina	Portugal, Azores	XVI	Magain et al. 2017	subclade 3	section 3.10	spp. complex 3.10a	XVI.XVIII
KX922903	P517	Peltigera hymenina	Portugal, Azores	XVI	Magain et al. 2017	subclade 3	section 3.10	spp. complex 3.10a	XVI.XVIII
KX922904	P539	Peltigera hymenina	Norway	XVI	Magain et al. 2017	subclade 3	section 3.10	spp. complex 3.10a	XVI.XVIII
KX922905	P7	Peltigera hymenina	Iceland	XVI	Magain et al. 2017	subclade 3	section 3.10	spp. complex 3.10a	XVI.XVIII
KX922906	P80	Peltigera hymenina	Iceland	XVI	Magain et al. 2017	subclade 3	section 3.10	spp. complex 3.10a	XVI.XVIII
KX922907	P851	Peltigera hymenina	Iceland	XVI	Magain et al. 2017	subclade 3	section 3.10	spp. complex 3.10a	XVI.XVIII
KX922908	P870	Peltigera hymenina	Denmark	XVI	Magain et al. 2017	subclade 3	section 3.10	spp. complex 3.10a	XVI.XVIII
KX922909	P871	Peltigera hymenina	Portugal, Azores	XVI	Magain et al. 2017	subclade 3	section 3.10	spp. complex 3.10a	XVI.XVIII
KX922910	P872	Peltigera hymenina	Portugal, Azores	XVI	Magain et al. 2017	subclade 3	section 3.10	spp. complex 3.10a	XVI.XVIII
KX922911	P1229	Peltigera hymenina	USA, Oregon	XVII	Magain et al. 2017	subclade 3	section 3.10	spp. complex 3.10a	XVI.XVIII
KX922912	P1247	Peltigera hymenina	Canada, British Columbia	XVII	Magain et al. 2017	subclade 3	section 3.11	spp. complex 3.11a	NA
KX922913	P416	Peltigera macra	Philippines	XII	Magain et al. 2017	subclade 3	section 3.10	spp. complex 3.10a	XVI.XVIII
KX922914	P515	Peltigera melanorrhiza	Portugal, Azores	XVI	Magain et al. 2017	subclade 3	section 3.1	spp. complex 3.1a	NA
KX922915	P1281	Peltigera nana 1	China, Yunnan	HT45	Magain et al. 2017	subclade 3	section 3.5	spp. complex 3.5a	VIIc
KX922916	P1666	Peltigera nana 1	Japan, Kochi	VIIc	Magain et al. 2017	subclade 3	section 3.11	spp. complex 3.11a	NA
KX922917	P1282	Peltigera nana 1	China, Yunnan	XII	Magain et al. 2017	subclade 3	section 3.11	spp. complex 3.11a	NA
KX922918	P1665	Peltigera nana 1	China, Sichuan	XII	Magain et al. 2017	unassigned	NA	NA	NA
KX922919	P609	Peltigera nana 2	New Zealand	HT37	Magain et al. 2017	subclade 3	section 3.10	spp. complex 3.10a	XVI.XVIII
DQ185281	NA	Peltigera neopolydactyla	USA	VIIa	Magain et al. 2017	subclade 3	section 3.5	NA	VIIb
DQ266035	NA	Peltigera neopolydactyla	Finland	VIIa	Magain et al. 2017	subclade 3	section 3.5	spp. complex 3.5a	VIIa
KC437910	NA	Peltigera neopolydactyla	Canada, Quebec	VIIa	Magain et al. 2017	sequence too short	NA	NA	NA
KC437908	NA	Peltigera neopolydactyla	Canada, Quebec	XIa	Magain et al. 2017	sequence too short	NA	NA	NA
EF102336	NA	Peltigera neopolydactyla	Finland	XIII	Magain et al. 2017	subclade 3	section 3.10	spp. complex 3.10a	XIII.XLIII
KC437912	NA	Peltigera neopolydactyla	China	N/A	Magain et al. 2017	sequence too short	NA	NA	NA
KC437914	NA	Peltigera neopolydactyla	China	X	Magain et al. 2017	sequence too short	NA	NA	NA
EF102337	NA	Peltigera neopolydactyla	Finland	N/A	Magain et al. 2017	subclade 3	section 3.10	spp. complex 3.10a	XIII.XLIII
KX922920	P67	Peltigera appalachiensis	USA, North Carolina	VIIb	Magain et al. 2017	subclade 3	section 3.5	NA	VIIb
KX922921	N1944	Peltigera appalachiensis	USA, Alaska	VIIa	Magain et al. 2017	subclade 3	section 3.5	spp. complex 3.5a	VIIa
KX922922	P309	Peltigera appalachiensis	Canada, Quebec	VIIa	Magain et al. 2017	subclade 3	section 3.5	spp. complex 3.5a	VIIa
KX922923	P411	Peltigera appalachiensis	Russia, Yakutia	VIIa	Magain et al. 2017	subclade 3	section 3.5	spp. complex 3.5a	VIIa
KX922924	P844	Peltigera appalachiensis	Norway	VIIa	Magain et al. 2017	sequence too short	NA	NA	NA
KX922925	P845	Peltigera appalachiensis	Norway	VIIa	Magain et al. 2017	subclade 3	section 3.5	spp. complex 3.5a	VIIa
KX922926	N1939	Peltigera appalachiensis	USA, Alabama	VIIb	Magain et al. 2017	subclade 3	section 3.5	NA	VIIb
KX922927	P640	Peltigera appalachiensis	USA, North Carolina	VIIb	Magain et al. 2017	subclade 3	section 3.5	NA	VIIb
KX922928	P645	Peltigera appalachiensis	USA, North Carolina	VIIb	Magain et al. 2017	subclade 3	section 3.5	NA	VIIb
KX922929	P1252	Peltigera appalachiensis	USA, Arizona	VIIc	Magain et al. 2017	subclade 3	section 3.5	spp. complex 3.5a	VIIc
KX922930	P325	Peltigera borinquensis	Peru	VIIb	Magain et al. 2017	subclade 3	section 3.5	NA	VIIb
KX922931	N1913	Peltigera mikado	China, Yunnan	X	Magain et al. 2017	subclade 3	section 3.5	spp. complex 3.5a	Xb
KX922932	N1914	Peltigera mikado	China, Yunnan	X	Magain et al. 2017	subclade 3	section 3.5	spp. complex 3.5a	Xa
KX922933	N1916	Peltigera mikado	China, Yunnan	X	Magain et al. 2017	subclade 3	section 3.5	spp. complex 3.5a	Xb
KX922934	N1926	Peltigera mikado	China, Yunnan	X	Magain et al. 2017	subclade 3	section 3.5	spp. complex 3.5a	Xa
KX922935	N1927	Peltigera mikado	China, Yunnan	X	Magain et al. 2017	subclade 3	section 3.5	spp. complex 3.5a	Xb
KX922936	N1929	Peltigera mikado	China, Yunnan	X	Magain et al. 2017	subclade 3	section 3.5	spp. complex 3.5a	Xb
KX922937	P1183	Peltigera vitikainenii	Japan, Hokkaido	XIII	Magain et al. 2017	subclade 3	section 3.10	spp. complex 3.10a	XIII.XLIII
KX922938	P1322	Peltigera vitikainenii	Norway	XIII	Magain et al. 2017	subclade 3	section 3.10	spp. complex 3.10a	XIII.XLIII
KX922939	P384	Peltigera vitikainenii	Norway	XIII	Magain et al. 2017	subclade 3	section 3.10	spp. complex 3.10a	XIII.XLIII
KX922940	P386	Peltigera vitikainenii	Norway	XIII	Magain et al. 2017	subclade 3	section 3.10	spp. complex 3.10a	XIII.XLIII
KX922941	P821	Peltigera vitikainenii	Norway	XIII	Magain et al. 2017	subclade 3	section 3.10	spp. complex 3.10a	XIII.XLIII
KX922942	P846	Peltigera vitikainenii	Norway	XIII	Magain et al. 2017	subclade 3	section 3.10	spp. complex 3.10a	XIII.XLIII
KX922943	P859	Peltigera asiatica	Vietnam	VIIb	Magain et al. 2017	sequence too short	NA	NA	NA
KX922944	P1283	Peltigera asiatica	China, Yunnan	X	Magain et al. 2017	subclade 3	section 3.5	spp. complex 3.5a	Xa
KX922945	P1628	Peltigera neopolydactyla	USA, Maine	IV	Magain et al. 2017	subclade 2	section 2.4	spp. complex 2.4a	IVa
KX922946	P1668	Peltigera neopolydactyla	Japan, Hokkaido	IV	Magain et al. 2017	subclade 2	section 2.4	spp. complex 2.4a	IVa
KX922947	P1675	Peltigera neopolydactyla	Japan, Hokkaido	IV	Magain et al. 2017	subclade 2	section 2.4	spp. complex 2.4a	IVa
KX922948	P302	Peltigera neopolydactyla	Canada, Quebec	IV	Magain et al. 2017	subclade 2	section 2.4	spp. complex 2.4a	IVa
KX922949	P321	Peltigera neopolydactyla	Canada, Quebec	IV	Magain et al. 2017	subclade 2	section 2.4	spp. complex 2.4a	IVa
KX922950	P591	Peltigera neopolydactyla	Norway	IV	Magain et al. 2017	subclade 2	section 2.4	spp. complex 2.4a	IVa
KX922951	P811	Peltigera neopolydactyla	Norway	IV	Magain et al. 2017	subclade 2	section 2.4	spp. complex 2.4a	IVa
KX922952	P1212	Peltigera neopolydactyla	Norway	Xia	Magain et al. 2017	subclade 3	section 3.7	NA	XIa
KX922953	P506	Peltigera neopolydactyla	Norway	XIa	Magain et al. 2017	subclade 3	section 3.7	NA	XIa
KX922954	P669	Peltigera neopolydactyla	Norway	Xia	Magain et al. 2017	subclade 3	section 3.7	NA	XIa
KX922955	P1228	Peltigera clathrata	USA, Oregon	XIb	Magain et al. 2017	subclade 3	section 3.7	NA	XIb
KX922956	P1232	Peltigera clathrata	USA, Oregon	XIb	Magain et al. 2017	subclade 3	section 3.7	NA	XIb
KX922957	P1257	Peltigera clathrata	USA, Oregon	XIb	Magain et al. 2017	subclade 3	section 3.7	NA	XIb
KX922958	P1677	Peltigera clathrata	USA, Oregon	XIb	Magain et al. 2017	subclade 3	section 3.7	NA	XIb
KX922959	P1223	Peltigera nigriventris	USA, Oregon	XIII	Magain et al. 2017	subclade 3	section 3.10	spp. complex 3.10a	XIII.XLIII
KX922960	P1231	Peltigera nigriventris	USA, Oregon	XIII	Magain et al. 2017	subclade 3	section 3.10	spp. complex 3.10a	XIII.XLIII
KX922961	N1886	Peltigera nigriventris	USA, Oregon	XVII	Magain et al. 2017	subclade 3	aff. section 3.9	NA	XVII
KX922962	N1888	Peltigera nigriventris	USA, Oregon	XVII	Magain et al. 2017	subclade 3	aff. section 3.9	NA	XVII
KX922963	P1258	Peltigera nigriventris	Canada, British Columbia	XVII	Magain et al. 2017	subclade 3	section 3.10	spp. complex 3.10a	NA
KX922964	P108	Peltigera occidentalis	Canada, Quebec	VIIa	Magain et al. 2017	subclade 3	section 3.5	spp. complex 3.5a	VIIa
KX922965	P299	Peltigera occidentalis	Canada, Quebec	VIIa	Magain et al. 2017	subclade 3	section 3.5	spp. complex 3.5a	VIIa
KX922966	P314	Peltigera occidentalis	Canada, Quebec	VIIa	Magain et al. 2017	subclade 3	section 3.5	spp. complex 3.5a	VIIa
KX922967	P410	Peltigera occidentalis	Russia, Siberia	VIIa	Magain et al. 2017	subclade 3	section 3.5	spp. complex 3.5a	VIIa
KX922968	P543	Peltigera occidentalis	Norway	VIIa	Magain et al. 2017	subclade 3	section 3.5	spp. complex 3.5a	VIIa
KX922969	P571	Peltigera occidentalis	Norway	VIIa	Magain et al. 2017	subclade 3	section 3.5	spp. complex 3.5a	VIIa
KX922970	P853	Peltigera occidentalis	USA, Alaska	VIIa	Magain et al. 2017	subclade 3	section 3.5	spp. complex 3.5a	VIIa
KX922971	P1638	Peltigera occidentalis	USA, North Carolina	VIIb	Magain et al. 2017	subclade 3	section 3.5	NA	VIIb
KX922972	P1240	Peltigera pacifica	Canada, British Columbia	XIII	Magain et al. 2017	subclade 3	section 3.10	spp. complex 3.10a	XIII.XLIII
KX922973	P1241	Peltigera pacifica	Canada, British Columbia	XIII	Magain et al. 2017	subclade 3	section 3.10	spp. complex 3.10a	XIII.XLIII
KX922974	P1242	Peltigera pacifica	Canada, British Columbia	XIII	Magain et al. 2017	subclade 3	section 3.10	spp. complex 3.10a	XIII.XLIII
KX922975	P1243	Peltigera pacifica	Canada, British Columbia	XIII	Magain et al. 2017	subclade 3	section 3.10	spp. complex 3.10a	XIII.XLIII
KX922976	N2069	Peltigera polydactylon	Norway	V	Magain et al. 2017	subclade 3	section 3.6	NA	V
KX922977	P1213	Peltigera polydactylon	Norway	V	Magain et al. 2017	subclade 3	section 3.6	NA	V
KX922978	P1235	Peltigera polydactylon	USA, Alaska	V	Magain et al. 2017	subclade 3	section 3.6	NA	V
KX922979	P385	Peltigera polydactylon	Norway	V	Magain et al. 2017	subclade 3	section 3.6	NA	V
KX922980	P388	Peltigera polydactylon	Norway	V	Magain et al. 2017	sequence too short	NA	NA	NA
KX922981	P682	Peltigera polydactylon	Norway	V	Magain et al. 2017	subclade 3	section 3.6	NA	V
KX922982	P71	Peltigera polydactylon	USA, New Mexico	V	Magain et al. 2017	subclade 3	section 3.6	NA	V
KX922983	P816	Peltigera polydactylon	Norway	V	Magain et al. 2017	subclade 3	section 3.6	NA	V
KX922984	P833	Peltigera polydactylon	Norway	V	Magain et al. 2017	subclade 3	section 3.6	NA	V
KX922985	P856	Peltigera polydactylon	Iran	V	Magain et al. 2017	subclade 3	section 3.6	NA	V
KX922986	P890	Peltigera pulverulenta	Bolivia	HT41	Magain et al. 2017	subclade 3	section 3.10	spp. complex 3.10a	NA
KX922987	P897	Peltigera pulverulenta	Mexico	XIX	Magain et al. 2017	subclade 3	section 3.10	spp. complex 3.10a	XIX
KX922988	P1566	Peltigera pulverulenta	Brazil, Minas Gerais	XIX	Magain et al. 2017	subclade 3	section 3.10	spp. complex 3.10a	XIX
KX922989	P1572	Peltigera pulverulenta	Brazil, Minas Gerais	XIXb	Magain et al. 2017	subclade 3	section 3.10	spp. complex 3.10a	XIX
KX922990	P928	Peltigera pulverulenta	Colombia	XV	Magain et al. 2017	subclade 3	section 3.5	spp. complex 3.5a	XV
KX922991	P1521	Peltigera willdenowii	Colombia	XIXa	Magain et al. 2017	subclade 3	section 3.10	spp. complex 3.10a	XIX
KX922992	P900	Peltigera willdenowii	Colombia	XIX	Magain et al. 2017	subclade 3	section 3.10	spp. complex 3.10a	XIX
KX922993	P1522	Peltigera sipmanii	Colombia	HT34	Magain et al. 2017	subclade 3	section 3.1	spp. complex 3.1a	NA
KX922994	P1210	Peltigera borealis	Norway	VIIa	Magain et al. 2017	subclade 3	section 3.5	spp. complex 3.5a	VIIa
KX922995	P1250	Peltigera borealis	Canada, Alberta	VIIa	Magain et al. 2017	subclade 3	section 3.5	spp. complex 3.5a	VIIa
KX922996	P1539	Peltigera borealis	Russia, Siberia	VIIa	Magain et al. 2017	subclade 3	section 3.5	spp. complex 3.5a	VIIa
KX922997	P306	Peltigera borealis	Canada, Quebec	VIIa	Magain et al. 2017	subclade 3	section 3.7	NA	XIb
KX922998	P311	Peltigera borealis	Canada, Quebec	VIIa	Magain et al. 2017	subclade 3	section 3.5	spp. complex 3.5a	VIIa
KX922999	P93	Peltigera borealis	Canada, Quebec	VIIa	Magain et al. 2017	subclade 3	section 3.10	spp. complex 3.10a	XIX
KX923000	P97	Peltigera borealis	Canada, Quebec	VIIa	Magain et al. 2017	subclade 3	section 3.5	spp. complex 3.5a	VIIa
KX923001	P1328	Peltigera scabrosa	Canada, Nunavik	VIId	Magain et al. 2017	subclade 3	section 3.5	spp. complex 3.5a	VIId
KX923002	P1721	Peltigera scabrosa	Greenland	VIId	Magain et al. 2017	subclade 3	section 3.5	spp. complex 3.5a	VIId
KX923003	P107	Peltigera scabrosa	Canada, Quebec	XIa	Magain et al. 2017	subclade 3	section 3.7	NA	XIa
KX923004	P113	Peltigera scabrosa	Canada, Quebec	XIa	Magain et al. 2017	subclade 3	section 3.7	NA	XIa
KX923005	P1209	Peltigera scabrosa	Norway	XIa	Magain et al. 2017	subclade 3	section 3.7	NA	XIa
KX923006	P1255	Peltigera scabrosa	Canada, BC	XIa	Magain et al. 2017	subclade 3	section 3.7	NA	XIa
KX923007	P1540	Peltigera scabrosa	Russia, Siberia	XIa	Magain et al. 2017	subclade 3	section 3.7	NA	XIa
KX923008	P296	Peltigera scabrosa	Canada, Quebec	XIa	Magain et al. 2017	subclade 3	section 3.7	NA	XIa
KX923009	P520	Peltigera scabrosa	Norway	XIa	Magain et al. 2017	subclade 3	section 3.7	NA	XIa
KX923010	P617	Peltigera scabrosa	Norway	XIa	Magain et al. 2017	subclade 3	section 3.7	NA	XIa
KX923011	P830	Peltigera scabrosa	Norway	XIa	Magain et al. 2017	subclade 3	section 3.7	NA	XIa
KX923012	P865	Peltigera holtanhartwigii	Russia, Yakutia	VIIa	Magain et al. 2017	subclade 3	section 3.5	spp. complex 3.5a	VIIa
KX923013	N1236	Peltigera holtanhartwigii	Greenland	VIIc	Magain et al. 2017	subclade 3	section 3.5	spp. complex 3.5a	VIIc
KX923014	P1536	Peltigera holtanhartwigii	Russia, Siberia	X	Magain et al. 2017	subclade 3	section 3.5	spp. complex 3.5a	Xa
KX923015	P1538	Peltigera holtanhartwigii	Russia, Siberia	X	Magain et al. 2017	subclade 3	section 3.5	spp. complex 3.5a	Xa
KX923016	P312	Peltigera rangiferina	Canada, Quebec	VIIa	Magain et al. 2017	subclade 3	section 3.5	spp. complex 3.5a	VIIa
KX923017	P315	Peltigera rangiferina	Canada, Quebec	VIIa	Magain et al. 2017	subclade 3	section 3.5	spp. complex 3.5a	VIIa
KX923018	P318	Peltigera rangiferina	Canada, Quebec	VIIa	Magain et al. 2017	subclade 3	section 3.5	spp. complex 3.5a	VIIa
KX923019	P529	Peltigera rangiferina	Norway	VIIa	Magain et al. 2017	subclade 3	section 3.5	spp. complex 3.5a	VIIa
KX923020	P549	Peltigera rangiferina	Norway	VIIa	Magain et al. 2017	subclade 3	section 3.5	spp. complex 3.5a	VIIa
KX923021	P391	Peltigera scabrosella	Norway	XIa	Magain et al. 2017	subclade 3	section 3.7	NA	XIa
KX923022	P514	Peltigera scabrosella	Norway	XIa	Magain et al. 2017	subclade 3	section 3.7	NA	XIa
KX923023	P619	Peltigera scabrosella	Norway	XIa	Magain et al. 2017	subclade 3	section 3.7	NA	XIa
KX923024	P854	Peltigera scabrosella	Greenland	XIa	Magain et al. 2017	subclade 3	section 3.7	NA	XIa
KX923025	N1750	Peltigera sp.	Unknown	HT39	Magain et al. 2017	subclade 3	section 3.1	spp. complex 3.1a	NA
KX923026	P905	Peltigera kukwae var. phyllidiosa	Colombia	HT40	Magain et al. 2017	subclade 3	section 3.10	spp. complex 3.10a	NA
KX923027	P889	Peltigera kukwae var. phyllidiosa	Bolivia	XIX	Magain et al. 2017	subclade 3	section 3.10	spp. complex 3.10a	XIX
KX923028	P885	Peltigera kukwae var. phyllidiosa	Bolivia	XIXc	Magain et al. 2017	subclade 3	section 3.10	spp. complex 3.10a	XIX
KX923029	P886	Peltigera kukwae var. phyllidiosa	Bolivia	XIXc	Magain et al. 2017	subclade 3	section 3.10	spp. complex 3.10a	XIX
KX923030	P1555	Peltigera massonii	Brazil, Minas Gerais	XIXb	Magain et al. 2017	subclade 3	section 3.10	spp. complex 3.10a	XIX
KX923031	P1570	Peltigera massonii	Brazil, Minas Gerais	XIXb	Magain et al. 2017	subclade 3	section 3.10	spp. complex 3.10a	XIX
KX923032	P907	Peltigera massonii	Colombia	XV	Magain et al. 2017	subclade 3	section 3.5	spp. complex 3.5a	XV
KX923033	P1561	Peltigera itiatiaiae	Brazil, Minas Gerais	V	Magain et al. 2017	subclade 3	section 3.6	NA	V
KX923034	P1557	Peltigera itiatiaiae	Brazil, Minas Gerais	XIXd	Magain et al. 2017	subclade 3	section 3.10	spp. complex 3.10a	XIX
KX923035	P1583	Peltigera itiatiaiae	Brazil, Minas Gerais	XIXd	Magain et al. 2017	subclade 3	section 3.10	spp. complex 3.10a	XIX
KX923036	P611	Peltigera gallowayi	New Zealand	V	Magain et al. 2017	subclade 3	section 3.6	NA	V
KX923037	P612	Peltigera gallowayi	New Zealand	X	Magain et al. 2017	subclade 3	section 3.10	spp. complex 3.10a	XX
KX923038	P604	Peltigera gallowayi	New Zealand	XX	Magain et al. 2017	subclade 3	section 3.10	spp. complex 3.10a	XX
KX923039	P606	Peltigera gallowayi	New Zealand	XX	Magain et al. 2017	subclade 3	section 3.10	spp. complex 3.10a	XX
KX923040	P607	Peltigera gallowayi	New Zealand	XX	Magain et al. 2017	subclade 3	section 3.10	spp. complex 3.10a	XX
KX923041	P608	Peltigera gallowayi	New Zealand	XX	Magain et al. 2017	subclade 3	section 3.10	spp. complex 3.10a	XX
KX923042	P610	Peltigera gallowayi	New Zealand	XX	Magain et al. 2017	subclade 3	section 3.10	spp. complex 3.10a	XX
KX923043	N1534	Peltigera stanleyensis	Papua New Guinea	VIIb	Magain et al. 2017	subclade 3	section 3.5	NA	VIIb
KX923044	N1545	Peltigera elixii	Papua New Guinea	HT32	Magain et al. 2017	subclade 3	section 3.5	spp. complex 3.5a	NA
KX923045	P1716	Peltigera elixii	Papua New Guinea	X	Magain et al. 2017	subclade 3	section 3.5	spp. complex 3.5a	Xa
KX923046	P1734	Peltigera esslingeri	Peru	HT35	Magain et al. 2017	subclade 3	section 3.5	spp. complex 3.5a	NA
KX923047	P1650	Peltigera esslingeri	Honduras	HT44	Magain et al. 2017	subclade 3	section 3.6	spp. complex 3.6a	NA
KX923048	P1733	Peltigera esslingeri	Peru	HT46	Magain et al. 2017	subclade 3	section 3.10	spp. complex 3.10a	NA
KX923049	P936	Peltigera esslingeri	Colombia	XIXb	Magain et al. 2017	subclade 3	section 3.10	spp. complex 3.10a	XIX
KX923050	P942	Peltigera esslingeri	Colombia	XIXb	Magain et al. 2017	subclade 3	section 3.10	spp. complex 3.10a	XIX
KX923051	N1674	Peltigera flabellae	Canada, British Columbia	XIa	Magain et al. 2017	sequence too short	NA	NA	NA
KX923052	N1887	Peltigera flabellae	USA, Oregon	XIa	Magain et al. 2017	subclade 3	section 3.7	NA	XIa
KX923053	N1932	Peltigera flabellae	Canada, British Columbia	XIa	Magain et al. 2017	sequence too short	NA	NA	NA
KX923054	P1660	Peltigera hokkaidoensis	Japan, Hokkaido	XIa	Magain et al. 2017	subclade 3	section 3.7	NA	XIa
KX923055	P1672	Peltigera hokkaidoensis	Japan, Hokkaido	XIa	Magain et al. 2017	subclade 3	section 3.7	NA	XIa
KX923056	P1674	Peltigera hokkaidoensis	Japan, Hokkaido	XIa	Magain et al. 2017	subclade 3	section 3.7	NA	XIa
KX923057	N1947	Peltigera sp. 8	China, Yunnan	HT31	Magain et al. 2017	subclade 3	section 3.5	spp. complex 3.5a	NA
KX923058	P1272	Peltigera sp. 8	China, Jilin	HT43	Magain et al. 2017	subclade 2	section 2.2	spp. complex 2.2a	NA
KX923059	N1920	Peltigera sp. 8	China, Yunnan	HT47	Magain et al. 2017	subclade 2	section 2.1	spp. complex 2.1a	NA
KX923060	N1754	Peltigera sp. 8	South Korea	VIIIa	Magain et al. 2017	unassigned	NA	NA	NA
KX923061	N1897	Peltigera sp. 8	China, Yunnan	VIIIa	Magain et al. 2017	unassigned	NA	NA	NA
KX923062	N1898	Peltigera sp. 8	China, Yunnan	VIIIa	Magain et al. 2017	subclade 3	section 3.10	spp. complex 3.10a	VIIIa
KX923063	N1900	Peltigera sp. 8	China, Yunnan	VIIIa	Magain et al. 2017	subclade 3	section 3.10	spp. complex 3.10a	VIIIa
KX923064	N1922	Peltigera sp. 8	China, Yunnan	VIIIa	Magain et al. 2017	subclade 3	section 3.10	spp. complex 3.10a	VIIIa
KX923065	N1924	Peltigera sp. 8	China, Yunnan	VIIIa	Magain et al. 2017	unassigned	NA	NA	NA
KX923066	N1928	Peltigera sp. 8	China, Yunnan	VIIIa	Magain et al. 2017	unassigned	NA	NA	NA
KX923067	P1237	Peltigera sp. 8	Taiwan	VIIIa	Magain et al. 2017	unassigned	NA	NA	NA
KX923068	P1299	Peltigera sp. 8	China, Yunnan	VIIIa	Magain et al. 2017	unassigned	NA	NA	NA
KX923069	N1748	Peltigera sp. 8	South Korea	XIV	Magain et al. 2017	subclade 3	section 3.12	spp. complex 3.12a	XIV
KX923070	N1752	Peltigera sp. 8	South Korea	XIV	Magain et al. 2017	subclade 3	section 3.12	spp. complex 3.12a	XIV
KX923071	N1766	Peltigera sp. 8	South Korea	XIV	Magain et al. 2017	subclade 3	section 3.12	spp. complex 3.12a	XIV
KX923072	N1907	Peltigera dolichospora	China, Yunnan	VIIIa	Magain et al. 2017	subclade 3	section 3.10	spp. complex 3.10a	VIIIa
KX923073	N1908	Peltigera dolichospora	China, Yunnan	VIIIa	Magain et al. 2017	unassigned	NA	NA	NA
KX923074	N1918	Peltigera dolichospora	China, Yunnan	VIIIa	Magain et al. 2017	subclade 3	section 3.10	spp. complex 3.10a	VIIIa
KX923075	N1921	Peltigera dolichospora	China, Yunnan	VIIIa	Magain et al. 2017	unassigned	NA	NA	NA
KX923076	N1923	Peltigera dolichospora	China, Yunnan	VIIIa	Magain et al. 2017	unassigned	NA	NA	NA
KX923077	N1936	Peltigera dolichospora	China, Yunnan	VIIIa	Magain et al. 2017	subclade 3	section 3.10	spp. complex 3.10a	VIIIa
KX923078	P1508	Peltigera dolichospora	China, Yunnan	VIIIa	Magain et al. 2017	subclade 3	section 3.10	spp. complex 3.10a	VIIIa
KX923079	P1652	Peltigera seneca	Canada, Nova Scotia	V	Magain et al. 2017	subclade 3	section 3.6	NA	V
KX923080	P450	Peltigera seneca	USA, Pennsylvania	V	Magain et al. 2017	subclade 3	section 3.6	NA	V
KX923081	N1532	Peltigera serusiauxii	Papua New Guinea	IX	Magain et al. 2017	subclade 2	section 2.2	spp. complex 2.2a	IX
KX923082	N1533	Peltigera serusiauxii	Papua New Guinea	IX	Magain et al. 2017	subclade 2	section 2.2	spp. complex 2.2a	IX
KX923083	N1537	Peltigera serusiauxii	Papua New Guinea	IX	Magain et al. 2017	subclade 2	aff. section 2.3	NA	NA
KX923084	N1547	Peltigera serusiauxii	Papua New Guinea	IX	Magain et al. 2017	unassigned	NA	NA	NA
KX923085	P332	Peltigera truculenta	Chile	HT36	Magain et al. 2017	unassigned	NA	NA	NA
KX923086	P329	Peltigera truculenta	Chile	HT38	Magain et al. 2017	subclade 3	section 3.10	spp. complex 3.10a	NA
KX923087	P1251	Peltigera truculenta	Chile	VIIIb	Magain et al. 2017	subclade 3	section 3.11	spp. complex 3.11a	VIIIb
KX923088	P335	Peltigera truculenta	Chile	VIIIb	Magain et al. 2017	subclade 3	section 3.11	spp. complex 3.11a	VIIIb
KX923089	P330	Peltigera truculenta	Chile	XV	Magain et al. 2017	subclade 3	section 3.10	spp. complex 3.10a	NA
DQ185311	NA	Peltigera aphthosa	Switzerland	V	Magain et al. 2017	subclade 3	section 3.6	NA	V
KX923090	P1330	Peltigera aphthosa	Canada, Nunavik	XVIII	Magain et al. 2017	subclade 3	section 3.10	spp. complex 3.10a	XVI.XVIII
DQ185312	NA	Peltigera aphthosa	Switzerland	N/A	Magain et al. 2017	subclade 3	section 3.4	NA	VI
KX923091	P1324	Peltigera britannica	Canada, British Columbia	HT48, IV	Magain et al. 2017	subclade 2	section 2.4	spp. complex 2.4a	NA
KX923092	P227	Peltigera britannica	Canada, British Columbia	HT48, IV	Magain et al. 2017	subclade 2	section 2.4	spp. complex 2.4a	NA
KX923093	P228	Peltigera britannica	Canada, British Columbia	HT48, IV	Magain et al. 2017	subclade 2	section 2.4	spp. complex 2.4a	NA
KX923094	P16	Peltigera britannica	Iceland	XVI	Magain et al. 2017	subclade 3	section 3.10	spp. complex 3.10a	XVI.XVIII
KX923095	P1342	Peltigera britannica	Canada, Nunavik	XVIII	Magain et al. 2017	subclade 3	section 3.10	spp. complex 3.10a	XVI.XVIII
KX923096	P4	Peltigera canina	Iceland	HT49	Magain et al. 2017	subclade 3	section 3.1	spp. complex 3.1a	XXXIII
KX923097	P14	Peltigera canina	Iceland	N/A	Magain et al. 2017	subclade 3	section 3.4	NA	VI
DQ185279	NA	Peltigera canina	Germany	N/A	Magain et al. 2017	subclade 3	section 3.1	spp. complex 3.1a	XXVII
DQ185296	NA	Peltigera canina	Poland	N/A	Magain et al. 2017	subclade 3	section 3.1	spp. complex 3.1a	XXVII
DQ185261	NA	Peltigera canina	Unknown	N/A	Magain et al. 2017	subclade 3	section 3.1	spp. complex 3.1a	XXXIII
DQ185282	NA	Peltigera canina	USA	N/A	Magain et al. 2017	subclade 3	section 3.1	spp. complex 3.1a	XXXVIII
DQ185287	NA	Peltigera canina	USA	N/A	Magain et al. 2017	subclade 3	section 3.1	spp. complex 3.1a	XXXIV
DQ185303	NA	Peltigera degenii	Canada	N/A	Magain et al. 2017	subclade 3	section 3.10	spp. complex 3.10a	XIII.XLIII
DQ266034	NA	Peltigera degenii	Finland	N/A	Magain et al. 2017	subclade 3	section 3.10	spp. complex 3.10a	XIII.XLIII
DQ185264	NA	Peltigera didactyla	Unknown	N/A	Magain et al. 2017	not nostoc	NA	NA	NA
DQ185263	NA	Peltigera didactyla	Iceland	N/A	Magain et al. 2017	subclade 3	section 3.1	spp. complex 3.1a	XXXIII
DQ185304	NA	Peltigera didactyla	Poland	N/A	Magain et al. 2017	subclade 3	section 3.11	spp. complex 3.11a	NA
DQ185277	NA	Peltigera didactyla	Germany	N/A	Magain et al. 2017	subclade 3	section 3.1	spp. complex 3.1a	XXV
KX923098	P66	Peltigera elisabethae	USA, New Mexico	V	Magain et al. 2017	subclade 3	section 3.6	NA	V
KX923099	P65	Peltigera horizontalis	USA, North Carolina	V	Magain et al. 2017	subclade 3	section 3.6	NA	V
DQ185285	NA	Peltigera horizontalis	USA	V	Magain et al. 2017	subclade 3	section 3.6	NA	V
DQ185305	NA	Peltigera lepidophora	Canada	N/A	Magain et al. 2017	subclade 3	section 3.1	spp. complex 3.1a	XXXIII
KX923100	P17	Peltigera leucophlebia	Iceland	HT55	Magain et al. 2017	unassigned	NA	NA	NA
EF102327	NA	Peltigera leucophlebia	Finland	V	Magain et al. 2017	subclade 3	section 3.6	NA	V
EF102328	NA	Peltigera leucophlebia	Finland	V	Magain et al. 2017	subclade 3	section 3.6	NA	V
EF102331	NA	Peltigera leucophlebia	Finland	V	Magain et al. 2017	subclade 3	section 3.6	NA	V
EF102332	NA	Peltigera leucophlebia	Finland	V	Magain et al. 2017	sequence too short	NA	NA	NA
EF102330	NA	Peltigera leucophlebia	Finland	V	Magain et al. 2017	sequence too short	NA	NA	NA
KX923101	P1343	Peltigera leucophlebia	Canada, Nunavik	XVIII	Magain et al. 2017	subclade 3	section 3.10	spp. complex 3.10a	XVI.XVIII
EF102329	NA	Peltigera leucophlebia	Finland	N/A	Magain et al. 2017	subclade 3	section 3.1	spp. complex 3.1a	XXXIII
KC437911	NA	Peltigera leucophlebia	Canada, Quebec	N/A	Magain et al. 2017	sequence too short	NA	NA	NA
KC437906	NA	Peltigera malacea	Unknown	III	Magain et al. 2017	sequence too short	NA	NA	NA
KC437902	NA	Peltigera malacea	Unknown	III	Magain et al. 2017	sequence too short	NA	NA	NA
KC437917	NA	Peltigera malacea	Unknown	III	Magain et al. 2017	sequence too short	NA	NA	NA
KC437903	NA	Peltigera malacea	Unknown	III	Magain et al. 2017	sequence too short	NA	NA	NA
KC437904	NA	Peltigera malacea	Unknown	III	Magain et al. 2017	sequence too short	NA	NA	NA
EF102333	NA	Peltigera malacea	Finland	III	Magain et al. 2017	subclade 2	section 2.4	spp. complex 2.4a	III
KC437901	NA	Peltigera malacea	Canada, Quebec	III	Magain et al. 2017	sequence too short	NA	NA	NA
KC437905	NA	Peltigera malacea	Canada, Quebec	III	Magain et al. 2017	sequence too short	NA	NA	NA
KC437916	NA	Peltigera malacea	Unknown	IV	Magain et al. 2017	sequence too short	NA	NA	NA
DQ185260	NA	Peltigera membranacea	Canada	V	Magain et al. 2017	subclade 3	section 3.6	NA	V
DQ185284	NA	Peltigera membranacea	USA	V	Magain et al. 2017	subclade 3	section 3.6	NA	V
DQ185306	NA	Peltigera membranacea	Russia	V	Magain et al. 2017	subclade 3	section 3.6	NA	V
DQ185307	NA	Peltigera membranacea	Canada	XIII	Magain et al. 2017	subclade 3	section 3.10	spp. complex 3.10a	XIII.XLIII
KX923102	P3	Peltigera membranacea	Iceland	XVI	Magain et al. 2017	subclade 3	section 3.10	spp. complex 3.10a	XVI.XVIII
EF102335	NA	Peltigera membranacea	Finland	N/A	Magain et al. 2017	subclade 3	section 3.10	spp. complex 3.10a	XVI.XVIII
DQ185283	NA	Peltigera membranacea	USA	N/A	Magain et al. 2017	subclade 3	section 3.1	spp. complex 3.1a	XXXVIII
EF102334	NA	Peltigera membranacea	Finland	N/A	Magain et al. 2017	subclade 3	section 3.10	spp. complex 3.10a	XIII.XLIII
KX923103	P73	Peltigera monticola	Austria	HT51	Magain et al. 2017	subclade 3	section 3.1	spp. complex 3.1a	NA
KX923104	P75	Peltigera monticola	Norway	HT59	Magain et al. 2017	subclade 3	section 3.6	NA	XLII
KX923105	P15	Peltigera neckeri	Iceland	HT52	Magain et al. 2017	subclade 3	section 3.1	spp. complex 3.1a	XXVII
KX923106	P68	Peltigera neocanina	USA, New Mexico	HT53	Magain et al. 2017	subclade 3	section 3.1	spp. complex 3.1a	NA
KX923107	P70	Peltigera neocanina	USA, New Mexico	V	Magain et al. 2017	subclade 3	section 3.6	NA	V
KX923108	P76	Peltigera patagonica	Chile	HT50	Magain et al. 2017	subclade 3	section 3.1	spp. complex 3.1a	NA
KX923109	P72	Peltigera phyllidiosa	USA, North Carolina	HT62	Magain et al. 2017	subclade 3	section 3.2	spp. complex 3.2a	XLVII
KX923110	P77	Peltigera ponojensis	Chile	HT57	Magain et al. 2017	subclade 3	section 3.4	NA	VI
KX923111	P84	Peltigera ponojensis	USA, Pennsylvania	HT63	Magain et al. 2017	subclade 3	section 3.1	spp. complex 3.1a	NA
EF102339	NA	Peltigera praetextata	Finland	V	Magain et al. 2017	subclade 3	section 3.6	NA	V
EF102340	NA	Peltigera praetextata	Finland	V	Magain et al. 2017	subclade 3	section 3.6	NA	V
EF102341	NA	Peltigera praetextata	Finland	V	Magain et al. 2017	subclade 3	section 3.6	NA	V
EF102342	NA	Peltigera praetextata	Finland	V	Magain et al. 2017	subclade 3	section 3.6	NA	V
EF102343	NA	Peltigera praetextata	Finland	V	Magain et al. 2017	subclade 3	section 3.6	NA	V
EF102344	NA	Peltigera praetextata	Finland	V	Magain et al. 2017	subclade 3	section 3.6	NA	V
EF102338	NA	Peltigera praetextata	Finland	V	Magain et al. 2017	subclade 3	section 3.6	NA	V
EF102345	NA	Peltigera praetextata	Finland	V	Magain et al. 2017	subclade 3	section 3.6	NA	V
DQ185278	NA	Peltigera rufescens	Germany	N/A	Magain et al. 2017	subclade 3	section 3.1	spp. complex 3.1a	XXV
DQ185272	NA	Peltigera rufescens	Germany	N/A	Magain et al. 2017	subclade 3	section 3.1	spp. complex 3.1a	XXV
DQ185271	NA	Peltigera rufescens	Unknown	N/A	Magain et al. 2017	subclade 3	section 3.1	spp. complex 3.1a	XXIX
DQ185276	NA	Peltigera rufescens	Germany	N/A	Magain et al. 2017	subclade 3	section 3.1	spp. complex 3.1a	NA
DQ185274	NA	Peltigera rufescens	Germany	N/A	Magain et al. 2017	subclade 3	section 3.1	spp. complex 3.1a	NA
DQ185262	NA	Peltigera rufescens	England	N/A	Magain et al. 2017	subclade 3	section 3.1	spp. complex 3.1a	XXXIII
DQ185308	NA	Peltigera rufescens	Poland	N/A	Magain et al. 2017	subclade 3	section 3.1	spp. complex 3.1a	XXVII
DQ185275	NA	Peltigera rufescens	Germany	N/A	Magain et al. 2017	unassigned	NA	NA	NA
KX923112	P6	Peltigera rufescens	Iceland	HT58	Magain et al. 2017	subclade 3	section 3.6	NA	XLII
KX923113	P1319	Peltigera sp.	Canada, Quebec	HT60	Magain et al. 2017	subclade 3	section 3.1	spp. complex 3.1a	XXXVIII
KX923114	P1335	Peltigera sp.	Canada, Nunavik	XVIII	Magain et al. 2017	subclade 3	section 3.10	spp. complex 3.10a	XVI.XVIII
EF102346	NA	Peltigera sp.	Finland	N/A	Magain et al. 2017	subclade 3	section 3.10	spp. complex 3.10a	XVI.XVIII
KX923115	P43	Peltigera ulcerata	Costa Rica	HT61	Magain et al. 2017	subclade 3	section 3.6	spp. complex 3.6a	NA
EU877463	NA	Gabura fascicularis	Spain	N/A	Magain et al. 2017	subclade 2	section 2.1	spp. complex 2.1a	NA
EU877464	NA	Gabura fascicularis	Spain	N/A	Magain et al. 2017	subclade 2	section 2.1	spp. complex 2.1a	NA
AJ632057	NA	Anabaena augstumalis	Germany	N/A	Magain et al. 2017	not nostoc	NA	NA	NA
AJ293165	NA	Anabaena cf. cylindrica	Unknown	N/A	Magain et al. 2017	not nostoc	NA	NA	NA
DQ185266	NA	Anthoceros sp.	Italy	N/A	Magain et al. 2017	subclade 3	section 3.1	spp. complex 3.1a	NA
DQ185270	NA	Anthoceros sp.	Germany	N/A	Magain et al. 2017	subclade 3	section 3.10	spp. complex 3.10a	XL
DQ185268	NA	Blasia pusilla	Germany	N/A	Magain et al. 2017	subclade 3	section 3.11	spp. complex 3.11a	NA
DQ185269	NA	Blasia pusilla	Germany	N/A	Magain et al. 2017	subclade 3	section 3.11	spp. complex 3.11a	NA
DQ185314	NA	Blasia pusilla	Germany	N/A	Magain et al. 2017	subclade 3	section 3.1	spp. complex 3.1a	NA
EU877460	NA	Blennothallia crispus 1	Spain	N/A	Magain et al. 2017	subclade 3	section 3.8	NA	XLIX
DQ185273	NA	Blennothallia crispus 2	Germany	N/A	Magain et al. 2017	subclade 3	section 3.10	spp. complex 3.10a	NA
DQ266040	NA	Collema flaccidum	Finland	N/A	Magain et al. 2017	subclade 3	aff. section 3.3	NA	NA
DQ266039	NA	Collema flaccidum	Finland	N/A	Magain et al. 2017	subclade 3	aff. section 3.3	NA	NA
EU877465	NA	Collema flaccidum	Spain	N/A	Magain et al. 2017	subclade 3	aff. section 3.3	NA	NA
EU877466	NA	Collema flaccidum	Spain	N/A	Magain et al. 2017	subclade 3	section 3.1	spp. complex 3.1a	NA
GQ184606	NA	Collema flaccidum	USA	N/A	Magain et al. 2017	subclade 3	section 3.2	spp. complex 3.2a	NA
EU877472	NA	Collema furfuraceum	USA	N/A	Magain et al. 2017	unassigned	NA	NA	NA
EU877471	NA	Collema furfuraceum	Portugal	N/A	Magain et al. 2017	unassigned	NA	NA	NA
EU877469	NA	Collema furfuraceum	Spain	N/A	Magain et al. 2017	unassigned	NA	NA	NA
EU877470	NA	Collema furfuraceum	Croatia	N/A	Magain et al. 2017	subclade 3	section 3.2	spp. complex 3.2a	NA
EU877475	NA	Collema nigrescens	Spain	N/A	Magain et al. 2017	unassigned	NA	NA	NA
EU877473	NA	Collema nigrescens	Spain	N/A	Magain et al. 2017	subclade 3	section 3.1	spp. complex 3.1a	NA
EU877474	NA	Collema nigrescens	Spain	N/A	Magain et al. 2017	subclade 2	section 2.1	spp. complex 2.1a	NA
EU877479	NA	Collema subnigrescens	Croatia	N/A	Magain et al. 2017	unassigned	NA	NA	NA
EU877478	NA	Collema subnigrescens	Portugal	N/A	Magain et al. 2017	unassigned	NA	NA	NA
EU877480	NA	Collema subnigrescens	Portugal	N/A	Magain et al. 2017	subclade 2	section 2.1	spp. complex 2.1a	NA
DQ185309	NA	Cycas circinalis	Brazil	N/A	Magain et al. 2017	subclade 3	section 3.12	spp. complex 3.12a	NA
EF102295	NA	Pectenia plumbea	Madeira	N/A	Magain et al. 2017	subclade 2	aff. section 2.1	NA	NA
DQ185267	NA	Encephalartos natalensis	Italy	N/A	Magain et al. 2017	subclade 3	section 3.10	spp. complex 3.10a	NA
EU877477	NA	Enchylium polycarpon	Spain	N/A	Magain et al. 2017	subclade 3	section 3.1	spp. complex 3.1a	NA
EU877476	NA	Enchylium polycarpon	Spain	N/A	Magain et al. 2017	subclade 3	section 3.12	spp. complex 3.12a	NA
EU877483	NA	Enchylium tenax	Spain	N/A	Magain et al. 2017	subclade 3	section 3.12	spp. complex 3.12a	NA
EU877482	NA	Enchylium tenax	Spain	N/A	Magain et al. 2017	subclade 3	aff. section 3.3	NA	NA
EU877481	NA	Enchylium tenax	Spain	N/A	Magain et al. 2017	subclade 3	section 3.10	spp. complex 3.10a	NA
DQ185299	NA	Fischerella muscicola	New Zealand	N/A	Magain et al. 2017	subclade 1/Desmonostoc	NA	NA	NA
DQ185316	NA	Geosiphon pyriforme	Germany	N/A	Magain et al. 2017	subclade 3	section 3.11	spp. complex 3.11a	NA
DQ185265	NA	Geosiphon pyriforme	Germany	N/A	Magain et al. 2017	subclade 3	section 3.1	spp. complex 3.1a	XXXIII
DQ185315	NA	Gunnera manicata	Germany	N/A	Magain et al. 2017	subclade 3	section 3.11	spp. complex 3.11a	NA
EU877462	NA	Lathagrium auriforme	Spain	N/A	Magain et al. 2017	subclade 3	section 3.12	spp. complex 3.12a	NA
EU877461	NA	Lathagrium auriforme	Spain	N/A	Magain et al. 2017	subclade 3	section 3.12	spp. complex 3.12a	NA
EU877468	NA	Lathagrium undulatum	Spain	N/A	Magain et al. 2017	subclade 3	section 3.2	spp. complex 3.2a	NA
EU877467	NA	Lathagrium undulatum	Spain	N/A	Magain et al. 2017	subclade 3	aff. section 3.3	NA	NA
EU877485	NA	Leptogium austroamericanum	Argentina	N/A	Magain et al. 2017	subclade 3	section 3.12	spp. complex 3.12a	NA
EU877484	NA	Leptogium austroamericanum	Colombia	N/A	Magain et al. 2017	subclade 3	section 3.12	spp. complex 3.12a	NA
EU877488	NA	Leptogium azureum	Argentina	N/A	Magain et al. 2017	subclade 2	section 2.2	spp. complex 2.2a	NA
EU877487	NA	Leptogium azureum	Chile	N/A	Magain et al. 2017	subclade 1/Desmonostoc	NA	NA	NA
EU877486	NA	Leptogium azureum	Brazil	N/A	Magain et al. 2017	subclade 3	section 3.12	spp. complex 3.12a	NA
EU877490	NA	Leptogium brebissonii	Spain	N/A	Magain et al. 2017	subclade 3	section 3.2	spp. complex 3.2a	NA
EU877489	NA	Leptogium brebissonii	Spain	N/A	Magain et al. 2017	unassigned	NA	NA	NA
EU877491	NA	Leptogium corniculatum	Spain	N/A	Magain et al. 2017	subclade 3	section 3.12	spp. complex 3.12a	NA
EU877492	NA	Leptogium corniculatum	Spain	N/A	Magain et al. 2017	subclade 3	section 3.12	spp. complex 3.12a	NA
EU877493	NA	Leptogium corticola	Costa Rica	N/A	Magain et al. 2017	unassigned	NA	NA	NA
EU877494	NA	Leptogium corticola	USA	N/A	Magain et al. 2017	unassigned	NA	NA	NA
EU877497	NA	Leptogium cyanescens	Spain	N/A	Magain et al. 2017	subclade 1/Desmonostoc	NA	NA	NA
EU877496	NA	Leptogium cyanescens	USA	N/A	Magain et al. 2017	subclade 3	section 3.12	spp. complex 3.12a	NA
EU877495	NA	Leptogium cyanescens	Panama	N/A	Magain et al. 2017	subclade 2	section 2.1	spp. complex 2.1a	NA
EU877502	NA	Leptogium furfuraceum	Croatia	N/A	Magain et al. 2017	subclade 3	section 3.12	spp. complex 3.12a	NA
EU877503	NA	Leptogium furfuraceum	Portugal	N/A	Magain et al. 2017	subclade 3	section 3.12	spp. complex 3.12a	NA
EU877504	NA	Leptogium furfuraceum	Portugal	N/A	Magain et al. 2017	subclade 3	section 3.12	spp. complex 3.12a	NA
EU877498	NA	Leptogium furfuraceum	Spain	N/A	Magain et al. 2017	subclade 3	section 3.12	spp. complex 3.12a	NA
EU877499	NA	Leptogium furfuraceum	Spain	N/A	Magain et al. 2017	subclade 3	section 3.12	spp. complex 3.12a	NA
EU877500	NA	Leptogium furfuraceum	Spain	N/A	Magain et al. 2017	subclade 3	section 3.12	spp. complex 3.12a	NA
EU877501	NA	Leptogium furfuraceum	Spain	N/A	Magain et al. 2017	subclade 3	section 3.12	spp. complex 3.12a	NA
EU877521	NA	Leptogium pseudofurfuraceum	Argentina	N/A	Magain et al. 2017	subclade 3	section 3.12	spp. complex 3.12a	NA
EU877518	NA	Leptogium pseudofurfuraceum	USA	N/A	Magain et al. 2017	subclade 3	section 3.2	spp. complex 3.2a	NA
EU877520	NA	Leptogium pseudofurfuraceum	USA	N/A	Magain et al. 2017	subclade 3	section 3.12	spp. complex 3.12a	NA
EU877519	NA	Leptogium pseudofurfuraceum	USA	N/A	Magain et al. 2017	subclade 3	section 3.2	spp. complex 3.2a	NA
EU877522	NA	Leptogium pseudofurfuraceum	Argentina	N/A	Magain et al. 2017	subclade 3	section 3.12	spp. complex 3.12a	NA
DQ266038	NA	Leptogium saturninum	Finland	N/A	Magain et al. 2017	subclade 3	section 3.2	spp. complex 3.2a	XLVI
DQ266037	NA	Leptogium saturninum	Finland	N/A	Magain et al. 2017	subclade 3	section 3.2	spp. complex 3.2a	XLVI
EU877526	NA	Leptogium saturninum	France	N/A	Magain et al. 2017	subclade 3	section 3.2	spp. complex 3.2a	XLVI
EU877527	NA	Leptogium saturninum	Spain	N/A	Magain et al. 2017	subclade 3	section 3.2	spp. complex 3.2a	XLVI
EU877528	NA	Leptogium saturninum	USA	N/A	Magain et al. 2017	subclade 3	section 3.2	spp. complex 3.2a	XLVI
EU877525	NA	Leptogium saturninum	Canada	N/A	Magain et al. 2017	subclade 3	section 3.2	spp. complex 3.2a	XLVI
DQ266001	NA	Ricasolia amplissima	Norway	N/A	Magain et al. 2017	subclade 2	aff. section 2.1	NA	NA
DQ266000	NA	Ricasolia amplissima	Norway	N/A	Magain et al. 2017	subclade 2	section 2.1	spp. complex 2.1a	NA
DQ185290	NA	Ricasolia amplissima	Austria	N/A	Magain et al. 2017	subclade 2	section 2.1	spp. complex 2.1a	NA
DQ185291	NA	Lobaria hallii	USA	N/A	Magain et al. 2017	unassigned	NA	NA	NA
KC437915	NA	Lobaria kurokawae	China	N/A	Magain et al. 2017	sequence too short	NA	NA	NA
KC437913	NA	Lobaria kurokawae	China	N/A	Magain et al. 2017	sequence too short	NA	NA	NA
EF102301	NA	Lobaria pulmonaria	Finland	N/A	Magain et al. 2017	subclade 2	aff. section 2.3	NA	NA
EF102300	NA	Lobaria pulmonaria	Finland	N/A	Magain et al. 2017	subclade 2	section 2.1	spp. complex 2.1a	NA
EF102299	NA	Lobaria pulmonaria	Finland	N/A	Magain et al. 2017	subclade 2	section 2.1	spp. complex 2.1a	NA
EF102302	NA	Lobaria pulmonaria	Finland	N/A	Magain et al. 2017	subclade 2	section 2.1	spp. complex 2.1a	NA
EF102303	NA	Lobaria pulmonaria	Finland	N/A	Magain et al. 2017	subclade 2	section 2.1	spp. complex 2.1a	NA
EF102304	NA	Lobaria pulmonaria	Finland	N/A	Magain et al. 2017	subclade 2	section 2.1	spp. complex 2.1a	NA
EF102298	NA	Lobaria pulmonaria	Finland	N/A	Magain et al. 2017	subclade 2	section 2.1	spp. complex 2.1a	NA
EF102296	NA	Lobaria pulmonaria	Finland	N/A	Magain et al. 2017	subclade 2	section 2.1	spp. complex 2.1a	NA
EF102297	NA	Lobaria pulmonaria	Finland	N/A	Magain et al. 2017	subclade 2	section 2.1	spp. complex 2.1a	NA
EF102305	NA	Lobarina scrobiculata	Finland	N/A	Magain et al. 2017	subclade 2	aff. section 2.1	NA	NA
DQ185292	NA	Massalongia carnosa	USA	N/A	Magain et al. 2017	subclade 3	section 3.12	spp. complex 3.12a	NA
DQ266036	NA	Massalongia carnosa	Finland	N/A	Magain et al. 2017	subclade 3	section 3.12	spp. complex 3.12a	NA
KC437907	NA	Nephroma arcticum	Canada, Quebec	XIa	Magain et al. 2017	sequence too short	NA	NA	NA
EF102307	NA	Nephroma bellum	Finland	N/A	Magain et al. 2017	subclade 2	section 2.1	spp. complex 2.1a	NA
EF102311	NA	Nephroma bellum	Finland	N/A	Magain et al. 2017	subclade 2	section 2.1	spp. complex 2.1a	NA
EF102306	NA	Nephroma bellum	Finland	N/A	Magain et al. 2017	subclade 2	section 2.1	spp. complex 2.1a	NA
EF102308	NA	Nephroma bellum	Finland	N/A	Magain et al. 2017	subclade 2	section 2.1	spp. complex 2.1a	NA
EF102309	NA	Nephroma bellum	Finland	N/A	Magain et al. 2017	subclade 2	section 2.1	spp. complex 2.1a	NA
EF102310	NA	Nephroma bellum	Finland	N/A	Magain et al. 2017	subclade 2	section 2.1	spp. complex 2.1a	NA
DQ185293	NA	Nephroma bellum	Austria	N/A	Magain et al. 2017	subclade 2	section 2.1	spp. complex 2.1a	NA
DQ185294	NA	Nephroma helveticum	Canada	N/A	Magain et al. 2017	subclade 2	aff. section 2.1	NA	NA
EF102312	NA	Nephroma laevigatum	Finland	N/A	Magain et al. 2017	subclade 2	section 2.1	spp. complex 2.1a	NA
EF102313	NA	Nephroma laevigatum	Finland	N/A	Magain et al. 2017	subclade 2	section 2.1	spp. complex 2.1a	NA
EF102314	NA	Nephroma parile	Finland	N/A	Magain et al. 2017	subclade 2	section 2.1	spp. complex 2.1a	NA
EF102316	NA	Nephroma parile	Finland	N/A	Magain et al. 2017	subclade 2	section 2.1	spp. complex 2.1a	NA
EF102317	NA	Nephroma parile	Finland	N/A	Magain et al. 2017	subclade 2	section 2.1	spp. complex 2.1a	NA
EF102315	NA	Nephroma parile	Finland	N/A	Magain et al. 2017	subclade 2	section 2.1	spp. complex 2.1a	NA
KC437909	NA	Nephroma resupinatum	Canada, Quebec	N/A	Magain et al. 2017	sequence too short	NA	NA	NA
EF102318	NA	Nephroma resupinatum	Finland	N/A	Magain et al. 2017	subclade 2	section 2.1	spp. complex 2.1a	NA
EF102319	NA	Nephroma resupinatum	Finland	N/A	Magain et al. 2017	subclade 2	section 2.1	spp. complex 2.1a	NA
EF102320	NA	Nephroma tangeriense	Madeira	N/A	Magain et al. 2017	subclade 2	aff. section 2.1	NA	NA
AJ632063	NA	Nostoc calcicola	Czech Republic	N/A	Magain et al. 2017	subclade 3	section 3.12	spp. complex 3.12a	NA
AJ632064	NA	Nostoc calcicola	Czech Republic	N/A	Magain et al. 2017	subclade 3	section 3.12	spp. complex 3.12a	NA
DQ185280	NA	Nostoc commune	USA	N/A	Magain et al. 2017	subclade 3	aff. section 3.3	NA	NA
Z94892	NA	Nostoc commune	China	N/A	Magain et al. 2017	subclade 3	section 3.1	spp. complex 3.1a	NA
AJ632065	NA	Nostoc edaphicum	Czech Republic	N/A	Magain et al. 2017	subclade 3	section 3.12	spp. complex 3.12a	NA
AJ632066	NA	Nostoc ellipsorum	Czech Republic	N/A	Magain et al. 2017	not nostoc	NA	NA	NA
Z94893	NA	Nostoc flagelliforme	China	N/A	Magain et al. 2017	subclade 3	section 3.7	NA	NA
DQ185313	NA	Nostoc muscorum	France	N/A	Magain et al. 2017	unassigned	NA	NA	NA
DQ185317	NA	Nostoc punctiforme	France	N/A	Magain et al. 2017	subclade 3	section 3.1	spp. complex 3.1a	NA
EU151928	NA	Nostoc sp.	Unknown	N/A	Magain et al. 2017	subclade 1/Desmonostoc	NA	NA	NA
AB075918	NA	Nostoc sp.	Unknown	N/A	Magain et al. 2017	subclade 1/Desmonostoc	NA	NA	NA
Z94891	NA	Nostoc sp.	Svalbard, Norway	N/A	Magain et al. 2017	subclade 3	section 3.5	spp. complex 3.5a	NA
Z94888	NA	Nostoc sp.	USA	N/A	Magain et al. 2017	not nostoc	NA	NA	NA
DQ185297	NA	Nostoc sp.	Indonesia	N/A	Magain et al. 2017	not nostoc	NA	NA	NA
DQ185301	NA	Nostoc sp.	Senegel	N/A	Magain et al. 2017	not nostoc	NA	NA	NA
AJ632030	NA	Nostoc sp.	Finland	N/A	Magain et al. 2017	subclade 3	section 3.1	spp. complex 3.1a	XXXIII
Z94889	NA	Nostoc sp.	Norway	N/A	Magain et al. 2017	subclade 3	section 3.1	spp. complex 3.1a	NA
Z94890	NA	Nostoc sp.	Antarctica	N/A	Magain et al. 2017	unassigned	NA	NA	NA
DQ185295	NA	Pannaria conoplea	Austria	N/A	Magain et al. 2017	subclade 2	section 2.2	spp. complex 2.2a	NA
EF102322	NA	Parmeliella triptophylla	Finland	N/A	Magain et al. 2017	subclade 2	section 2.1	spp. complex 2.1a	NA
EF102323	NA	Parmeliella triptophylla	Finland	N/A	Magain et al. 2017	subclade 2	section 2.1	spp. complex 2.1a	NA
EF102324	NA	Parmeliella triptophylla	Finland	N/A	Magain et al. 2017	subclade 2	section 2.1	spp. complex 2.1a	NA
EF102325	NA	Parmeliella triptophylla	Finland	N/A	Magain et al. 2017	subclade 2	section 2.1	spp. complex 2.1a	NA
EF102321	NA	Protopannaria pezizoides	Finland	N/A	Magain et al. 2017	subclade 2	section 2.4	spp. complex 2.4a	NA
EU672829	NA	Parmotrema tinctorum	Unknown	N/A	Magain et al. 2017	subclade 1/Desmonostoc	NA	NA	NA
EU672828	NA	Parmotrema tinctorum	Unknown	N/A	Magain et al. 2017	subclade 1/Desmonostoc	NA	NA	NA
EU672830	NA	Parmotrema tinctorum	Unknown	N/A	Magain et al. 2017	subclade 1/Desmonostoc	NA	NA	NA
DQ266032	NA	Protopannaria pezizoides	Finland	N/A	Magain et al. 2017	not nostoc	NA	NA	NA
DQ266003	NA	Pseudocyphellaria clathrata	Brazil	N/A	Magain et al. 2017	subclade 2	section 2.1	spp. complex 2.1a	NA
DQ266016	NA	Pseudocyphellaria coriifolia	Argentina	N/A	Magain et al. 2017	subclade 2	section 2.1	spp. complex 2.1a	NA
DQ266005	NA	Pseudocyphellaria coriifolia	Argentina	N/A	Magain et al. 2017	subclade 2	section 2.1	spp. complex 2.1a	NA
DQ266022	NA	Pseudocyphellaria coriifolia	Argentina	N/A	Magain et al. 2017	subclade 2	section 2.2	spp. complex 2.2a	NA
EF102347	NA	Pseudocyphellaria crocata	Madeira	N/A	Magain et al. 2017	subclade 2	aff. section 2.1	NA	NA
DQ266011	NA	Pseudocyphellaria crocata	Argentina	N/A	Magain et al. 2017	subclade 2	section 2.1	spp. complex 2.1a	NA
DQ266010	NA	Pseudocyphellaria crocata	Argentina	N/A	Magain et al. 2017	subclade 2	section 2.1	spp. complex 2.1a	NA
DQ266002	NA	Pseudocyphellaria crocata	Canada	N/A	Magain et al. 2017	subclade 2	aff. section 2.1	NA	NA
DQ266009	NA	Pseudocyphellaria crocata	Argentina	N/A	Magain et al. 2017	subclade 2	section 2.1	spp. complex 2.1a	NA
DQ266012	NA	Pseudocyphellaria crocata	Argentina	N/A	Magain et al. 2017	subclade 2	section 2.1	spp. complex 2.1a	NA
DQ266015	NA	Pseudocyphellaria crocata	Argentina	N/A	Magain et al. 2017	subclade 2	section 2.1	spp. complex 2.1a	NA
DQ266019	NA	Pseudocyphellaria crocata	Thailand	N/A	Magain et al. 2017	subclade 2	section 2.1	spp. complex 2.1a	NA
DQ266021	NA	Pseudocyphellaria crocata	Mauritius	N/A	Magain et al. 2017	subclade 2	section 2.1	spp. complex 2.1a	NA
DQ266007	NA	Pseudocyphellaria hirsuta	Argentina	N/A	Magain et al. 2017	subclade 2	section 2.2	spp. complex 2.2a	NA
DQ266042	NA	Pseudocyphellaria hirsuta	Argentina	N/A	Magain et al. 2017	subclade 2	section 2.1	spp. complex 2.1a	NA
DQ266014	NA	Pseudocyphellaria hirsuta	Argentina	N/A	Magain et al. 2017	subclade 2	section 2.1	spp. complex 2.1a	NA
DQ266020	NA	Pseudocyphellaria intricata	Reunion Island	N/A	Magain et al. 2017	subclade 2	section 2.1	spp. complex 2.1a	NA
DQ266013	NA	Pseudocyphellaria intricata	Argentina	N/A	Magain et al. 2017	subclade 2	section 2.2	spp. complex 2.2a	NA
DQ266006	NA	Pseudocyphellaria intricata	Argentina	N/A	Magain et al. 2017	subclade 2	section 2.2	spp. complex 2.2a	NA
DQ266018	NA	Pseudocyphellaria mallota	Argentina	N/A	Magain et al. 2017	subclade 2	aff. section 2.1	NA	NA
DQ266004	NA	Pseudocyphellaria mallota	Argentina	N/A	Magain et al. 2017	subclade 2	section 2.1	spp. complex 2.1a	NA
DQ266017	NA	Pseudocyphellaria pilosella	Argentina	N/A	Magain et al. 2017	subclade 2	section 2.1	spp. complex 2.1a	NA
DQ266041	NA	Peltigera scabrosa	Argentina	N/A	Magain et al. 2017	subclade 2	section 2.1	spp. complex 2.1a	NA
DQ266008	NA	Peltigera scabrosa	Argentina	N/A	Magain et al. 2017	subclade 2	section 2.1	spp. complex 2.1a	NA
EU877506	NA	Scytinium gelatinosum	Spain	N/A	Magain et al. 2017	subclade 3	section 3.12	spp. complex 3.12a	NA
DQ185289	NA	Scytinium gelatinosum	USA	N/A	Magain et al. 2017	subclade 3	section 3.12	spp. complex 3.12a	NA
EU877505	NA	Scytinium gelatinosum	Spain	N/A	Magain et al. 2017	subclade 3	section 3.12	spp. complex 3.12a	NA
GQ184605	NA	Scytinium lichenoides	Sweden	N/A	Magain et al. 2017	subclade 2	section 2.4	spp. complex 2.4a	NA
EU877508	NA	Scytinium lichenoides	Spain	N/A	Magain et al. 2017	subclade 2	section 2.4	spp. complex 2.4a	NA
EU877507	NA	Scytinium lichenoides	Spain	N/A	Magain et al. 2017	subclade 2	section 2.4	spp. complex 2.4a	NA
EU877509	NA	Scytinium lichenoides	Spain	N/A	Magain et al. 2017	subclade 2	section 2.4	spp. complex 2.4a	NA
EU877510	NA	Scytinium lichenoides	Portugal	N/A	Magain et al. 2017	subclade 2	section 2.4	spp. complex 2.4a	NA
EU877511	NA	Scytinium lichenoides	Spain	N/A	Magain et al. 2017	subclade 2	section 2.4	spp. complex 2.4a	NA
EU877514	NA	Scytinium magnussonii	Spain	N/A	Magain et al. 2017	subclade 3	section 3.12	spp. complex 3.12a	NA
EU877515	NA	Scytinium magnussonii	Spain	N/A	Magain et al. 2017	subclade 3	section 3.12	spp. complex 3.12a	NA
EU877512	NA	Scytinium magnussonii	Sweden	N/A	Magain et al. 2017	subclade 3	section 3.12	spp. complex 3.12a	NA
EU877513	NA	Scytinium magnussonii	Denmark	N/A	Magain et al. 2017	subclade 3	section 3.12	spp. complex 3.12a	NA
EU877517	NA	Scytinium magnussonii	Sweden	N/A	Magain et al. 2017	subclade 3	section 3.12	spp. complex 3.12a	NA
EU877516	NA	Scytinium magnussonii	Spain	N/A	Magain et al. 2017	subclade 3	section 3.12	spp. complex 3.12a	NA
EU877524	NA	Scytinium pulvinatum	Spain	N/A	Magain et al. 2017	subclade 3	section 3.12	spp. complex 3.12a	NA
EU877523	NA	Scytinium pulvinatum	Spain	N/A	Magain et al. 2017	subclade 3	section 3.12	spp. complex 3.12a	NA
EU877530	NA	Scytinium schraderi	Spain	N/A	Magain et al. 2017	subclade 3	section 3.1	spp. complex 3.1a	XXIX
EU877529	NA	Scytinium schraderi	Spain	N/A	Magain et al. 2017	subclade 3	section 3.12	spp. complex 3.12a	NA
DQ185310	NA	Stangeria paradosa	England	N/A	Magain et al. 2017	subclade 3	section 3.8	NA	XLIX
DQ266029	NA	Stereocaulon exutum	Japan	N/A	Magain et al. 2017	not nostoc	NA	NA	NA
DQ266030	NA	Stereocaulon frondoliferum	New Zealand	N/A	Magain et al. 2017	not nostoc	NA	NA	NA
DQ266031	NA	Stereocaulon tomentosum	Argentina	N/A	Magain et al. 2017	unassigned	NA	NA	NA
DQ185286	NA	Sticta beauvoisii	USA	N/A	Magain et al. 2017	subclade 2	section 2.1	spp. complex 2.1a	NA
DQ185318	NA	Sticta fuliginosa	USA	N/A	Magain et al. 2017	subclade 2	section 2.1	spp. complex 2.1a	NA
DQ266027	NA	Sticta guadichaldia	Argentina	IV	Magain et al. 2017	subclade 2	section 2.4	spp. complex 2.4a	NA
DQ266026	NA	Sticta hypochra	Argentina	IV	Magain et al. 2017	subclade 2	section 2.4	spp. complex 2.4a	NA
DQ266025	NA	Sticta hypochra	Argentina	IV	Magain et al. 2017	subclade 2	section 2.4	spp. complex 2.4a	NA
DQ266024	NA	Sticta hypochra	Argentina	IV	Magain et al. 2017	subclade 2	section 2.4	spp. complex 2.4a	NA
DQ266023	NA	Sticta hypochra	Argentina	IV	Magain et al. 2017	subclade 2	section 2.4	spp. complex 2.4a	NA
DQ266028	NA	Sticta hypochra	Argentina	IV	Magain et al. 2017	subclade 2	section 2.4	spp. complex 2.4a	NA
DQ266033	NA	Vahliella leucophaea	Finland	N/A	Magain et al. 2017	unassigned	NA	NA	NA
MH757014	P1330	Peltigera aphthosa 1	Canada, Quebec	H1	Miadlikowska et al. 2018	subclade 3	section 3.1	spp. complex 3.1a	XXXIII
MK720733	P1340	Peltigera aphthosa 1	Canada, Quebec	H2	Miadlikowska et al. 2018	subclade 3	section 3.4	NA	VI
MK720732	P281	Peltigera aphthosa 2	USA, Alaska	H3	Miadlikowska et al. 2018	subclade 2	section 2.4	spp. complex 2.4a	IVa
MK720755	P1323	Peltigera aphthosa 4	USA, Alaska	H8	Miadlikowska et al. 2018	subclade 2	section 2.4	spp. complex 2.4a	NA
MK720758	P1336	Peltigera aphthosa 4	Canada, Quebec	H12	Miadlikowska et al. 2018	unassigned	NA	NA	NA
MK720754	P1185	Peltigera aphthosa 5	Sweden	H7	Miadlikowska et al. 2018	subclade 2	section 2.4	spp. complex 2.4a	IVa
MK720761	P201	Peltigera aphthosa 5	Canada, British Columbia	H13	Miadlikowska et al. 2018	subclade 3	section 3.10	spp. complex 3.10a	XIII.XLIII
MK720762	P226	Peltigera aphthosa 5	Canada, British Columbia	H3	Miadlikowska et al. 2018	subclade 2	section 2.4	spp. complex 2.4a	IVa
MG818407	P5003	Peltigera aphthosa 5	Canada, Quebec	H11	Miadlikowska et al. 2018	subclade 2	section 2.4	spp. complex 2.4a	IVa
MG818408	P5005	Peltigera aphthosa 5	Canada, Quebec	H11	Miadlikowska et al. 2018	subclade 2	section 2.4	spp. complex 2.4a	IVa
MG818412	P5007	Peltigera aphthosa 5	Canada, Quebec	H4	Miadlikowska et al. 2018	subclade 2	section 2.4	spp. complex 2.4a	IVa
MG818411	P5053	Peltigera aphthosa 5	Canada, Quebec	H4	Miadlikowska et al. 2018	subclade 2	section 2.4	spp. complex 2.4a	IVa
MK720760	P200	Peltigera britannica 1	Canada, Alberta	H10	Miadlikowska et al. 2018	subclade 3	section 3.4	NA	VI
MK720763	P227	Peltigera britannica 1	Canada, British Columbia	H9	Miadlikowska et al. 2018	subclade 2	section 2.4	spp. complex 2.4a	NA
MK720740	P1033	Peltigera britannica 1	Norway	H3	Miadlikowska et al. 2018	subclade 2	section 2.4	spp. complex 2.4a	IVa
MK720742	P1050	Peltigera britannica 1	USA, Oregon	H9	Miadlikowska et al. 2018	sequence too short	NA	NA	NA
MK720747	P1080	Peltigera britannica 1	USA, Washington	H9	Miadlikowska et al. 2018	sequence too short	NA	NA	NA
MK720756	P1324	Peltigera britannica 1	Canada, British Columbia	H9	Miadlikowska et al. 2018	subclade 2	section 2.4	spp. complex 2.4a	NA
MK720764	P228	Peltigera britannica 1	Canada, British Columbia	H9	Miadlikowska et al. 2018	subclade 2	section 2.4	spp. complex 2.4a	NA
MK720765	P229	Peltigera britannica 1	Canada, British Columbia	H3	Miadlikowska et al. 2018	subclade 2	section 2.4	spp. complex 2.4a	IVa
MK720746	P1078	Peltigera britannica 2	Canada, Yukon	H22	Miadlikowska et al. 2018	subclade 2	section 2.4	spp. complex 2.4a	NA
MK720769	P285	Peltigera britannica 2	Canada, Alberta	H10	Miadlikowska et al. 2018	subclade 3	section 3.4	NA	VI
MK720777	P1174	Peltigera frippii	Norway, Finmark	H8	Miadlikowska et al. 2018	subclade 2	section 2.4	spp. complex 2.4a	NA
MK720759	P1339	Peltigera malacea 1	Canada, Quebec	H6	Miadlikowska et al. 2018	subclade 2	section 2.4	spp. complex 2.4a	III
MK720774	P754	Peltigera malacea 1	Russia, Yakutia	H14	Miadlikowska et al. 2018	subclade 2	section 2.4	spp. complex 2.4a	III
MK720741	P1033b	Peltigera malacea 2	Norway	H8	Miadlikowska et al. 2018	subclade 2	section 2.4	spp. complex 2.4a	NA
MK720767	P276	Peltigera malacea 2	USA, Alaska	H15	Miadlikowska et al. 2018	subclade 2	section 2.4	spp. complex 2.4a	NA
MK720768	P279	Peltigera malacea 2	USA, Alaska	H16	Miadlikowska et al. 2018	subclade 2	section 2.4	spp. complex 2.4a	NA
MK720771	P703	Peltigera malacea 2	USA, Alaska	H17	Miadlikowska et al. 2018	subclade 2	section 2.4	spp. complex 2.4a	NA
MK720743	P1074	Peltigera malacea 3	USA, Wyoming	H5	Miadlikowska et al. 2018	subclade 2	section 2.4	spp. complex 2.4a	III
MK720744	P1075	Peltigera malacea 3	USA, Wyoming	H5	Miadlikowska et al. 2018	subclade 2	section 2.4	spp. complex 2.4a	III
MK720745	P1076	Peltigera malacea 3	USA, Wyoming	H5	Miadlikowska et al. 2018	subclade 2	section 2.4	spp. complex 2.4a	III
MK720748	P1157	Peltigera malacea 3	USA, Wyoming	H5	Miadlikowska et al. 2018	subclade 2	section 2.4	spp. complex 2.4a	III
MK720749	P1159	Peltigera malacea 3	USA, Wyoming	H5	Miadlikowska et al. 2018	subclade 2	section 2.4	spp. complex 2.4a	III
MK720750	P1160	Peltigera malacea 3	USA, Wyoming	H18	Miadlikowska et al. 2018	subclade 2	section 2.4	spp. complex 2.4a	III
MK720751	P1161	Peltigera malacea 3	USA, Wyoming	H5	Miadlikowska et al. 2018	subclade 2	section 2.4	spp. complex 2.4a	III
MK720752	P1163	Peltigera malacea 3	USA, Wyoming	H19	Miadlikowska et al. 2018	subclade 2	section 2.4	spp. complex 2.4a	III
MK720753	P1166	Peltigera malacea 3	USA, Wyoming	H5	Miadlikowska et al. 2018	subclade 2	section 2.4	spp. complex 2.4a	III
MK720766	P271	Peltigera malacea 3	Canada, British Columbia	H20	Miadlikowska et al. 2018	subclade 2	section 2.4	spp. complex 2.4a	III
MK720735	P1008	Peltigera malacea 4	Norway	H6	Miadlikowska et al. 2018	subclade 2	section 2.4	spp. complex 2.4a	III
MK720738	P1014	Peltigera malacea 4	Norway	H6	Miadlikowska et al. 2018	subclade 2	section 2.4	spp. complex 2.4a	III
MK720773	P753	Peltigera malacea 4	Russia, Kamchatka	H6	Miadlikowska et al. 2018	subclade 2	section 2.4	spp. complex 2.4a	III
MK720734	P1007	Peltigera malacea 5	Norway	H6	Miadlikowska et al. 2018	subclade 2	section 2.4	spp. complex 2.4a	III
MK720736	P1011	Peltigera malacea 5	Norway	H5	Miadlikowska et al. 2018	subclade 2	section 2.4	spp. complex 2.4a	III
MK720737	P1012	Peltigera malacea 5	Norway	H5	Miadlikowska et al. 2018	subclade 2	section 2.4	spp. complex 2.4a	III
MK720739	P1017	Peltigera malacea 5	Norway	H5	Miadlikowska et al. 2018	subclade 2	section 2.4	spp. complex 2.4a	III
MK720757	P1327	Peltigera malacea 5	Canada, Quebec	H5	Miadlikowska et al. 2018	subclade 2	section 2.4	spp. complex 2.4a	III
MK720772	P750	Peltigera malacea 5	Canada, Manitoba	H5	Miadlikowska et al. 2018	subclade 2	section 2.4	spp. complex 2.4a	III
MK720775	P781	Peltigera malacea 5	Iceland	H21	Miadlikowska et al. 2018	subclade 2	section 2.4	spp. complex 2.4a	III
MK720776	P798	Peltigera malacea 5	Norway	H5	Miadlikowska et al. 2018	subclade 2	section 2.4	spp. complex 2.4a	III
MK720770	P294	Peltigera latiloba	Canada, British Columbia	H23	Miadlikowska et al. 2018	subclade 3	section 3.1	spp. complex 3.1a	XXXIII
MH757036	P1335	Peltigera latiloba	Canada, Nunavik	XVIII	Pardo-De la Hoz et al. 2018	subclade 3	section 3.10	spp. complex 3.10a	XVI.XVIII
MH757035	P1343	Peltigera latiloba	Canada, Nunavik	XVIII	Pardo-De la Hoz et al. 2018	subclade 3	section 3.10	spp. complex 3.10a	XVI.XVIII
MH757034	P1349	Peltigera latiloba	Canada, Nunavik	XVIII	Pardo-De la Hoz et al. 2018	subclade 3	section 3.10	spp. complex 3.10a	XVI.XVIII
MH757008	P6080	Peltigera latiloba	Canada, Nunavut	VI	Pardo-De la Hoz et al. 2018	subclade 3	section 3.4	NA	VI
MH757033	P6081	Peltigera latiloba	USA, Alaska	XXV	Pardo-De la Hoz et al. 2018	subclade 3	section 3.1	spp. complex 3.1a	XXV
MH757031	P250	Peltigera leucophlebia 1	Canada, British Columbia	XXXa	Pardo-De la Hoz et al. 2018	subclade 3	section 3.1	spp. complex 3.1a	NA
MH757027	P264	Peltigera leucophlebia 1	Canada, British Columbia	VI	Pardo-De la Hoz et al. 2018	subclade 3	section 3.4	NA	VI
MH757028	P254	Peltigera leucophlebia 1	Canada, British Columbia	H466	Pardo-De la Hoz et al. 2018	unassigned	NA	NA	NA
MH757020	P283	Peltigera leucophlebia 1	Canada, British Columbia	V	Pardo-De la Hoz et al. 2018	subclade 3	section 3.6	NA	V
MH757038	P6061	Peltigera leucophlebia 1	USA, Alaska	XLII	Pardo-De la Hoz et al. 2018	subclade 3	section 3.6	NA	XLII
MH757013	P6059	Peltigera leucophlebia 1	USA, Alaska	XVIII	Pardo-De la Hoz et al. 2018	subclade 3	section 3.10	spp. complex 3.10a	XVI.XVIII
MH757042	P239	Peltigera leucophlebia 1	Canada, British Columbia	VI	Pardo-De la Hoz et al. 2018	subclade 3	section 3.4	NA	VI
MH757004	P6050	Peltigera leucophlebia 1	Austria, Styria	VI	Pardo-De la Hoz et al. 2018	unassigned	NA	NA	NA
MH757054	P6065	Peltigera leucophlebia 1	Iceland, Arnessysla	XVI	Pardo-De la Hoz et al. 2018	subclade 3	section 3.10	spp. complex 3.10a	XVI.XVIII
MH757045	P6076	Peltigera leucophlebia 1	Canada, British Columbia	VI	Pardo-De la Hoz et al. 2018	sequence too short	NA	NA	NA
MH757016	P6091	Peltigera leucophlebia 1	Canada, Alberta	XXXIIIa	Pardo-De la Hoz et al. 2018	subclade 3	section 3.1	spp. complex 3.1a	XXXIII
MH757029	P6075	Peltigera leucophlebia 1	USA, Wyoming	XXXa	Pardo-De la Hoz et al. 2018	subclade 3	section 3.1	spp. complex 3.1a	NA
MH757025	P1118	Peltigera leucophlebia 2	USA, South Dakota	VI	Pardo-De la Hoz et al. 2018	subclade 3	section 3.4	NA	VI
MH757056	P288	Peltigera leucophlebia 2	Canada, British Columbia	VI	Pardo-De la Hoz et al. 2018	unassigned	NA	NA	NA
MH757049	P286	Peltigera leucophlebia 2	Canada, British Columbia	VI	Pardo-De la Hoz et al. 2018	subclade 3	section 3.4	NA	VI
MH757044	P287	Peltigera leucophlebia 2	Canada, British Columbia	VI	Pardo-De la Hoz et al. 2018	subclade 3	section 3.4	NA	VI
MH757055	P705	Peltigera leucophlebia 2	USA, Alaska	XVIII	Pardo-De la Hoz et al. 2018	subclade 3	section 3.10	spp. complex 3.10a	XVI.XVIII
MH757048	P6085	Peltigera leucophlebia 2	Canada, Alberta	XXXIIIa	Pardo-De la Hoz et al. 2018	subclade 3	section 3.1	spp. complex 3.1a	XXXIII
MH757010	P6083	Peltigera leucophlebia 2	Canada, Alberta	VI	Pardo-De la Hoz et al. 2018	subclade 3	section 3.4	NA	VI
MH757037	P6079	Peltigera leucophlebia 2	Canada, British Columbia	XXXa	Pardo-De la Hoz et al. 2018	subclade 3	section 3.1	spp. complex 3.1a	NA
MH757015	P6078	Peltigera leucophlebia 2	Canada, Alberta	XXXIIIa	Pardo-De la Hoz et al. 2018	subclade 3	section 3.1	spp. complex 3.1a	XXXIII
MH757019	P6090	Peltigera leucophlebia 2	Canada, Ontario	V	Pardo-De la Hoz et al. 2018	subclade 3	section 3.6	NA	V
MH757017	P6092	Peltigera leucophlebia 2	Canada, Quebec	XXXa	Pardo-De la Hoz et al. 2018	subclade 3	section 3.1	spp. complex 3.1a	NA
MH757030	P241	Peltigera leucophlebia 3	Canada, British Columbia	XXXa	Pardo-De la Hoz et al. 2018	subclade 3	section 3.1	spp. complex 3.1a	NA
MH757043	P253	Peltigera leucophlebia 3	Canada, British Columbia	VI	Pardo-De la Hoz et al. 2018	subclade 3	section 3.4	NA	VI
MH757046	P240	Peltigera leucophlebia 3	Canada, British Columbia	VI	Pardo-De la Hoz et al. 2018	subclade 3	section 3.4	NA	VI
MH757024	P270	Peltigera leucophlebia 3	Canada, British Columbia	VI	Pardo-De la Hoz et al. 2018	subclade 3	section 3.4	NA	VI
MH757023	P238	Peltigera leucophlebia 3	Canada, British Columbia	VI	Pardo-De la Hoz et al. 2018	subclade 3	section 3.4	NA	VI
MH757009	P6066	Peltigera leucophlebia 3	USA, Colorado	VI	Pardo-De la Hoz et al. 2018	subclade 3	section 3.4	NA	VI
MH757052	P1082	Peltigera leucophlebia 3	USA, New Mexico	V	Pardo-De la Hoz et al. 2018	subclade 3	section 3.6	NA	V
MH757032	P258	Peltigera leucophlebia 4	Canada, British Columbia	XXXa	Pardo-De la Hoz et al. 2018	subclade 3	section 3.1	spp. complex 3.1a	NA
MH757026	P267	Peltigera leucophlebia 4	Canada, British Columbia	VI	Pardo-De la Hoz et al. 2018	subclade 3	section 3.4	NA	VI
MH757011	P6074	Peltigera leucophlebia 4	USA, Wyoming	VI	Pardo-De la Hoz et al. 2018	subclade 3	section 3.4	NA	VI
MH757041	P6077	Peltigera leucophlebia 4	Canada, British Columbia	VI	Pardo-De la Hoz et al. 2018	subclade 3	section 3.4	NA	VI
MH757040	P6064	Peltigera leucophlebia 4	Iceland, Langisjor	VI	Pardo-De la Hoz et al. 2018	unassigned	NA	NA	NA
MH757007	P6052	Peltigera leucophlebia 6	Austria, Styria	VI	Pardo-De la Hoz et al. 2018	unassigned	NA	NA	NA
MH757039	P6062	Peltigera leucophlebia 6	Iceland, Arnessysla	VI	Pardo-De la Hoz et al. 2018	subclade 3	section 3.4	NA	VI
MH757005	P6063	Peltigera leucophlebia 6	Iceland, Arnessysla	XLI	Pardo-De la Hoz et al. 2018	unassigned	NA	NA	NA
MH757006	P6088	Peltigera leucophlebia 6	Canada, Nova Scotia	H125	Pardo-De la Hoz et al. 2018	subclade 3	section 3.1	spp. complex 3.1a	NA
MH757018	P6082	Peltigera leucophlebia 6	Canada, Alberta	XXXIIIa	Pardo-De la Hoz et al. 2018	subclade 3	section 3.1	spp. complex 3.1a	XXXIII
MH757050	P290	Peltigera leucophlebia 5	Canada, British Columbia	VI	Pardo-De la Hoz et al. 2018	sequence too short	NA	NA	NA
MH757021	P6058	Peltigera leucophlebia 5	USA, Alaska	V	Pardo-De la Hoz et al. 2018	subclade 3	section 3.6	NA	V
MH757022	P6070	Peltigera leucophlebia 5	Russia, Khabarovsk	V	Pardo-De la Hoz et al. 2018	subclade 3	section 3.6	NA	V
MH757051	P1330	Peltigera aphthosa 1	Canada, Quebec	V	Pardo-De la Hoz et al. 2018	sequence too short	NA	NA	NA
MH757057	P1332	Peltigera aphthosa 1	Canada, Quebec	VI	Pardo-De la Hoz et al. 2018	sequence too short	NA	NA	NA
MH757073	P1312	Peltigera aphthosa 2	USA, Alaska	IV	Pardo-De la Hoz et al. 2018	subclade 2	section 2.4	spp. complex 2.4a	IVa
MH757012	P1309	Peltigera aphthosa 2	USA, Alaska	VI	Pardo-De la Hoz et al. 2018	subclade 3	section 3.4	NA	VI
MH757070	P776	Peltigera aphthosa 3	Russia, Kamchatka	IV	Pardo-De la Hoz et al. 2018	subclade 2	section 2.4	spp. complex 2.4a	IVa
MH757084	P4025	Peltigera aphthosa 3	Canada, Quebec	IV	Pardo-De la Hoz et al. 2018	sequence too short	NA	NA	NA
MH757066	P4043	Peltigera aphthosa 4	USA, Alaska	IV	Pardo-De la Hoz et al. 2018	sequence too short	NA	NA	NA
MH757071	P790	Peltigera aphthosa 4	Norway	IV	Pardo-De la Hoz et al. 2018	subclade 2	section 2.4	spp. complex 2.4a	IVa
MH757072	P1184	Peltigera aphthosa 4	Finland	IV	Pardo-De la Hoz et al. 2018	subclade 2	section 2.4	spp. complex 2.4a	IVa
MH757062	P774	Peltigera aphthosa 5	Russia, Krasnoyarskiy Kray	IV	Pardo-De la Hoz et al. 2018	subclade 2	section 2.4	spp. complex 2.4a	IVa
MH757063	P1172	Peltigera aphthosa 5	USA, Minnesota	IV	Pardo-De la Hoz et al. 2018	subclade 2	section 2.4	spp. complex 2.4a	IVa
MH757064	P4048	Peltigera aphthosa 5	Canada, Ontario	IV	Pardo-De la Hoz et al. 2018	subclade 2	section 2.4	spp. complex 2.4a	IVa
MH757065	P725	Peltigera aphthosa 5	Canada, Quebec	IV	Pardo-De la Hoz et al. 2018	subclade 2	section 2.4	spp. complex 2.4a	IVa
MH757067	P4049	Peltigera aphthosa 5	Canada, Ontario	IV	Pardo-De la Hoz et al. 2018	subclade 2	section 2.4	spp. complex 2.4a	IVa
MH757068	P1189	Peltigera aphthosa 5	Sweden	IV	Pardo-De la Hoz et al. 2018	subclade 2	section 2.4	spp. complex 2.4a	IVa
MH757069	P709	Peltigera aphthosa 5	USA, Alaska	IV	Pardo-De la Hoz et al. 2018	subclade 2	section 2.4	spp. complex 2.4a	IVa
MH757077	P726	Peltigera aphthosa 5	Canada, Quebec	IV	Pardo-De la Hoz et al. 2018	sequence too short	NA	NA	NA
MH757081	P708	Peltigera aphthosa 5	USA, Alaska	IV	Pardo-De la Hoz et al. 2018	sequence too short	NA	NA	NA
MH757047	P1114	Peltigera aphthosa 5	Canada, Alberta	VI	Pardo-De la Hoz et al. 2018	subclade 3	section 3.4	NA	VI
MH757060	P1324	Peltigera britannica 1	Canada, British Columbia	IV	Pardo-De la Hoz et al. 2018	sequence too short	NA	NA	NA
MH757053	P1066	Peltigera britannica 2	USA, Wyoming	VI	Pardo-De la Hoz et al. 2018	subclade 3	section 3.4	NA	VI
MH757058	P237	Peltigera chionophila	Canada, British Columbia	IV	Pardo-De la Hoz et al. 2018	sequence too short	NA	NA	NA
MH757059	P4039	Peltigera chionophila	Canada, British Columbia	IV	Pardo-De la Hoz et al. 2018	sequence too short	NA	NA	NA
MH757061	P252	Peltigera chionophila	Canada, British Columbia	IV	Pardo-De la Hoz et al. 2018	subclade 2	section 2.4	spp. complex 2.4a	IVa
MH757074	P1142	Peltigera chionophila	Canada, British Columbia	IV	Pardo-De la Hoz et al. 2018	subclade 2	section 2.4	spp. complex 2.4a	IVa
MH757075	P1140	Peltigera chionophila	Canada, British Columbia	IV	Pardo-De la Hoz et al. 2018	subclade 2	section 2.4	spp. complex 2.4a	IVa
MH757078	P4041	Peltigera chionophila	Canada, British Columbia	IV	Pardo-De la Hoz et al. 2018	sequence too short	NA	NA	NA
MH757079	P1174	Peltigera frippii	Norway, Finmark	IV	Pardo-De la Hoz et al. 2018	sequence too short	NA	NA	NA
MH757080	P4036	Peltigera frippii	Canada, Nunavut	IV	Pardo-De la Hoz et al. 2018	subclade 2	section 2.4	spp. complex 2.4a	IVb
MH757082	P4037	Peltigera frippii	Canada, Nunavut	IV	Pardo-De la Hoz et al. 2018	sequence too short	NA	NA	NA
MH757083	P1180	Peltigera malacea 1	Russia, Sakha Republic	III	Pardo-De la Hoz et al. 2018	subclade 2	section 2.4	spp. complex 2.4a	III
MH757076	P1129	Peltigera malacea 5	Canada, Alberta	IV	Pardo-De la Hoz et al. 2018	sequence too short	NA	NA	NA
MH757003	P6094	Peltigera venosa	USA, Utah	XLIV	Pardo-De la Hoz et al. 2018	subclade 3	section 3.2	spp. complex 3.2a	NA
MH770630	P2006	Peltigera friesiorum	Brazil	XXXIXe	Magain et al. 2018	subclade 3	section 3.6	spp. complex 3.6a	NA
MH770742	P0027	Peltigera austroamericana	Costa Rica	XXXIX	Magain et al. 2018	subclade 3	section 3.6	spp. complex 3.6a	NA
MH770743	P0038	Peltigera austroamericana	Costa Rica	XXXIX	Magain et al. 2018	subclade 3	section 3.1	spp. complex 3.1a	NA
MH770744	P0054	Peltigera austroamericana	Costa Rica	XL	Magain et al. 2018	subclade 3	section 3.1	spp. complex 3.1a	NA
MH770541	P2110	Peltigera didactyla	Canada, BC	XXX	Magain et al. 2018	subclade 3	section 3.1	spp. complex 3.1a	NA
MH770691	P2157	Peltigera montis-wilhelmii	Papua New Guinea	XXXI	Magain et al. 2018	subclade 3	section 3.6	spp. complex 3.6a	NA
MH770516	P2066	Peltigera aubertii	Chile, Region X	unique	Magain et al. 2018	subclade 3	section 3.10	spp. complex 3.10a	NA
MH770526	P2049	Peltigera patagonica	Argentina	XXVIII	Magain et al. 2018	subclade 3	section 3.1	spp. complex 3.1a	NA
MH770527	P1534	Peltigera sp. 14	Chile, Region XII	XXIII	Magain et al. 2018	subclade 3	section 3.10	NA	XXIII
MH770534	P2102	Peltigera castanea	Russia, Krasnoyarsk Territory	XXXIIIa	Magain et al. 2018	subclade 3	section 3.1	spp. complex 3.1a	XXXIII
MH770538	NP2	Peltigera didactyla	China, Sichuan	XXXIIb	Magain et al. 2018	subclade 3	section 3.6	spp. complex 3.6a	NA
MH770551	P2173	Peltigera sorediifera	Australia, ACT	V	Magain et al. 2018	subclade 3	section 3.6	NA	V
MH770564	P2034	Peltigera ponojensis/monticola 11	Argentina	XXX	Magain et al. 2018	subclade 3	section 3.1	spp. complex 3.1a	NA
MH770653	P2178	Peltigera papuana	Papua New Guinea	XXXI	Magain et al. 2018	subclade 3	section 3.6	spp. complex 3.6a	NA
MH770660	P2142	Peltigera rufescentiformis	Kenya	XXXIX	Magain et al. 2018	subclade 3	section 3.6	spp. complex 3.6a	NA
MH770661	P2143	Peltigera rufescentiformis	Kenya	XXXVII	Magain et al. 2018	subclade 3	section 3.10	spp. complex 3.10a	NA
MH770664	P2151	Peltigera soredians	Ecuador	XL	Magain et al. 2018	subclade 3	section 3.10	spp. complex 3.10a	XL
MH770689	P2163	Peltigera erioderma	Papua New Guinea	XXXI	Magain et al. 2018	subclade 3	section 3.6	spp. complex 3.6a	NA
MH770690	P2156	Peltigera montis-wilhelmii	Papua New Guinea	V	Magain et al. 2018	subclade 3	section 3.6	NA	V
MH770778	P2126	Peltigera canina	USA, NC	XXXIV	Magain et al. 2018	subclade 3	section 3.1	spp. complex 3.1a	XXXIV
MH770810	P2074	Peltigera sp. 22	Peru	XXXIX	Magain et al. 2018	subclade 3	section 3.6	spp. complex 3.6a	NA
MH770508	P0074	Peltigera retifoveata	Russia, Sakha Republic	XXXIIIa	Magain et al. 2018	subclade 3	section 3.1	spp. complex 3.1a	XXXIII
MH770510	P2100	Peltigera retifoveata	USA, AK	XXXIIIa	Magain et al. 2018	subclade 3	section 3.1	spp. complex 3.1a	XXXIII
MH770511	P2225	Peltigera sp. 13	China, Yunnan	VIIIa	Magain et al. 2018	subclade 3	section 3.10	spp. complex 3.10a	VIIIa
MH770512	P2037	Peltigera aubertii	Chile, Region XII	XXII	Magain et al. 2018	subclade 3	section 3.10	NA	XXII
MH770515	P2056	Peltigera aubertii	Chile, Region X	XXIII	Magain et al. 2018	subclade 3	section 3.10	spp. complex 3.10a	NA
MH770518	P0422	Peltigera frigida	Chile, Region XII	VI	Magain et al. 2018	subclade 3	section 3.4	NA	VI
MH770519	P0427	Peltigera frigida	Argentina	VI	Magain et al. 2018	subclade 3	section 3.4	NA	VI
MH770521	P2041	Peltigera frigida	Chile, Region XII	VI	Magain et al. 2018	subclade 3	section 3.4	NA	VI
MH770522	P1112	Peltigera kristinssonii	Canada, BC	VI	Magain et al. 2018	subclade 3	section 3.4	NA	VI
MH770523	P1292	Peltigera kristinssonii	Canada, QC	VI	Magain et al. 2018	subclade 3	section 3.4	NA	VI
MH770524	P2013	Peltigera patagonica	Chile, Region XII	XXVIII	Magain et al. 2018	subclade 3	section 3.5	spp. complex 3.5a	NA
MH770528	P2039	Peltigera sp. 14	Chile, Region XII	XXIII	Magain et al. 2018	subclade 3	section 3.10	NA	XXIII
MH770529	P2062	Peltigera sp. 14	Chile, Region X	XXIII	Magain et al. 2018	subclade 3	section 3.10	NA	XXIII
MH770530	P2186	Peltigera sp. 16	USA, OR	XXX	Magain et al. 2018	subclade 3	section 3.1	spp. complex 3.1a	NA
MH770531	NP29	Peltigera continentalis	China, Ningxia	XXXIIc	Magain et al. 2018	subclade 3	section 3.6	spp. complex 3.6a	NA
MH770532	P1810	Peltigera continentalis	Russia, Krasnoyarsk Territory	XXXIX	Magain et al. 2018	subclade 3	section 3.6	spp. complex 3.6a	NA
MH770533	P2099	Peltigera continentalis	Russia, Krasnoyarsk Territory	XXXIX	Magain et al. 2018	subclade 3	section 3.6	spp. complex 3.6a	NA
MH770540	P2109	Peltigera didactyla	USA, PA	XXXV	Magain et al. 2018	subclade 3	section 3.1	spp. complex 3.1a	NA
MH770535	P2140=P1812	Peltigera didactyla	Belgium	unique	Magain et al. 2018	subclade 3	section 3.1	spp. complex 3.1a	NA
MH770537	P2200	Peltigera didactyla	USA, UT	XXX	Magain et al. 2018	subclade 3	section 3.1	spp. complex 3.1a	NA
MH770544	P2064	Peltigera extenuata	Chile, Region XI	XXXIIIb	Magain et al. 2018	subclade 3	section 3.1	spp. complex 3.1a	XXXIII
MH770545	P2103	Peltigera extenuata	Russia, Krasnoyarsk Territory	XXXIIIb	Magain et al. 2018	subclade 3	section 3.1	spp. complex 3.1a	XXXIII
MH770546	P2104	Peltigera extenuata	USA, MI	XXXIIIb	Magain et al. 2018	subclade 3	section 3.1	spp. complex 3.1a	XXXIII
MH770547	P2111	Peltigera extenuata	USA, NY	XXXIIIb	Magain et al. 2018	subclade 3	section 3.1	spp. complex 3.1a	XXXIII
MH770548	P0943	Peltigera extenuata	Colombia	XXI	Magain et al. 2018	subclade 3	section 3.9	NA	XXI
MH770549	P2057	Peltigera extenuata	Ecuador, Galapagos	XXI	Magain et al. 2018	subclade 3	section 3.9	NA	XXI
MH770550	P2146	Peltigera sorediifera	Australia	V	Magain et al. 2018	subclade 3	section 3.6	NA	V
MH770554	P0048	Peltigera ulcerata	Costa Rica	XXXIXc	Magain et al. 2018	subclade 3	section 3.6	spp. complex 3.6a	NA
MH770555	P2063	Peltigera ulcerata	Chile, Region X	V	Magain et al. 2018	subclade 3	section 3.6	NA	V
MH770556	P2105	Peltigera ulcerata	Peru	unique	Magain et al. 2018	subclade 3	section 3.10	spp. complex 3.10a	NA
MH770557	P2148	Peltigera ulcerata	Colombia	XXXIXc	Magain et al. 2018	subclade 3	section 3.6	spp. complex 3.6a	NA
MH770558	P2154=P1838	Peltigera ulcerata	Brazil, Rio	N/A	Magain et al. 2018	subclade 3	section 3.6	NA	V
MH770559	P2216	Peltigera ulcerata	Australia, NSW	V	Magain et al. 2018	subclade 3	section 3.6	NA	V
MH770561	P2115	Peltigera vainioi	Colombia	XXVIa	Magain et al. 2018	subclade 3	section 3.5	spp. complex 3.5a	XXVIa
MH770562	P2196	Peltigera vainioi	Ecuador	XXVIa	Magain et al. 2018	subclade 3	section 3.5	spp. complex 3.5a	XXVIa
MH770563	P0442	Peltigera ponojensis/monticola 11	Chile, Region XI	VI	Magain et al. 2018	subclade 3	section 3.4	NA	VI
MH770565	P2044	Peltigera ponojensis/monticola 11	Chile, Region XII	XXV	Magain et al. 2018	subclade 3	section 3.1	spp. complex 3.1a	XXV
MH770566	P2065	Peltigera ponojensis/monticola 11	Chile, Region X	unique	Magain et al. 2018	subclade 3	section 3.10	spp. complex 3.10a	NA
MH770567	P2000	Peltigera ponojensis	USA, CA	unique	Magain et al. 2018	unassigned	NA	NA	NA
MH770568	P2168	Peltigera ponojensis	USA, CA	unique	Magain et al. 2018	unassigned	NA	NA	NA
MH770569	P2187	Peltigera ponojensis	USA, CA	VI	Magain et al. 2018	subclade 3	section 3.4	NA	VI
MH770570	P2114	Peltigera ponojensis	USA, UT	XXX	Magain et al. 2018	subclade 3	section 3.1	spp. complex 3.1a	NA
MH770571	P1106	Peltigera ponojensis	Canada, BC	XXX	Magain et al. 2018	subclade 3	section 3.1	spp. complex 3.1a	NA
MH770572	P1108	Peltigera ponojensis	Canada, BC	XXVII	Magain et al. 2018	subclade 3	section 3.1	spp. complex 3.1a	XXVII
MH770573	P1486	Peltigera ponojensis	USA, ME	XXX	Magain et al. 2018	subclade 3	section 3.1	spp. complex 3.1a	NA
MH770574	P2003	Peltigera ponojensis	Canada, MB	XXI	Magain et al. 2018	subclade 3	section 3.9	NA	XXI
MH770575	P2028	Peltigera ponojensis	USA, MO	XXXV	Magain et al. 2018	subclade 3	section 3.1	spp. complex 3.1a	NA
MH770576	P2180	Peltigera ponojensis	USA, OR	XXVII	Magain et al. 2018	subclade 3	section 3.1	spp. complex 3.1a	XXVII
MH770577	P2181	Peltigera ponojensis	Canada, AB	XXXIIIa	Magain et al. 2018	subclade 3	section 3.1	spp. complex 3.1a	XXXIII
MH770578	P2204	Peltigera ponojensis	USA, UT	XXX	Magain et al. 2018	subclade 3	section 3.1	spp. complex 3.1a	NA
MH770579	P2004	Peltigera ponojensis	Germany	XXX	Magain et al. 2018	subclade 3	section 3.11	spp. complex 3.11a	XLV
MH770580	P2175	Peltigera ponojensis	Switzerland	XXX	Magain et al. 2018	subclade 3	section 3.11	spp. complex 3.11a	XLV
MH770581	P0444	Peltigera ponojensis	USA, KS	XXXIV	Magain et al. 2018	subclade 3	section 3.1	spp. complex 3.1a	XXXIV
MH770582	P2027	Peltigera ponojensis	USA, MO	XXXIV	Magain et al. 2018	subclade 3	section 3.1	spp. complex 3.1a	XXXIV
MH770583	P2029	Peltigera ponojensis	USA, AR	XXXIV	Magain et al. 2018	subclade 3	section 3.1	spp. complex 3.1a	XXXIV
MH770584	P2085	Peltigera ponojensis	USA, AR	XXI	Magain et al. 2018	subclade 3	section 3.9	NA	XXI
MH770585	P0192	Peltigera ponojensis	India, Uttarakhand	XXXII	Magain et al. 2018	subclade 3	section 3.6	spp. complex 3.6a	NA
MH770586	P1287	Peltigera ponojensis	China, Yunnan	XXXVII	Magain et al. 2018	subclade 3	section 3.1	spp. complex 3.1a	NA
MH770589	P2167	Peltigera ponojensis	China, Yunnan	XXXIIc	Magain et al. 2018	subclade 3	section 3.6	spp. complex 3.6a	NA
MH770590	P2220	Peltigera ponojensis	USA, CA	unique	Magain et al. 2018	subclade 3	section 3.10	spp. complex 3.10a	NA
MH770591	P2087	Peltigera ponojensis	USA, UT	XXXVIIIb	Magain et al. 2018	unassigned	NA	NA	NA
MH770592	P2185	Peltigera ponojensis	Canada, BC	XXX	Magain et al. 2018	subclade 3	section 3.1	spp. complex 3.1a	NA
MH770593	P2206	Peltigera ponojensis	USA, UT	XXX	Magain et al. 2018	subclade 3	section 3.1	spp. complex 3.1a	NA
MH770595	P2208	Peltigera ponojensis	USA, UT	XXX	Magain et al. 2018	subclade 3	section 3.1	spp. complex 3.1a	NA
MH770597	P2214	Peltigera ponojensis	Canada, BC	VI	Magain et al. 2018	subclade 3	section 3.4	NA	VI
MH770598	P2215	Peltigera ponojensis	USA, OR	XXX	Magain et al. 2018	subclade 3	section 3.1	spp. complex 3.1a	NA
MH770599	NP20	Peltigera ponojensis	China, Ningxia	XXX	Magain et al. 2018	subclade 3	section 3.1	spp. complex 3.1a	NA
MH770610	P1728	Peltigera globulata	Peru	XXVIb	Magain et al. 2018	subclade 3	section 3.1	spp. complex 3.1a	NA
MH770611	P2164	Peltigera globulata	Peru	XXVIb	Magain et al. 2018	subclade 3	section 3.6	spp. complex 3.6a	NA
MH770612	P2165	Peltigera globulata	Peru	XXVIb	Magain et al. 2018	subclade 3	section 3.1	spp. complex 3.1a	NA
MH770613	P2195	Peltigera globulata	Ecuador	XXXIX	Magain et al. 2018	subclade 3	section 3.8	NA	XLIX
MH770614	P2061	Peltigera neorufescens 1	Mexico	unique	Magain et al. 2018	subclade 3	section 3.4	NA	VI
MH770615	P2053	Peltigera neorufescens 2	Peru	VI	Magain et al. 2018	subclade 3	section 3.4	NA	VI
MH770616	P2184	Peltigera neorufescens 3	Germany	unique	Magain et al. 2018	subclade 3	section 3.1	spp. complex 3.1a	XXV
MH770617	P2229	Peltigera neorufescens 4	Canada, AB	XXX	Magain et al. 2018	subclade 3	section 3.1	spp. complex 3.1a	NA
MH770618	P2086	Peltigera neorufescens 6	Canada, YT	XLI	Magain et al. 2018	subclade 3	section 3.1	spp. complex 3.1a	NA
MH770619	P2205	Peltigera neorufescens 5	USA, UT	XXXVIIIb	Magain et al. 2018	unassigned	NA	NA	NA
MH770626	P1647	Peltigera friesiorum	Brazil	V	Magain et al. 2018	subclade 3	section 3.6	NA	V
MH770627	P1648	Peltigera spuriella	Peru	unique	Magain et al. 2018	subclade 3	section 3.12	spp. complex 3.12a	NA
MH770628	P1739	Peltigera friesiorum	Peru	XXXIXd	Magain et al. 2018	subclade 3	section 3.6	spp. complex 3.6a	NA
MH770631	P2007	Peltigera friesiorum	Brazil	V	Magain et al. 2018	subclade 3	section 3.6	NA	V
MH770634	P2035	Peltigera friesiorum	Brazil	V	Magain et al. 2018	subclade 3	section 3.6	NA	V
MH770635	P2045	Peltigera friesiorum	Bolivia	XXXVI	Magain et al. 2018	subclade 3	section 3.1	spp. complex 3.1a	NA
MH770637	P2176	Peltigera granulosa	Papua New Guinea	V	Magain et al. 2018	subclade 3	section 3.6	NA	V
MH770638	P0026	Peltigera laciniata	Costa Rica	XL	Magain et al. 2018	subclade 3	section 3.10	spp. complex 3.10a	XL
MH770641	P2058	Peltigera laciniata	Ecuador	XL	Magain et al. 2018	subclade 3	section 3.10	spp. complex 3.10a	XL
MH770642	P2075	Peltigera laciniata	Colombia	XL	Magain et al. 2018	subclade 3	section 3.10	spp. complex 3.10a	XL
MH770644	P2198	Peltigera laciniata	Ecuador	XL	Magain et al. 2018	subclade 3	section 3.10	spp. complex 3.10a	XL
MH770646	P2051	Peltigera laciniata	Bolivia	XL	Magain et al. 2018	subclade 3	section 3.10	spp. complex 3.10a	XL
MH770647	P1844	Peltigera lepidophora	Canada, BC	XXX	Magain et al. 2018	subclade 3	section 3.1	spp. complex 3.1a	NA
MH770648	P2124	Peltigera lepidophora	Iceland	XXX	Magain et al. 2018	subclade 3	section 3.1	spp. complex 3.1a	NA
MH770649	P2112	Peltigera lepidophora	USA, NY	XLI	Magain et al. 2018	subclade 3	section 3.1	spp. complex 3.1a	NA
MH770650	P2101	Peltigera lepidophora	USA, AK	XXIV	Magain et al. 2018	subclade 3	section 3.5	spp. complex 3.5a	NA
MH770655	P2002	Peltigera rufescens	Denmark	XXV	Magain et al. 2018	subclade 3	section 3.1	spp. complex 3.1a	XXV
MH770656	P2043	Peltigera rufescens	Chile, Region XII	XXV	Magain et al. 2018	subclade 3	section 3.1	spp. complex 3.1a	XXV
MH770657	P2083	Peltigera rufescens	USA, NC	XXXV	Magain et al. 2018	subclade 3	section 3.1	spp. complex 3.1a	NA
MH770658	P2203	Peltigera rufescens	USA, UT	XXXIII	Magain et al. 2018	subclade 3	section 3.1	spp. complex 3.1a	XXXIII
MH770659	P2071	Peltigera rufescens	Costa Rica	XL	Magain et al. 2018	subclade 3	section 3.10	spp. complex 3.10a	XL
MH770665	P2152	Peltigera soredians	Ecuador	XXVIc	Magain et al. 2018	subclade 3	section 3.5	spp. complex 3.5a	NA
MH770667	P0432	Peltigera sp. 15	Ecuador	XL	Magain et al. 2018	subclade 3	section 3.10	spp. complex 3.10a	XL
MH770668	P2153	Peltigera sp. 15	Colombia	XL	Magain et al. 2018	subclade 3	section 3.10	spp. complex 3.10a	XL
MH770669	P1348	Peltigera wulingensis	Canada, QC	XXXIIIb	Magain et al. 2018	subclade 3	section 3.1	spp. complex 3.1a	XXXIII
MH770670	P2031	Peltigera wulingensis	Russia, Krasnoyarsk Territory	XXXIIIb	Magain et al. 2018	sequence too short	NA	NA	NA
MH770671	P2188	Peltigera wulingensis	Canada, AB	V	Magain et al. 2018	subclade 3	section 3.6	NA	V
MH770675	P2098	Peltigera neocanina 1	USA, AK	XXXIX	Magain et al. 2018	subclade 3	section 3.6	spp. complex 3.6a	NA
MH770676	P2192	Peltigera neocanina 1	USA, AK	XXXIIIa	Magain et al. 2018	subclade 3	section 3.1	spp. complex 3.1a	XXXIII
MH770677	P2212	Peltigera neocanina 1	Canada, BC	XXX	Magain et al. 2018	subclade 3	section 3.1	spp. complex 3.1a	NA
MH770678	P2089	Peltigera neocanina 2	USA, CO	XXX	Magain et al. 2018	subclade 3	section 3.1	spp. complex 3.1a	NA
MH770679	P2202	Peltigera neocanina 2	USA, UT	XXX	Magain et al. 2018	subclade 3	section 3.6	spp. complex 3.6a	NA
MH770680	P1405	Peltigera neocanina 3	Russia, Krasnoyarsk Territory	V	Magain et al. 2018	subclade 3	section 3.6	NA	V
MH770684	P2224	Peltigera neocanina 3	China, Yunnan	XXXIIc	Magain et al. 2018	subclade 3	section 3.6	spp. complex 3.6a	NA
MH770685	P0006	Peltigera neocanina 4	Iceland	XLII	Magain et al. 2018	subclade 3	section 3.6	NA	XLII
MH770686	P2232	Peltigera neocanina 4	Norway	V	Magain et al. 2018	subclade 3	section 3.6	NA	V
MH770687	P2141=P1808	Peltigera cinnamomea	Canada, BC	XLII	Magain et al. 2018	subclade 3	section 3.6	NA	XLII
MH770688	P2162	Peltigera erioderma	Papua New Guinea	XXXI	Magain et al. 2018	subclade 3	section 3.6	spp. complex 3.6a	NA
MH770692	P0523	Peltigera degenii	Norway	XLIII	Magain et al. 2018	subclade 3	section 3.10	spp. complex 3.10a	XIII.XLIII
MH770693	P0563	Peltigera degenii	Norway	XVI	Magain et al. 2018	subclade 3	section 3.10	spp. complex 3.10a	XVI.XVIII
MH770694	P0586	Peltigera degenii	Norway	XIII	Magain et al. 2018	subclade 3	section 3.10	spp. complex 3.10a	XIII.XLIII
MH770695	P2108	Peltigera degenii	Austria	XXX	Magain et al. 2018	subclade 3	section 3.1	spp. complex 3.1a	NA
MH770696	P2130	Peltigera degenii	France	V	Magain et al. 2018	subclade 3	section 3.6	spp. complex 3.6a	NA
MH770697	P2170	Peltigera degenii	Ukraine	XLIII	Magain et al. 2018	subclade 3	section 3.10	spp. complex 3.10a	XIII.XLIII
MH770698	P2107	Peltigera degenii	Canada, QC	V	Magain et al. 2018	subclade 3	section 3.6	NA	V
MH770699	P2139	Peltigera degenii	Russia, Khabarovsk Territory	XLIII	Magain et al. 2018	subclade 3	section 3.10	spp. complex 3.10a	XIII.XLIII
MH770700	P2147	Peltigera degenii	Canada, BC	XLIII	Magain et al. 2018	subclade 3	section 3.10	spp. complex 3.10a	XIII.XLIII
MH770701	P2182	Peltigera degenii	Canada, QC	XLII	Magain et al. 2018	subclade 3	section 3.6	NA	XLII
MH770702	P2183	Peltigera degenii	Canada, QC	XIII	Magain et al. 2018	subclade 3	section 3.10	spp. complex 3.10a	XIII.XLIII
MH770703	P3086	Peltigera degenii	Japan, Hokkaido	XIII	Magain et al. 2018	subclade 3	section 3.10	spp. complex 3.10a	XIII.XLIII
MH770704	P2228	Peltigera degenii	Japan, Honshu	XIII	Magain et al. 2018	subclade 3	section 3.10	spp. complex 3.10a	XIII.XLIII
MH770705	P2136	Peltigera degenii	Russia, Sakhalin	XLIII	Magain et al. 2018	subclade 3	section 3.10	spp. complex 3.10a	XIII.XLIII
MH770706	P2137	Peltigera degenii	Russia, Sakhalin	V	Magain et al. 2018	subclade 3	section 3.6	NA	V
MH770707	P1267	Peltigera degenii	China, Jilin	V	Magain et al. 2018	subclade 3	section 3.6	NA	V
MH770708	P1276	Peltigera degenii	China, Jilin	V	Magain et al. 2018	subclade 3	section 3.6	NA	V
MH770709	P2022	Peltigera degenii	Russia, Kurile Islands	V	Magain et al. 2018	sequence too short	NA	NA	NA
MH770710	ES3306	Peltigera degenii	Japan, Honshu	XXXIIb	Magain et al. 2018	subclade 3	section 3.6	spp. complex 3.6a	NA
MH770711	P2023	Peltigera degenii	Japan, Honshu	V	Magain et al. 2018	subclade 3	section 3.6	NA	V
MH770712	P0086	Peltigera membranacea	Spain	XVI	Magain et al. 2018	subclade 3	section 3.10	spp. complex 3.10a	XVI.XVIII
MH770713	P1005	Peltigera membranacea	Norway	XIII	Magain et al. 2018	subclade 3	section 3.10	spp. complex 3.10a	XIII.XLIII
MH770714	P2116	Peltigera membranacea	Canada, BC	XLIII	Magain et al. 2018	subclade 3	section 3.10	spp. complex 3.10a	XIII.XLIII
MH770715	P2121	Peltigera membranacea	Portugal	XVI	Magain et al. 2018	subclade 3	section 3.10	spp. complex 3.10a	XVI.XVIII
MH770716	P2122	Peltigera membranacea	France, Corsica	XVI	Magain et al. 2018	subclade 3	section 3.10	spp. complex 3.10a	XVI.XVIII
MH770717	P2191	Peltigera membranacea	Iceland	XVI	Magain et al. 2018	subclade 3	section 3.10	spp. complex 3.10a	XVI.XVIII
MH770718	P0433	Peltigera tereziana	Australia, VIC	XX	Magain et al. 2018	subclade 3	section 3.10	spp. complex 3.10a	XX
MH770719	P2021	Peltigera tereziana	Australia, ACT	XX	Magain et al. 2018	subclade 3	section 3.10	spp. complex 3.10a	XX
MH770720	P2171	Peltigera tereziana	Australia, NSW	XX	Magain et al. 2018	subclade 3	section 3.10	spp. complex 3.10a	XX
MH770721	P2172	Peltigera tereziana	Australia, NSW	XX	Magain et al. 2018	subclade 3	section 3.10	spp. complex 3.10a	XX
MH770722	P2174	Peltigera tereziana	Australia, VIC	XX	Magain et al. 2018	subclade 3	section 3.10	spp. complex 3.10a	XX
MH770723	P1110	Peltigera fuscopraetextata	Canada, BC	VI	Magain et al. 2018	subclade 3	section 3.4	NA	VI
MH770724	P2012	Peltigera fuscopraetextata	Argentina	VI	Magain et al. 2018	subclade 3	section 3.4	NA	VI
MH770725	P2014	Peltigera fuscopraetextata	Chile, Region XI	VI	Magain et al. 2018	subclade 3	section 3.4	NA	VI
MH770728	P2018	Peltigera fuscopraetextata	Argentina	VI	Magain et al. 2018	subclade 3	section 3.4	NA	VI
MH770729	P2036	Peltigera fuscopraetextata	Chile, Region XII	VI	Magain et al. 2018	subclade 3	section 3.4	NA	VI
MH770730	P2067	Peltigera fuscopraetextata	Chile, Region XII	VI	Magain et al. 2018	subclade 3	section 3.4	NA	VI
MH770731	P2219	Peltigera fuscopraetextata	USA, OR	VI	Magain et al. 2018	subclade 3	section 3.4	NA	VI
MH770732	P2223	Peltigera fuscopraetextata	USA, UT	XXX	Magain et al. 2018	subclade 3	section 3.1	spp. complex 3.1a	NA
MH770745	P2138	Peltigera austroamericana	Mexico	N/A	Magain et al. 2018	subclade 3	section 3.6	spp. complex 3.6a	NA
MH770746	P2048	Peltigera austroamericana	Peru	XXXIX	Magain et al. 2018	subclade 3	section 3.6	spp. complex 3.6a	NA
MH770747	P2073	Peltigera austroamericana	Peru	XXXVI	Magain et al. 2018	subclade 3	section 3.10	spp. complex 3.10a	XL
MH770748	P2076	Peltigera austroamericana	Colombia	XXXVI	Magain et al. 2018	subclade 3	section 3.6	spp. complex 3.6a	NA
MH770749	P2197	Peltigera austroamericana	Ecuador	XXXIX	Magain et al. 2018	sequence too short	NA	NA	NA
MH770750	P0025	Peltigera austroamericana	Costa Rica	XXXIXe	Magain et al. 2018	subclade 3	section 3.6	spp. complex 3.6a	NA
MH770751	P1598	Peltigera austroamericana	Brazil	V	Magain et al. 2018	subclade 3	section 3.6	NA	V
MH770753	P2010	Peltigera austroamericana	Brazil	V	Magain et al. 2018	subclade 3	section 3.6	NA	V
MH770754	P2011	Peltigera austroamericana	Brazil	V	Magain et al. 2018	subclade 3	section 3.6	NA	V
MH770755	P2019	Peltigera austroamericana	Ecuador	XXXIX	Magain et al. 2018	subclade 3	section 3.6	spp. complex 3.6a	NA
MH770757	P2052	Peltigera austroamericana	Bolivia	XXXIX	Magain et al. 2018	subclade 3	section 3.6	spp. complex 3.6a	NA
MH770758	P2055	Peltigera austroamericana	Peru	XXXVI	Magain et al. 2018	subclade 3	section 3.1	spp. complex 3.1a	NA
MH770759	P1411	Peltigera canina	Russia, Krasnoyarsk Territory	V	Magain et al. 2018	subclade 3	section 3.6	NA	V
MH770762	P2032	Peltigera canina	Russia, Krasnoyarsk Territory	V	Magain et al. 2018	subclade 3	section 3.6	NA	V
MH770763	P2097	Peltigera canina	China, Yunnan	XXXVIIIa	Magain et al. 2018	subclade 3	section 3.1	spp. complex 3.1a	XXXVIII
MH770764	P2113	Peltigera canina	Austria	V	Magain et al. 2018	subclade 3	section 3.6	NA	V
MH770765	P2118	Peltigera canina	France, Corsica	XXIX	Magain et al. 2018	subclade 3	section 3.1	spp. complex 3.1a	XXIX
MH770766	P2120	Peltigera canina	Switzerland	V	Magain et al. 2018	subclade 3	section 3.6	NA	V
MH770767	P2123	Peltigera canina	France, Corsica	XXIX	Magain et al. 2018	subclade 3	section 3.1	spp. complex 3.1a	XXIX
MH770769	P2193	Peltigera canina	The Netherlands	XXV	Magain et al. 2018	subclade 3	section 3.1	spp. complex 3.1a	XXV
MH770770	P2213	Peltigera canina	Canada, BC	VI	Magain et al. 2018	subclade 3	section 3.4	NA	VI
MH770775	P2026	Peltigera canina	USA, NC	XXXVIIIa	Magain et al. 2018	subclade 3	section 3.1	spp. complex 3.1a	XXXVIII
MH770776	P2081	Peltigera canina	USA, NC	XXXVII	Magain et al. 2018	subclade 3	section 3.1	NA	XXXVII
MH770777	P2090	Peltigera canina	USA, OK	XXXIV	Magain et al. 2018	subclade 3	section 3.1	spp. complex 3.1a	XXXIV
MH770779	P2190	Peltigera canina	Canada, AB	VI	Magain et al. 2018	subclade 3	section 3.4	NA	VI
MH770780	P2201	Peltigera canina	USA, UT	XXX	Magain et al. 2018	subclade 3	section 3.1	spp. complex 3.1a	NA
MH770781	P2211	Peltigera canina	USA, CO	XXX	Magain et al. 2018	subclade 3	section 3.1	spp. complex 3.1a	NA
MH770782	P2221	Peltigera canina	USA, MI	XXXIII	Magain et al. 2018	subclade 3	section 3.1	spp. complex 3.1a	XXXIII
MH770783	P2222	Peltigera canina	USA, TN	V	Magain et al. 2018	subclade 3	section 3.6	NA	V
MH770785	P1817	Peltigera evansiana	USA, PA	XXXIXa	Magain et al. 2018	subclade 3	section 3.6	spp. complex 3.6a	NA
MH770786	P2084	Peltigera evansiana	USA, NC	XXXIXa	Magain et al. 2018	subclade 3	section 3.6	spp. complex 3.6a	NA
MH770787	P2189	Peltigera evansiana	USA, MI	XXXIIIb	Magain et al. 2018	subclade 3	section 3.1	spp. complex 3.1a	XXXIII
MH770788	P0420	Peltigera praetextata	Serbia	V	Magain et al. 2018	subclade 3	section 3.6	NA	V
MH770789	P0570	Peltigera praetextata	Norway	XLII	Magain et al. 2018	subclade 3	section 3.6	NA	XLII
MH770792	P1515	Peltigera praetextata	China, Yunnan	XXXIIa	Magain et al. 2018	subclade 3	section 3.6	spp. complex 3.6a	NA
MH770793	P2025	Peltigera praetextata	Russia, Karachaevo-Cherkesiya Republic	V	Magain et al. 2018	subclade 3	section 3.6	NA	V
MH770794	P2088	Peltigera praetextata	USA, NY	V	Magain et al. 2018	subclade 3	section 3.6	NA	V
MH770795	P2092	Peltigera praetextata	USA, ME	V	Magain et al. 2018	subclade 3	section 3.6	NA	V
MH770796	P2096	Peltigera praetextata	India, Himachal Pradesh	XXXIIa	Magain et al. 2018	subclade 3	section 3.6	spp. complex 3.6a	NA
MH770797	P2226	Peltigera praetextata	USA, MI	V	Magain et al. 2018	subclade 3	section 3.6	NA	V
MH770798	P2227	Peltigera praetextata	Russia, Khabarovsk Territory	V	Magain et al. 2018	subclade 3	section 3.6	NA	V
MH770800	P2233	Peltigera praetextata	USA, AZ	XXXVI	Magain et al. 2018	subclade 3	section 3.1	spp. complex 3.1a	NA
MH770801	P1413	Peltigera sp. 18	Russia, Krasnoyarsk Territory	V	Magain et al. 2018	subclade 3	section 3.6	NA	V
MH770802	P2094	Peltigera sp. 18	India, Uttarakhand	XXXII	Magain et al. 2018	subclade 3	section 3.6	spp. complex 3.6a	NA
MH770803	P0078	Peltigera sp. 19	USA, OR	VI	Magain et al. 2018	subclade 3	section 3.4	NA	VI
MH770804	P1230	Peltigera sp. 19	USA, OR	VI	Magain et al. 2018	subclade 3	section 3.4	NA	VI
MH770805	P2030	Peltigera sp. 19	USA, OR	VI	Magain et al. 2018	subclade 3	section 3.4	NA	VI
MH770806	P2218	Peltigera sp. 21	USA, AZ	XXXVI	Magain et al. 2018	subclade 3	section 3.1	spp. complex 3.1a	NA
MH770807	P0926	Peltigera sp. 22	Colombia	VI	Magain et al. 2018	subclade 3	section 3.4	NA	VI
MH770809	P2054	Peltigera sp. 22	Peru	XXXIXd	Magain et al. 2018	subclade 3	section 3.6	spp. complex 3.6a	NA
MH770811	P2077	Peltigera sp. 22	Colombia	XXXIX	Magain et al. 2018	subclade 3	section 3.6	spp. complex 3.6a	NA

## Sheet: c
Supplementary Data 1c. Clade assignments for the 2316 rbcLX sequences from lichenized Nostoc collected by the ABMI in Alberta, Canada.
DNA ID	ABMI ID	Subclade	Section	Species complex	Phylogroup	Mycobiont morphological ID	Mycobiont molecular ID	Site	Year	Collector
P9367	1200623	not Nostoc	NA	NA	NA	Stereocaulon sp.	Stereocaulon sp.	ABMI 4	2017	ABMI: Wesley Moir
P9373	1173459	not Nostoc	NA	NA	NA	Stereocaulon sp.	Stereocaulon sp.	ABMI 6	2017	ABMI: Kris Jelinski
P8212	1342471	subclade 3	section 3.1	spp. complex 3.1a	NA	Peltigera leucophlebia	Peltigera leucophlebia 2	ABMI 652	2016	ABMI: Dylan Cunningham
P8644	410225	subclade 3	section 3.1	spp. complex 3.1a	NA	Peltigera leucophlebia	Peltigera leucophlebia 1	ABMI 257	2014	ABMI: David Hogarth
P8646	577249	subclade 3	section 3.1	spp. complex 3.1a	NA	Peltigera	Peltigera neckeri	ABMI 257	2014	ABMI: David Hogarth
P9115	799957	subclade 3	section 3.1	spp. complex 3.1a	NA	Peltigera canina	Peltigera canina 2	ABMI 2	2015	ABMI: Stacey Lockie
P9039	796347	subclade 3	section 3.1	spp. complex 3.1a	NA	Peltigera leucophlebia	Peltigera leucophlebia 6	ABMI 652	2016	ABMI: Dylan Cunningham
P11248	705641	subclade 3	section 3.1	spp. complex 3.1a	NA	Peltigera rufescens	NA	ABMI OG-DH-751-1	2008	ABMI: Diane L. Haughland
P6525	49324	subclade 3	section 3.1	spp. complex 3.1a	XXVII	Peltigera canina 2	Peltigera canina 2	ABMI 725	2013	ABMI: Chris O'Sullivan
P6528	243403	subclade 3	section 3.1	spp. complex 3.1a	XXVII	Peltigera canina 1	Peltigera canina 1	ABMI 877	2010	ABMI: Susanne Cote
P8205	798907	subclade 3	section 3.1	spp. complex 3.1a	XXVII	Peltigera neckeri	Peltigera neckeri	ABMI 649	2016	ABMI: Meagan Robson
P8781	249575	subclade 3	section 3.1	spp. complex 3.1a	XXVII	Peltigera rufescens	Peltigera rufescens 1	ABMI 943	2010	ABMI: Tess Grainger
P8785	242069	subclade 3	section 3.1	spp. complex 3.1a	XXVII	Peltigera rufescens s.l.	Peltigera rufescens 1	ABMI 943	2010	ABMI: Tess Grainger
P8786	1586704	subclade 3	section 3.1	spp. complex 3.1a	XXVII	Peltigera rufescens s.l.	Peltigera rufescens 1	ABMI 943	2010	ABMI: Tess Grainger
P9048	240787	subclade 3	section 3.1	spp. complex 3.1a	XXVII	Peltigera didactyla	Peltigera aff. didactyla	ABMI 1176	2010	ABMI: Emily Stairs
P9928	1488190	subclade 3	section 3.1	spp. complex 3.1a	XXVII	Peltigera canina	Peltigera canina 2	ABMI 717	2019	ABMI: Hanna Rogers
P9547	1246539	subclade 3	section 3.1	spp. complex 3.1a	XXVII	Peltigera leucophlebia	Peltigera leucophlebia 2	ABMI 1448	2017	ABMI: Hilary Worm
P10338	88162	subclade 3	section 3.1	spp. complex 3.1a	XXVII	Peltigera membranacea	Peltigera islandica	ABMI 398	2012	ABMI: Guillaume Gingras
P10329	82554	subclade 3	section 3.1	spp. complex 3.1a	XXVII	Peltigera leucophlebia	Peltigera leucophlebia 6	ABMI 398	2012	ABMI: Guillaume Gingras
P10505	302119	subclade 3	section 3.1	spp. complex 3.1a	XXVII	Peltigera leucophlebia	Peltigera leucophlebia 1	ABMI 964	2011	ABMI: Mireille Martel
P11251	705318	subclade 3	section 3.1	spp. complex 3.1a	XXVII	Peltigera canina	Peltigera canina 2	ABMI OG-DH-751-1	2008	ABMI: Diane L. Haughland
P11172	653079	subclade 3	section 3.1	spp. complex 3.1a	XXVII	Peltigera praetextata	Peltigera canina 2	ABMI 1326	2014	ABMI: Barry Nobert
P11249	394945	subclade 3	section 3.1	spp. complex 3.1a	XXVII	Peltigera leucophlebia	Peltigera leucophlebia 2	ABMI OG-DH-751-1	2008	ABMI: Diane L. Haughland
P11250	395021	subclade 3	section 3.1	spp. complex 3.1a	XXVII	Peltigera elisabethae	Peltigera neckeri	ABMI OG-DH-751-1	2008	ABMI: Diane L. Haughland
P9411	788596	subclade 3	section 3.1	spp. complex 3.1a	XXVII	Peltigera leucophlebia	Peltigera leucophlebia 6	ABMI 621	2016	ABMI: Jessica Ritz
P11409	703666	subclade 3	section 3.1	spp. complex 3.1a	XXVII	Peltigera elisabethae	NA	ABMI 1305	2015	ABMI: Peter De Carvalho
P6424	307414	subclade 3	section 3.1	spp. complex 3.1a	NA	Peltigera islandica	Peltigera islandica	ABMI 962	2011	ABMI: Mireille Martel
P6437	152486	subclade 3	section 3.1	spp. complex 3.1a	NA	Peltigera canina 1	Peltigera canina 2	ABMI 882	2009	ABMI: Tess Grainger
P9910	1392005	subclade 3	section 3.1	spp. complex 3.1a	NA	Peltigera canina	Peltigera canina 2	ABMI 930	2019	ABMI: Siene Smith
P8961	779325	subclade 3	section 3.1	spp. complex 3.1a	NA	Peltigera leucophlebia	Peltigera leucophlebia 6	ABMI 699	2016	ABMI: Aaron Cyr
P6438	160816	subclade 3	section 3.1	spp. complex 3.1a	XXV	Peltigera neckeri	Peltigera neckeri	ABMI 882	2009	ABMI: Tess Grainger
P6444	6066	subclade 3	section 3.1	spp. complex 3.1a	XXV	Peltigera leucophlebia	Peltigera leucophlebia 2	ABMI 691	2013	ABMI: Nils Anderson
P8277	1255147	subclade 3	section 3.1	spp. complex 3.1a	XXV	Peltigera leucophlebia	Peltigera leucophlebia 2	ABMI 391	2017	ABMI: Tallula Ash
P8997	606573	subclade 3	section 3.1	spp. complex 3.1a	XXV	Peltigera elisabethae	Peltigera neckeri	ABMI 512	2015	ABMI: Evan Scheidt
P9319	1239923	subclade 3	section 3.1	spp. complex 3.1a	XXV	Peltigera didactyla	Peltigera didactyla 3	ABMI 724	2017	ABMI: Meagan Robson
P9704	1343048	subclade 3	section 3.1	spp. complex 3.1a	XXV	Peltigera leucophlebia	Peltigera leucophlebia 2	ABMI 697	2016	ABMI: Adam Sprott
P9946	25130	subclade 3	section 3.1	spp. complex 3.1a	XXV	Peltigera neckeri	Peltigera neckeri	ABMI 746	2013	ABMI: David Hogarth
P9944	13743	subclade 3	section 3.1	spp. complex 3.1a	XXV	Peltigera neckeri	Peltigera neckeri	ABMI 746	2013	ABMI: David Hogarth
P11132	472697	subclade 3	section 3.1	spp. complex 3.1a	XXV	Peltigera elisabethae	Peltigera neckeri	ABMI 787	2014	ABMI: Dinyar Minocher
P11338	799893	subclade 3	section 3.1	spp. complex 3.1a	XXV	Peltigera neckeri	Peltigera neckeri	ABMI 857	2015	ABMI: Aiden Bateman
P11129	478084	subclade 3	section 3.1	spp. complex 3.1a	XXV	Peltigera elisabethae	Peltigera neckeri	ABMI 787	2014	ABMI: Dinyar Minocher
P11282	395579	subclade 3	section 3.1	spp. complex 3.1a	XXV	Peltigera rufescens	NA	ABMI OG-DH-785-1	2008	ABMI: Diane L. Haughland
P11285	636056	subclade 3	section 3.1	spp. complex 3.1a	XXV	Peltigera leucophlebia	Peltigera leucophlebia 2	ABMI 632	2015	ABMI: Gordon Schnurr
P11227	36795	subclade 3	section 3.1	spp. complex 3.1a	XXV	Peltigera leucophlebia	Peltigera leucophlebia 6	ABMI 56	2013	ABMI: Martina Hola
P11276	395633	subclade 3	section 3.1	spp. complex 3.1a	XXV	Peltigera aphthosa	Peltigera aphthosa 5	ABMI OG-DH-785-1	2008	ABMI: Diane L. Haughland
P11392	23349	subclade 3	section 3.1	spp. complex 3.1a	XXV	Peltigera neckeri	Peltigera neckeri	ABMI 746	2013	ABMI: David Hogarth
P11389	18904	subclade 3	section 3.1	spp. complex 3.1a	XXV	Peltigera neckeri	Peltigera neckeri	ABMI 746	2013	ABMI: David Hogarth
P11388	500616	subclade 3	section 3.1	spp. complex 3.1a	XXV	Peltigera neckeri	Peltigera neckeri	ABMI 746	2013	ABMI: David Hogarth
P11387	19109	subclade 3	section 3.1	spp. complex 3.1a	XXV	Peltigera neckeri	Peltigera neckeri	ABMI 746	2013	ABMI: David Hogarth
P10026	32308	subclade 3	section 3.1	spp. complex 3.1a	XXV	Peltigera ponojensis	Peltigera ponojensis/monticola 1a	ABMI 772	2013	ABMI: Peter De Carvalho
P8217	1357635	subclade 3	section 3.1	spp. complex 3.1a	NA	Peltigera cf. collina	Peltigera neckeri	ABMI 760	2016	ABMI: Adam Sprott
P8947	20477	subclade 3	section 3.1	spp. complex 3.1a	NA	Peltigera praetextata	Peltigera islandica	ABMI 1077	2013	ABMI: Jesse Lewis
P9901	1393631	subclade 3	section 3.1	spp. complex 3.1a	NA	Peltigera leucophlebia	Peltigera leucophlebia 1	ABMI 930	2019	ABMI: Siene Smith
P11131	471781	subclade 3	section 3.1	spp. complex 3.1a	NA	Peltigera canina	Peltigera canina 1	ABMI 787	2014	ABMI: Dinyar Minocher
P11487	764131	subclade 3	section 3.1	spp. complex 3.1a	NA	Peltigera cf. neckeri	Peltigera neckeri	ABMI 64	2016	ABMI: Jazmine Lowther
P9556	1251473	subclade 3	section 3.1	spp. complex 3.1a	NA	Peltigera neopolydactyla	Peltigera ponojensis/monticola 10b	ABMI 1546	2017	ABMI: Tallula Ash
P10681	1494615	subclade 3	section 3.1	spp. complex 3.1a	NA	Peltigera cf. neckeri	Peltigera aff. collina	ABMI 1351	2019	ABMI: Joel Van Riper
P6541	292500	subclade 3	section 3.1	spp. complex 3.1a	NA	Peltigera islandica	Peltigera islandica	ABMI 1232	2011	ABMI: Mireille Martel
P8547	1252780	subclade 3	section 3.1	spp. complex 3.1a	NA	Peltigera rufescens	Peltigera sp. 16	ABMI 1447	2017	ABMI: Tallula Ash
P8549	1252676	subclade 3	section 3.1	spp. complex 3.1a	NA	Peltigera rufescens	NA	ABMI 1447	2017	ABMI: Tallula Ash
P8554	1252567	subclade 3	section 3.1	spp. complex 3.1a	NA	Peltigera rufescens	Peltigera rufescens 1	ABMI 1447	2017	ABMI: Tallula Ash
P8557	1252559	subclade 3	section 3.1	spp. complex 3.1a	NA	Peltigera canina	Peltigera ponojensis/monticola 8	ABMI 1447	2017	ABMI: Tallula Ash
P8558	1252571	subclade 3	section 3.1	spp. complex 3.1a	NA	Peltigera elisabethae	Peltigera neckeri	ABMI 1447	2017	ABMI: Tallula Ash
P8566	1252970	subclade 3	section 3.1	spp. complex 3.1a	NA	Peltigera	Peltigera ponojensis/monticola 9	ABMI 1447	2017	ABMI: Tallula Ash
P8393	1269058	subclade 3	section 3.1	spp. complex 3.1a	NA	Peltigera neopolydactyla	Peltigera neckeri	ABMI 1425	2017	ABMI: Albin Bjarhall
P8395	1269062	subclade 3	section 3.1	spp. complex 3.1a	NA	Peltigera praetextata	Peltigera islandica	ABMI 1425	2017	ABMI: Albin Bjarhall
P9299	1267517	subclade 3	section 3.1	spp. complex 3.1a	NA	Peltigera rufescens	Peltigera rufescens 1	ABMI 1322	2017	ABMI: Albin Bjarhall
P9339	1267283	subclade 3	section 3.1	spp. complex 3.1a	NA	Peltigera cf. rufescens	Peltigera rufescens 1	ABMI 1322	2017	ABMI: Albin Bjarhall
P9558	1251475	subclade 3	section 3.1	spp. complex 3.1a	NA	Peltigera rufescens	NA	ABMI 1546	2017	ABMI: Tallula Ash
P9738	300280	subclade 3	section 3.1	spp. complex 3.1a	NA	Peltigera rufescens	Peltigera rufescens 1	ABMI 1231	2011	ABMI: Mireille Martel
P9740	289800	subclade 3	section 3.1	spp. complex 3.1a	NA	Peltigera elisabethae	Peltigera aff. collina	ABMI 1231	2011	ABMI: Mireille Martel
P9742	297679	subclade 3	section 3.1	spp. complex 3.1a	NA	Peltigera ponojensis	Peltigera ponojensis/monticola 2	ABMI 1231	2011	ABMI: Mireille Martel
P9562	1263070	subclade 3	section 3.1	spp. complex 3.1a	NA	Peltigera rufescens	Peltigera aff. neorufescens	ABMI 1546	2017	ABMI: Tallula Ash
P9745	302984	subclade 3	section 3.1	spp. complex 3.1a	NA	Peltigera rufescens	Peltigera neorufescens 5	ABMI 1231	2011	ABMI: Mireille Martel
P10418	246696	subclade 3	section 3.1	spp. complex 3.1a	NA	Peltigera praetextata	Peltigera ponojensis/monticola 1a	ABMI 1169	2010	ABMI: Nicole Bohnen
P11735	1556611	subclade 3	section 3.1	spp. complex 3.1a	NA	Peltigera rufescens	Peltigera neorufescens 6	ABMI 1656	2018	ABMI: Sophie Deluca
P10655	1442531	subclade 3	section 3.1	spp. complex 3.1a	NA	Peltigera ponojensis	Peltigera ponojensis/monticola 1a	ABMI 1400	2019	ABMI: James Holland
P6317	653654	subclade 3	section 3.1	spp. complex 3.1a	NA	Peltigera castanea	Peltigera castanea	ABMI 1505	2014	ABMI: Elaine Kennedy
P6336	1159873	subclade 3	section 3.1	spp. complex 3.1a	NA	Peltigera ponojensis	NA	ABMI 1387	2016	ABMI: Sabina Donnelly
P6475	442444	subclade 3	section 3.1	spp. complex 3.1a	NA	Peltigera rufescens	NA	ABMI 889	2014	ABMI: Charlie Sikkema
P8213	594548	subclade 3	section 3.1	spp. complex 3.1a	NA	Peltigera cf. castanea	Peltigera castanea	ABMI 1530	2015	ABMI: Sean ODonovan
P8229	624597	subclade 3	section 3.1	spp. complex 3.1a	NA	Peltigera islandica	Peltigera canina 2	ABMI 474	2015	ABMI: Sara Venskaitis
P8245	768993	subclade 3	section 3.1	spp. complex 3.1a	NA	Peltigera leucophlebia	Peltigera leucophlebia 2	ABMI 497	2016	ABMI: Kimberley House
P8297	1269130	subclade 3	section 3.1	spp. complex 3.1a	NA	Peltigera canina	Peltigera canina 2	ABMI 1425	2017	ABMI: Albin Bjarhall
P8315	79646	subclade 3	section 3.1	spp. complex 3.1a	NA	Peltigera islandica	Peltigera islandica	ABMI 713	2013	ABMI: David Hogarth
P8357	605057	subclade 3	section 3.1	spp. complex 3.1a	NA	Peltigera leucophlebia	Peltigera leucophlebia 6	ABMI 472	2015	ABMI: Joshua Addesi
P8359	769234	subclade 3	section 3.1	spp. complex 3.1a	NA	Peltigera sp.	Peltigera canina 2	ABMI 497	2016	ABMI: Kimberley House
P8361	799689	subclade 3	section 3.1	spp. complex 3.1a	NA	Peltigera sp.	Peltigera neckeri	ABMI 653	2016	ABMI: Jessica Ritz
P8362	407411	subclade 3	section 3.1	spp. complex 3.1a	NA	Peltigera didactyla s.l.	Peltigera aff. didactyla	ABMI 159	2014	ABMI: Jesse Lewis
P8372	773926	subclade 3	section 3.1	spp. complex 3.1a	NA	Peltigera rufescens s.l.	Peltigera rufescens 1	ABMI 384	2016	ABMI: Kimberley House
P8498	758119	subclade 3	section 3.1	spp. complex 3.1a	NA	Peltigera neckeri	Peltigera neckeri	ABMI 559	2016	ABMI: Aaron Cyr
P8499	769372	subclade 3	section 3.1	spp. complex 3.1a	NA	Peltigera elisabethae	Peltigera neckeri	ABMI 759	2016	ABMI: Adam Sprott
P8502	761262	subclade 3	section 3.1	spp. complex 3.1a	NA	Peltigera canina	Peltigera canina 2	ABMI 672	2016	ABMI: Dylan Cunningham
P8509	801144	subclade 3	section 3.1	spp. complex 3.1a	NA	Peltigera cf. didactyla	Peltigera castanea	ABMI 1284	2016	ABMI: Carolyn Zanchetta
P8514	391601	subclade 3	section 3.1	spp. complex 3.1a	NA	Peltigera didactyla	Peltigera didactyla 3	ABMI 1191	2008	ABMI: Jared Bernard
P8548	1252778	subclade 3	section 3.1	spp. complex 3.1a	NA	Peltigera rufescens	NA	ABMI 1447	2017	ABMI: Tallula Ash
P8551	1252561	subclade 3	section 3.1	spp. complex 3.1a	NA	Peltigera rufescens	Peltigera neorufescens 5	ABMI 1447	2017	ABMI: Tallula Ash
P8552	1252896	subclade 3	section 3.1	spp. complex 3.1a	NA	Peltigera wulingensis	Peltigera rufescens 1	ABMI 1447	2017	ABMI: Tallula Ash
P8553	1252898	subclade 3	section 3.1	spp. complex 3.1a	NA	Peltigera wulingensis	Peltigera neocanina 2	ABMI 1447	2017	ABMI: Tallula Ash
P8559	1252569	subclade 3	section 3.1	spp. complex 3.1a	NA	Peltigera rufescens	Peltigera ponojensis/monticola 8	ABMI 1447	2017	ABMI: Tallula Ash
P8560	1252557	subclade 3	section 3.1	spp. complex 3.1a	NA	Peltigera rufescens	Peltigera rufescens 1	ABMI 1447	2017	ABMI: Tallula Ash
P8563	1252966	subclade 3	section 3.1	spp. complex 3.1a	NA	Peltigera praetextata	Peltigera neocanina 2	ABMI 1447	2017	ABMI: Tallula Ash
P8564	1264525	subclade 3	section 3.1	spp. complex 3.1a	NA	Peltigera	Peltigera ponojensis/monticola 2	ABMI 1447	2017	ABMI: Tallula Ash
P8588	1342535	subclade 3	section 3.1	spp. complex 3.1a	NA	Peltigera leucophlebia	Peltigera leucophlebia 2	ABMI 658	2016	ABMI: Dylan Cunningham
P8606	300820	subclade 3	section 3.1	spp. complex 3.1a	NA	Peltigera didactyla	Peltigera didactyla 1	ABMI OG-ALPAC-477-1	2011	ABMI: Julia Shonfield
P8638	400136	subclade 3	section 3.1	spp. complex 3.1a	NA	Peltigera neckeri	Peltigera neckeri	ABMI 257	2014	ABMI: David Hogarth
P8214	86141	subclade 3	section 3.1	spp. complex 3.1a	NA	Peltigera castanea	Peltigera castanea	ABMI OG-ABMI-1514-1	2012	ABMI: Rose Braun
P8587	797496	subclade 3	section 3.1	spp. complex 3.1a	NA	Peltigera leucophlebia	Peltigera leucophlebia 1	ABMI 658	2016	ABMI: Dylan Cunningham
P8437	24649	subclade 3	section 3.1	spp. complex 3.1a	NA	Peltigera neorufescens	Peltigera canina 2	ABMI 1077	2013	ABMI: Jesse Lewis
P8454	84729	subclade 3	section 3.1	spp. complex 3.1a	NA	Peltigera castanea	Peltigera castanea	ABMI OG-ABMI-1514-1	2012	ABMI: Rose Braun
P8455	88906	subclade 3	section 3.1	spp. complex 3.1a	NA	Peltigera extenuata	Peltigera castanea	ABMI OG-ABMI-1646-1	2012	ABMI: Meghan Lindholm
P8460	69077	subclade 3	section 3.1	spp. complex 3.1a	NA	Peltigera aphthosa	Peltigera aphthosa 5	ABMI 605	2012	ABMI: Ashley Hillman
P8474	163315	subclade 3	section 3.1	spp. complex 3.1a	NA	Peltigera extenuata	Peltigera castanea	ABMI OG-ABMI-1462-2	2009	ABMI: Jolene Swain
P8483	757827	subclade 3	section 3.1	spp. complex 3.1a	NA	Peltigera canina	Peltigera neocanina 1	ABMI 559	2016	ABMI: Aaron Cyr
P8698	245198	subclade 3	section 3.1	spp. complex 3.1a	NA	Peltigera neckeri	Peltigera neckeri	ABMI 1142	2010	ABMI: Emily Stairs
P8765	152803	subclade 3	section 3.1	spp. complex 3.1a	NA	Peltigera rufescens	Peltigera ponojensis/monticola 2	ABMI OG-ABMI-1368-2	2009	ABMI: Guillaume Gingras
P8767	156905	subclade 3	section 3.1	spp. complex 3.1a	NA	Peltigera extenuata	Peltigera aff. didactyla	ABMI OG-ABMI-1368-1	2009	ABMI: Jolene Swain
P8769	159076	subclade 3	section 3.1	spp. complex 3.1a	NA	Peltigera extenuata	Peltigera castanea	ABMI OG-ABMI-1368-1	2009	ABMI: Jolene Swain
P8771	121498	subclade 3	section 3.1	spp. complex 3.1a	NA	Peltigera didactyla	Peltigera castanea	ABMI OG-ABMI-1577-1	2012	ABMI: Meghan Lindholm
P8772	109133	subclade 3	section 3.1	spp. complex 3.1a	NA	Peltigera rufescens	Peltigera rufescens 1	ABMI 1580	2012	ABMI: Jesse Lewis
P8813	243830	subclade 3	section 3.1	spp. complex 3.1a	NA	Peltigera didactyla	Peltigera didactyla 3	ABMI 1177	2010	ABMI: Emily Stairs
P8858	599197	subclade 3	section 3.1	spp. complex 3.1a	NA	Peltigera rufescens	Peltigera wulingensis	ABMI 1191	2015	ABMI: Michelle Sawatzky
P8859	356899	subclade 3	section 3.1	spp. complex 3.1a	NA	Peltigera retifoveata	Peltigera retifoveata	ABMI 83	2013	ABMI: Martina Hola
P8886	308731	subclade 3	section 3.1	spp. complex 3.1a	NA	Peltigera lepidophora	Peltigera lepidophora 2	ABMI OG-ABMI-1160-1	2011	ABMI: Leonie Brown
P8887	306061	subclade 3	section 3.1	spp. complex 3.1a	NA	Peltigera rufescens	Peltigera wulingensis	ABMI OG-ABMI-1160-1	2011	ABMI: Leonie Brown
P8902	654206	subclade 3	section 3.1	spp. complex 3.1a	NA	Peltigera extenuata	Peltigera castanea	ABMI 1631	2014	ABMI: Elaine Kennedy
P8945	25719	subclade 3	section 3.1	spp. complex 3.1a	NA	Peltigera cf. elisabethae	Peltigera neckeri	ABMI 1077	2013	ABMI: Jesse Lewis
P8946	504906	subclade 3	section 3.1	spp. complex 3.1a	NA	Peltigera neckeri	Peltigera neckeri	ABMI 1077	2013	ABMI: Jesse Lewis
P8791	248816	subclade 3	section 3.1	spp. complex 3.1a	NA	Peltigera leucophlebia	Peltigera leucophlebia 2	ABMI OG-ALPAC-608-1	2010	ABMI: Mireille Martel
P9112	760257	subclade 3	section 3.1	spp. complex 3.1a	NA	Peltigera islandica	Peltigera praetextata	ABMI 588	2016	ABMI: Jessica Ritz
P9292	1267330	subclade 3	section 3.1	spp. complex 3.1a	NA	Peltigera canina	NA	ABMI 1322	2017	ABMI: Albin Bjarhall
P9096	668201	subclade 3	section 3.1	spp. complex 3.1a	NA	Peltigera cf. elisabethae	Peltigera neckeri	ABMI 544	2015	ABMI: Barry Nobert
P8984	477167	subclade 3	section 3.1	spp. complex 3.1a	NA	Peltigera leucophlebia s.l.	Peltigera latiloba	ABMI 702	2014	ABMI: Charlie Sikkema
P9266	796241	subclade 3	section 3.1	spp. complex 3.1a	NA	Peltigera leucophlebia	Peltigera leucophlebia 2	ABMI 587	2016	ABMI: Kimberley House
P9143	1345647	subclade 3	section 3.1	spp. complex 3.1a	NA	Peltigera ponojensis	Peltigera islandica	ABMI 760	2016	ABMI: Adam Sprott
P9247	1358543	subclade 3	section 3.1	spp. complex 3.1a	NA	Peltigera cf. rufescens	Peltigera aff. didactyla	ABMI 817	2014	ABMI: Ashley Hillman
P9102	758945	subclade 3	section 3.1	spp. complex 3.1a	NA	Peltigera cf. fuscoponojensis	Peltigera rufescens 1	ABMI 659	2016	ABMI: Dylan Cunningham
P9211	792709	subclade 3	section 3.1	spp. complex 3.1a	NA	Peltigera islandica	Peltigera islandica	ABMI 587	2016	ABMI: Kimberley House
P9214	767223	subclade 3	section 3.1	spp. complex 3.1a	NA	Peltigera islandica	Peltigera islandica	ABMI 616	2016	ABMI: Jessica Ritz
P9270	796229	subclade 3	section 3.1	spp. complex 3.1a	NA	Peltigera neckeri	Peltigera neckeri	ABMI 587	2016	ABMI: Kimberley House
P9275	792707	subclade 3	section 3.1	spp. complex 3.1a	NA	Peltigera cf. elisabethae	Peltigera neckeri	ABMI 587	2016	ABMI: Kimberley House
P9154	769566	subclade 3	section 3.1	spp. complex 3.1a	NA	Peltigera ponojensis	Peltigera islandica	ABMI 759	2016	ABMI: Adam Sprott
P9251	448043	subclade 3	section 3.1	spp. complex 3.1a	NA	Peltigera leucophlebia	Peltigera leucophlebia 2	ABMI 819	2014	ABMI: Ashley Hillman
P9053	1350505	subclade 3	section 3.1	spp. complex 3.1a	NA	Peltigera extenuata s.l.	Peltigera extenuata 1	ABMI 1280	2017	ABMI: Ryan Burns
P9262	1220282	subclade 3	section 3.1	spp. complex 3.1a	NA	Peltigera neckeri	Peltigera neckeri	ABMI 36	2017	ABMI: Albin Bjarhall
P9280	795239	subclade 3	section 3.1	spp. complex 3.1a	NA	Peltigera elisabethae	Peltigera neckeri	ABMI 587	2016	ABMI: Kimberley House
P9557	1263097	subclade 3	section 3.1	spp. complex 3.1a	NA	Peltigera polydactylon	Peltigera ponojensis/monticola 10b	ABMI 1546	2017	ABMI: Tallula Ash
P9719	773994	subclade 3	section 3.1	spp. complex 3.1a	NA	Peltigera neckeri	Peltigera neckeri	ABMI 384	2016	ABMI: Kimberley House
P9432	653652	subclade 3	section 3.1	spp. complex 3.1a	NA	Peltigera lepidophora	Peltigera aff. lepidophora 1	ABMI 1505	2014	ABMI: Elaine Kennedy
P9743	292487	subclade 3	section 3.1	spp. complex 3.1a	NA	Peltigera rufescens	Peltigera rufescens 1	ABMI 1231	2011	ABMI: Mireille Martel
P9815	148425	subclade 3	section 3.1	spp. complex 3.1a	NA	Peltigera praetextata	Peltigera islandica	ABMI 916	2009	ABMI: Tess Grainger
P9589	1346620	subclade 3	section 3.1	spp. complex 3.1a	NA	Peltigera castanea	Peltigera castanea	ABMI 1307	2017	ABMI: Sarah Townson
P9567	1251388	subclade 3	section 3.1	spp. complex 3.1a	NA	Peltigera rufescens	Peltigera ponojensis/monticola 8	ABMI 1546	2017	ABMI: Tallula Ash
P9864	1235255	subclade 3	section 3.1	spp. complex 3.1a	NA	Peltigera canina grp.	Peltigera islandica	ABMI 507	2017	ABMI: Kristina Disney
P9767	303215	subclade 3	section 3.1	spp. complex 3.1a	NA	Peltigera canina	NA	ABMI 1262	2011	ABMI: Mireille Martel
P9533	1273478	subclade 3	section 3.1	spp. complex 3.1a	NA	Peltigera canina	Peltigera islandica	ABMI 1427	2017	ABMI: Hilary Worm
P9584	1345322	subclade 3	section 3.1	spp. complex 3.1a	NA	Peltigera extenuata	Peltigera castanea	ABMI 1307	2017	ABMI: Sarah Townson
P9690	1347201	subclade 3	section 3.1	spp. complex 3.1a	NA	Peltigera castanea	Peltigera castanea	ABMI 1307	2017	ABMI: Sarah Townson
P9757	306026	subclade 3	section 3.1	spp. complex 3.1a	NA	Peltigera lepidophora	Peltigera lepidophora 2	ABMI OG-ABMI-1090-1	2011	ABMI: Leonie Brown
P9869	1222640	subclade 3	section 3.1	spp. complex 3.1a	NA	Peltigera leucophlebia	Peltigera leucophlebia 2	ABMI 417	2017	ABMI: Kelly Toots
P10477	300664	subclade 3	section 3.1	spp. complex 3.1a	NA	Peltigera rufescens	Peltigera castanea	ABMI OG-ABMI-1122-1	2011	ABMI: Leonie Brown
P10473	93230	subclade 3	section 3.1	spp. complex 3.1a	NA	Peltigera extenuata	Peltigera castanea	ABMI 1641	2012	ABMI: Ben Furman
P10334	82546	subclade 3	section 3.1	spp. complex 3.1a	NA	Peltigera aphthosa	Peltigera aphthosa 5	ABMI 398	2012	ABMI: Guillaume Gingras
P10480	295287	subclade 3	section 3.1	spp. complex 3.1a	NA	Peltigera didactyla	NA	ABMI 1334	2011	ABMI: Taylor Will
P10519	399523	subclade 3	section 3.1	spp. complex 3.1a	NA	Peltigera rufescens	Peltigera aff. neorufescens	ABMI 1553	2014	ABMI: Barry Nobert
P10520	289489	subclade 3	section 3.1	spp. complex 3.1a	NA	Peltigera didactyla	NA	ABMI 1051	2011	ABMI: Emily Stairs
P10341	91044	subclade 3	section 3.1	spp. complex 3.1a	NA	Peltigera leucophlebia	Peltigera leucophlebia 2	ABMI 398	2012	ABMI: Guillaume Gingras
P11333	53960	subclade 3	section 3.1	spp. complex 3.1a	NA	Peltigera leucophlebia	Peltigera leucophlebia 2	ABMI 840	2013	ABMI: Jesse Lewis
P11091	510660	subclade 3	section 3.1	spp. complex 3.1a	NA	Peltigera cf. latiloba	Peltigera leucophlebia 2	ABMI 546	2013	ABMI: Charlie Sikkema
P11265	702795	subclade 3	section 3.1	spp. complex 3.1a	NA	Peltigera extenuata	Peltigera castanea	ABMI 1192	2008	ABMI: Jared Bernard
P11291	628538	subclade 3	section 3.1	spp. complex 3.1a	NA	Peltigera cf. neckeri	Peltigera neckeri	ABMI 34	2015	ABMI: Stacey Lockie
P11193	38501	subclade 3	section 3.1	spp. complex 3.1a	NA	Peltigera canina	Peltigera islandica	ABMI 134	2013	ABMI: Gordon Schnurr
P11104	640143	subclade 3	section 3.1	spp. complex 3.1a	NA	Peltigera neckeri	Peltigera neckeri	ABMI 785	2014	ABMI: Ashley Hillman
P11087	60156	subclade 3	section 3.1	spp. complex 3.1a	NA	Peltigera leucophlebia	Peltigera leucophlebia 2	ABMI 546	2013	ABMI: Charlie Sikkema
P10953	426411	subclade 3	section 3.1	spp. complex 3.1a	NA	Peltigera canina	Peltigera islandica	ABMI 158	2014	ABMI: David Hogarth
P11260	391681	subclade 3	section 3.1	spp. complex 3.1a	NA	Peltigera rufescens	Peltigera wulingensis	ABMI 1192	2008	ABMI: Jared Bernard
P10984	425035	subclade 3	section 3.1	spp. complex 3.1a	NA	Peltigera neckeri	Peltigera neckeri	ABMI 532	2014	ABMI: Dinyar Minocher
P11295	627734	subclade 3	section 3.1	spp. complex 3.1a	NA	Peltigera leucophlebia	Peltigera leucophlebia 2	ABMI 34	2015	ABMI: Stacey Lockie
P11355	379585	subclade 3	section 3.1	spp. complex 3.1a	NA	Peltigera rufescens	Peltigera rufescens 1	ABMI 316	2008	ABMI: Martina Hola
P11734	1556563	subclade 3	section 3.1	spp. complex 3.1a	NA	Peltigera rufescens	Peltigera rufescens 1	ABMI 1656	2018	ABMI: Sophie Deluca
P10654	1442497	subclade 3	section 3.1	spp. complex 3.1a	NA	Peltigera castanea	Peltigera castanea	ABMI 1400	2019	ABMI: James Holland
P9421	784867	subclade 3	section 3.1	spp. complex 3.1a	NA	Peltigera extenuata	Peltigera aff. castanea	ABMI 956	2016	ABMI: Aaron Cyr
P11400	501076	subclade 3	section 3.1	spp. complex 3.1a	NA	Peltigera canina	Peltigera neocanina 1	ABMI 746	2013	ABMI: David Hogarth
P10666	1442092	subclade 3	section 3.1	spp. complex 3.1a	NA	Peltigera neckeri	Peltigera neckeri	ABMI 879	2019	ABMI: Melissa Dergousoff
P10661	1521585	subclade 3	section 3.1	spp. complex 3.1a	NA	Peltigera neckeri	Peltigera neckeri	ABMI 879	2019	ABMI: Melissa Dergousoff
P11413	2425	subclade 3	section 3.1	spp. complex 3.1a	NA	Peltigera rufescens	Peltigera aff. neorufescens	ABMI 1499	2013	ABMI: Ryan James
P11398	21465	subclade 3	section 3.1	spp. complex 3.1a	NA	Peltigera praetextata	Peltigera praetextata	ABMI 746	2013	ABMI: David Hogarth
P11476	764199	subclade 3	section 3.1	spp. complex 3.1a	NA	Peltigera praetextata	Peltigera islandica	ABMI 64	2016	ABMI: Jazmine Lowther
P11672	1458449	subclade 3	section 3.1	spp. complex 3.1a	NA	Peltigera neckeri	Peltigera neckeri	ABMI 463	2018	ABMI: Kat Manno
P11370	503193	subclade 3	section 3.1	spp. complex 3.1a	NA	Peltigera praetextata	Peltigera canina 2	ABMI 810	2013	ABMI: Peter De Carvalho
P9422	784808	subclade 3	section 3.1	spp. complex 3.1a	NA	Peltigera extenuata	Peltigera aff. castanea	ABMI 956	2016	ABMI: Aaron Cyr
P9423	785016	subclade 3	section 3.1	spp. complex 3.1a	NA	Peltigera extenuata	Peltigera castanea	ABMI 956	2016	ABMI: Aaron Cyr
P10660	1441726	subclade 3	section 3.1	spp. complex 3.1a	NA	Peltigera canina	Peltigera praetextata	ABMI 879	2019	ABMI: Melissa Dergousoff
P11412	2287	subclade 3	section 3.1	spp. complex 3.1a	NA	Peltigera rufescens	Peltigera aff. neorufescens	ABMI 1499	2013	ABMI: Ryan James
P11369	67070	subclade 3	section 3.1	spp. complex 3.1a	NA	Peltigera elisabethae	Peltigera neckeri	ABMI 810	2013	ABMI: Peter De Carvalho
P11428	599318	subclade 3	section 3.1	spp. complex 3.1a	NA	Peltigera didactyla	Peltigera aff. castanea	ABMI 1191	2015	ABMI: Michelle Sawatzky
P11429	678891	subclade 3	section 3.1	spp. complex 3.1a	NA	Peltigera rufescens	Peltigera neorufescens 5	ABMI 1601	2015	ABMI: Laura Brodey
P11454	657027	subclade 3	section 3.1	spp. complex 3.1a	NA	Peltigera neckeri	NA	ABMI 34	2015	ABMI: Stacey Lockie
P6378	34576	subclade 3	section 3.1	spp. complex 3.1a	NA	Peltigera castanea 1	Peltigera castanea	ABMI OG-ABMI-1621-1	2013	ABMI: Leanne Marcoux
P11321	68075	subclade 3	section 3.1	spp. complex 3.1a	NA	Peltigera praetextata	Peltigera canina 2	ABMI 713	2013	ABMI: David Hogarth
P8309	670219	subclade 3	section 3.1	spp. complex 3.1a	NA	Peltigera cf. canina	Peltigera rufescens 1	ABMI OG-ABMI-477-21	2015	ABMI: Josh Cronmiller
P9153	784713	subclade 3	section 3.1	spp. complex 3.1a	NA	Peltigera cf. ponojensis	Peltigera aff. didactyla	ABMI 958	2016	ABMI: Meagan Robson
P10602	88638	subclade 3	section 3.1	spp. complex 3.1a	NA	Peltigera neckeri	Peltigera neckeri	ABMI 673	2012	ABMI: Charmaine Holloway
P8312	291884	subclade 3	section 3.1	spp. complex 3.1a	NA	Peltigera ponojensis	Peltigera ponojensis/monticola 1a	ABMI 996	2011	ABMI: Mireille Martel
P8452	1275506	subclade 3	section 3.1	spp. complex 3.1a	NA	Peltigera rufescens	Peltigera aff. neorufescens	ABMI 1194	2017	ABMI: Francine Ballantyne
P8862	4610	subclade 3	section 3.1	spp. complex 3.1a	NA	Peltigera lepidophora	Peltigera lepidophora 1	ABMI 1283	2013	ABMI: Latifa Pelletier-Ahmed
P10464	83198	subclade 3	section 3.1	spp. complex 3.1a	NA	Peltigera elisabethae	Peltigera neckeri	ABMI 1387	2012	ABMI: Latifa Pelletier-Ahmed
P11255	394947	subclade 3	section 3.1	spp. complex 3.1a	NA	Peltigera rufescens	Peltigera rufescens 1	ABMI OG-DH-751-1	2008	ABMI: Diane L. Haughland
P8231	802891	subclade 3	section 3.1	spp. complex 3.1a	NA	Peltigera ponojensis	Peltigera ponojensis/monticola 1a	ABMI 1285	2016	ABMI: Carolyn Zanchetta
P8545	1253114	subclade 3	section 3.1	spp. complex 3.1a	NA	Peltigera canina	Peltigera aff. neocanina 1	ABMI 1467	2017	ABMI: Tallula Ash
P8768	159071	subclade 3	section 3.1	spp. complex 3.1a	NA	Peltigera rufescens	Peltigera aff. didactyla	ABMI OG-ABMI-1368-1	2009	ABMI: Jolene Swain
P9618	679007	subclade 3	section 3.1	spp. complex 3.1a	NA	Scytinium subtile grp.	NA	ABMI 1601	2015	ABMI: Laura Brodey
P9427	774485	subclade 3	section 3.1	spp. complex 3.1a	NA	Peltigera rufescens	Peltigera ponojensis/monticola 1a	ABMI 923	2016	ABMI: Aaron Cyr
P11426	594546	subclade 3	section 3.1	spp. complex 3.1a	NA	Peltigera rufescens	Peltigera aff. neorufescens	ABMI 1530	2015	ABMI: Sean ODonovan
P11425	3611	subclade 3	section 3.1	spp. complex 3.1a	NA	Peltigera rufescens	Peltigera aff. neorufescens	ABMI 1408	2013	ABMI: Kate Tucker
P10084	150762	subclade 3	section 3.1	spp. complex 3.1a	NA	Peltigera ponojensis	Peltigera ponojensis/monticola 1a	ABMI OG-ABMI-1368-2	2009	ABMI: Guillaume Gingras
P6801	485882	subclade 3	section 3.1	spp. complex 3.1a	NA	Peltigera ponojensis	Peltigera ponojensis/monticola 1a	ABMI 589	2013	ABMI: David Hogarth
P8310	70743	subclade 3	section 3.1	spp. complex 3.1a	NA	Peltigera canina s.l.	NA	ABMI 459	2012	ABMI: Ashley Hillman
P8353	1357575	subclade 3	section 3.1	spp. complex 3.1a	NA	Peltigera wulingensis	Peltigera ponojensis/monticola 1a	ABMI 860	2016	ABMI: Meagan Robson
P8513	391615	subclade 3	section 3.1	spp. complex 3.1a	NA	Peltigera cf. didactyla	Peltigera didactyla 3	ABMI 1191	2008	ABMI: Jared Bernard
P8308	670898	subclade 3	section 3.1	spp. complex 3.1a	NA	Peltigera canina s.l.	Peltigera ponojensis/monticola 1a	ABMI OG-ABMI-651-21	2015	ABMI: Josh Cronmiller
P8755	303395	subclade 3	section 3.1	spp. complex 3.1a	NA	Peltigera rufescens	Peltigera rufescens 1	ABMI OG-ABMI-1160-1	2011	ABMI: Leonie Brown
P8766	156913	subclade 3	section 3.1	spp. complex 3.1a	NA	Peltigera didactyla	Peltigera rufescens 1	ABMI OG-ABMI-1368-2	2009	ABMI: Guillaume Gingras
P8770	84640	subclade 3	section 3.1	spp. complex 3.1a	NA	Peltigera lepidophora	Peltigera lepidophora 1	ABMI 1368	2012	ABMI: Jesse Lewis
P8756	308709	subclade 3	section 3.1	spp. complex 3.1a	NA	Peltigera	Peltigera ponojensis/monticola 1a	ABMI OG-ABMI-1160-1	2011	ABMI: Leonie Brown
P9134	690676	subclade 3	section 3.1	spp. complex 3.1a	NA	Peltigera cf. ponojensis	Peltigera ponojensis/monticola 1a	ABMI 1023	2015	ABMI: Rachel Howes
P8969	3598	subclade 3	section 3.1	spp. complex 3.1a	NA	Peltigera didactyla	Peltigera didactyla 3	ABMI 112	2013	ABMI: Gordon Schnurr
P9554	1247132	subclade 3	section 3.1	spp. complex 3.1a	NA	Peltigera canina	Peltigera canina 2	ABMI 1448	2017	ABMI: Hilary Worm
P9588	16575	subclade 3	section 3.1	spp. complex 3.1a	NA	Peltigera rufescens	Peltigera aff. neorufescens	ABMI 1406	2013	ABMI: Joan Makaroff
P9875	1222596	subclade 3	section 3.1	spp. complex 3.1a	NA	Peltigera neckeri	Peltigera neckeri	ABMI 417	2017	ABMI: Kelly Toots
P9891	1519761	subclade 3	section 3.1	spp. complex 3.1a	NA	Peltigera elisabethae	Peltigera ponojensis/monticola 1a	ABMI 930	2019	ABMI: Siene Smith
P9583	1345225	subclade 3	section 3.1	spp. complex 3.1a	NA	Peltigera rufescens	Peltigera rufescens 1	ABMI 1307	2017	ABMI: Sarah Townson
P9516	1273622	subclade 3	section 3.1	spp. complex 3.1a	NA	Peltigera cf. collina	Peltigera neckeri	ABMI 1427	2017	ABMI: Hilary Worm
P9695	765580	subclade 3	section 3.1	spp. complex 3.1a	NA	Peltigera leucophlebia	Peltigera leucophlebia 6	ABMI 697	2016	ABMI: Adam Sprott
P9756	292475	subclade 3	section 3.1	spp. complex 3.1a	NA	Peltigera canina	Peltigera neocanina 1	ABMI 1231	2011	ABMI: Mireille Martel
P9938	1072	subclade 3	section 3.1	spp. complex 3.1a	NA	Peltigera lepidophora	Peltigera lepidophora 1	ABMI 1339	2013	ABMI: Latifa Pelletier-Ahmed
P10478	298119	subclade 3	section 3.1	spp. complex 3.1a	NA	Peltigera rufescens	Peltigera aff. neorufescens	ABMI OG-ABMI-1248-1	2011	ABMI: Jillian Smith
P10463	117650	subclade 3	section 3.1	spp. complex 3.1a	NA	Peltigera ponojensis	Peltigera didactyla 3	ABMI 1387	2012	ABMI: Latifa Pelletier-Ahmed
P10422	240689	subclade 3	section 3.1	spp. complex 3.1a	NA	Peltigera elisabethae	Peltigera aff. collina	ABMI 1169	2010	ABMI: Nicole Bohnen
P11335	682541	subclade 3	section 3.1	spp. complex 3.1a	NA	Peltigera rufescens	Peltigera aff. neorufescens	ABMI 1253	2015	ABMI: Michelle Sawatzky
P10890	429994	subclade 3	section 3.1	spp. complex 3.1a	NA	Peltigera didactyla	Peltigera didactyla 3	ABMI 953	2014	ABMI: Gordon Schnurr
P10659	1442493	subclade 3	section 3.1	spp. complex 3.1a	NA	Peltigera wulingensis	Peltigera aff. fuscoponojensis	ABMI 1400	2019	ABMI: James Holland
P11502	617643	subclade 3	section 3.1	spp. complex 3.1a	NA	Peltigera praetextata	Peltigera canina 1	ABMI 264	2015	ABMI: Evan Scheidt
P10149	304826	subclade 3	section 3.1	spp. complex 3.1a	NA	Peltigera elisabethae	Peltigera neckeri	ABMI 963	2011	ABMI: Mireille Martel
P11627	576928	subclade 3	section 3.1	spp. complex 3.1a	NA	Peltigera praetextata	Peltigera islandica	ABMI 255	2014	ABMI: Meagan Robson
P10083	152801	subclade 3	section 3.1	spp. complex 3.1a	NA	Peltigera rufescens	Peltigera rufescens 1	ABMI OG-ABMI-1368-2	2009	ABMI: Guillaume Gingras
P11307	688901	subclade 3	section 3.1	spp. complex 3.1a	NA	Peltigera neckeri	Peltigera neckeri	ABMI 1491	2015	ABMI: Sean ODonovan
P11666	1566417	subclade 3	section 3.1	spp. complex 3.1a	NA	Peltigera rufescens grp.	Peltigera ponojensis/monticola 1a	ABMI 1320	2018	ABMI: Sophie Deluca
P11751	1159154	subclade 3	section 3.1	spp. complex 3.1a	NA	Peltigera extenuata s.l.	Peltigera castanea	ABMI 1521	2016	ABMI: Sabina Donnelly
P8521	1174296	subclade 3	section 3.1	spp. complex 3.1a	NA	Peltigera cf. aphthosa	Peltigera aphthosa 5	ABMI 6	2017	ABMI: Kris Jelinski
P8963	767782	subclade 3	section 3.1	spp. complex 3.1a	NA	Peltigera leucophlebia	Peltigera leucophlebia 6	ABMI 626	2016	ABMI: Jazmine Lowther
P9429	645239	subclade 3	section 3.1	spp. complex 3.1a	NA	Peltigera didactyla	Peltigera didactyla 3	ABMI 1416	2014	ABMI: Ryan Burns
P8261	1243613	subclade 3	section 3.1	spp. complex 3.1a	NA	Peltigera leucophlebia	Peltigera leucophlebia 2	ABMI 451	2017	ABMI: Kaitlyn Trepanier
P8520	1174276	subclade 3	section 3.1	spp. complex 3.1a	NA	Peltigera latiloba	Peltigera leucophlebia 2	ABMI 6	2017	ABMI: Kris Jelinski
P8840	391119	subclade 3	section 3.1	spp. complex 3.1a	NA	Peltigera aphthosa	Peltigera leucophlebia 1	ABMI 1070	2008	ABMI: Chris Kolaczan
P10515	240806	subclade 3	section 3.1	spp. complex 3.1a	NA	Peltigera aphthosa	Peltigera aphthosa 5	ABMI 1201	2010	ABMI: Kathryn Martell
P10454	470045	subclade 3	section 3.1	spp. complex 3.1a	NA	Peltigera aphthosa	Peltigera aphthosa 5	ABMI 851	2014	ABMI: Ashley Hillman
P10150	294229	subclade 3	section 3.1	spp. complex 3.1a	NA	Peltigera leucophlebia	Peltigera leucophlebia 6	ABMI 963	2011	ABMI: Mireille Martel
P11371	31224	subclade 3	section 3.1	spp. complex 3.1a	NA	Peltigera aphthosa	Peltigera aphthosa 5	ABMI 722	2013	ABMI: Chris O'Sullivan
P10119	302902	subclade 3	section 3.1	spp. complex 3.1a	NA	Peltigera leucophlebia	Peltigera leucophlebia 2	ABMI 1138	2011	ABMI: Stacey Camus
P10116	308251	subclade 3	section 3.1	spp. complex 3.1a	NA	Peltigera leucophlebia	Peltigera leucophlebia 2	ABMI 1138	2011	ABMI: Stacey Camus
P6303	129611	subclade 3	section 3.1	spp. complex 3.1a	NA	Peltigera wulingensis	Peltigera wulingensis	ABMI 64	2012	ABMI: Taylor Will
P6301	61669	subclade 3	section 3.1	spp. complex 3.1a	NA	Peltigera leucophlebia	Peltigera latiloba	ABMI 546	2013	ABMI: Charlie Sikkema
P6404	634061	subclade 3	section 3.1	spp. complex 3.1a	NA	Peltigera neorufescens	Peltigera aff. shennongjiana	ABMI 412	2015	ABMI: Barry Nobert
P6471	440446	subclade 3	section 3.1	spp. complex 3.1a	NA	Peltigera didactyla 2	Peltigera aff. didactyla	ABMI 98	2014	ABMI: Dinyar Minocher
P6537	1227012	subclade 3	section 3.1	spp. complex 3.1a	NA	Peltigera canina 1	Peltigera canina 2	ABMI 69	2014	ABMI: Dinyar Minocher
P6590	134264	subclade 3	section 3.1	spp. complex 3.1a	NA	Peltigera canina 1	Peltigera canina 2	ABMI 493	2012	ABMI: Guillaume Gingras
P8208	770993	subclade 3	section 3.1	spp. complex 3.1a	NA	Peltigera leucophlebia	Peltigera leucophlebia 2	ABMI 585	2016	ABMI: Kieran Lehan
P8219	616803	subclade 3	section 3.1	spp. complex 3.1a	NA	Peltigera cf. fuscoponojensis	Peltigera canina 2	ABMI OG-ABMI-477-21	2015	ABMI: Josh Cronmiller
P8233	769228	subclade 3	section 3.1	spp. complex 3.1a	NA	Peltigera canina	Peltigera neocanina 1	ABMI 497	2016	ABMI: Kimberley House
P8250	760729	subclade 3	section 3.1	spp. complex 3.1a	NA	Peltigera leucophlebia	Peltigera leucophlebia 6	ABMI 497	2016	ABMI: Kimberley House
P8264	1257121	subclade 3	section 3.1	spp. complex 3.1a	NA	Peltigera extenuata	Peltigera castanea	ABMI 37	2017	ABMI: Bailey Lachaine
P8278	1255145	subclade 3	section 3.1	spp. complex 3.1a	NA	Peltigera papuana	Peltigera jonii	ABMI 391	2017	ABMI: Tallula Ash
P8296	1241885	subclade 3	section 3.1	spp. complex 3.1a	NA	Peltigera	Peltigera canina 2	ABMI 451	2017	ABMI: Kaitlyn Trepanier
P8368	1357568	subclade 3	section 3.1	spp. complex 3.1a	NA	Peltigera rufescens s.l.	Peltigera rufescens 1	ABMI 828	2016	ABMI: Adam Sprott
P8376	785275	subclade 3	section 3.1	spp. complex 3.1a	NA	Peltigera rufescens	Peltigera canina 2	ABMI 699	2016	ABMI: Aaron Cyr
P8550	1252639	subclade 3	section 3.1	spp. complex 3.1a	NA	Peltigera kristinssonii	Peltigera ponojensis/monticola 8	ABMI 1447	2017	ABMI: Tallula Ash
P8565	1264489	subclade 3	section 3.1	spp. complex 3.1a	NA	Peltigera cf. kristinssonii	Peltigera ponojensis/monticola 1a	ABMI 1447	2017	ABMI: Tallula Ash
P8590	770468	subclade 3	section 3.1	spp. complex 3.1a	NA	Peltigera leucophlebia	Peltigera latiloba	ABMI 585	2016	ABMI: Kieran Lehan
P8615	149410	subclade 3	section 3.1	spp. complex 3.1a	NA	Peltigera cf. praetextata	NA	ABMI 507	2009	ABMI: Marcia Birkigt
P8621	791134	subclade 3	section 3.1	spp. complex 3.1a	NA	Peltigera cf. latiloba	Peltigera latiloba	ABMI 652	2016	ABMI: Dylan Cunningham
P8623	762416	subclade 3	section 3.1	spp. complex 3.1a	NA	Peltigera latiloba	Peltigera latiloba	ABMI 498	2016	ABMI: Meagan Robson
P8627	754847	subclade 3	section 3.1	spp. complex 3.1a	NA	Peltigera leucophlebia	Peltigera leucophlebia 2	ABMI 270	2016	ABMI: Ashley Hillman
P8628	767438	subclade 3	section 3.1	spp. complex 3.1a	NA	Peltigera leucophlebia	Peltigera leucophlebia 6	ABMI 626	2016	ABMI: Jazmine Lowther
P8630	1341752	subclade 3	section 3.1	spp. complex 3.1a	NA	Peltigera leucophlebia	Peltigera leucophlebia 6	ABMI 625	2016	ABMI: Jazmine Lowther
P8634	404338	subclade 3	section 3.1	spp. complex 3.1a	NA	Peltigera extenuata	Peltigera castanea	ABMI 257	2014	ABMI: David Hogarth
P8636	577218	subclade 3	section 3.1	spp. complex 3.1a	NA	Peltigera	Peltigera islandica	ABMI 257	2014	ABMI: David Hogarth
P8640	413809	subclade 3	section 3.1	spp. complex 3.1a	NA	Peltigera canina	Peltigera islandica	ABMI 257	2014	ABMI: David Hogarth
P8661	412727	subclade 3	section 3.1	spp. complex 3.1a	NA	Peltigera leucophlebia	Peltigera leucophlebia 6	ABMI 41	2014	ABMI: Dinyar Minocher
P8662	406961	subclade 3	section 3.1	spp. complex 3.1a	NA	Peltigera leucophlebia	Peltigera leucophlebia 6	ABMI 41	2014	ABMI: Dinyar Minocher
P8664	406955	subclade 3	section 3.1	spp. complex 3.1a	NA	Peltigera	Peltigera didactyla 3	ABMI 41	2014	ABMI: Dinyar Minocher
P8675	78521	subclade 3	section 3.1	spp. complex 3.1a	NA	Peltigera leucophlebia	Peltigera leucophlebia 6	ABMI 436	2013	ABMI: Gordon Schnurr
P8676	79474	subclade 3	section 3.1	spp. complex 3.1a	NA	Peltigera praetextata	Peltigera canina 1	ABMI 436	2013	ABMI: Gordon Schnurr
P8679	398254	subclade 3	section 3.1	spp. complex 3.1a	NA	Peltigera praetextata	Peltigera canina 2	ABMI 436	2013	ABMI: Gordon Schnurr
P8585	1240392	subclade 3	section 3.1	spp. complex 3.1a	NA	Peltigera extenuata	Peltigera extenuata 1	ABMI 451	2017	ABMI: Kaitlyn Trepanier
P8626	755679	subclade 3	section 3.1	spp. complex 3.1a	NA	Peltigera latiloba	Peltigera leucophlebia 2	ABMI 270	2016	ABMI: Ashley Hillman
P8655	631399	subclade 3	section 3.1	spp. complex 3.1a	NA	Peltigera retifoveata	Peltigera retifoveata	ABMI 574	2015	ABMI: Corrina Copp
P8660	412837	subclade 3	section 3.1	spp. complex 3.1a	NA	Peltigera rufescens	Peltigera aff. shennongjiana	ABMI 41	2014	ABMI: Dinyar Minocher
P8671	628728	subclade 3	section 3.1	spp. complex 3.1a	NA	Peltigera aphthosa	Peltigera aphthosa 5	ABMI 514	2015	ABMI: Sara Venskaitis
P8435	25120	subclade 3	section 3.1	spp. complex 3.1a	NA	Peltigera cf. neorufescens	Peltigera rufescens 1	ABMI 659	2013	ABMI: Charlie Sikkema
P8438	501849	subclade 3	section 3.1	spp. complex 3.1a	NA	Peltigera neorufescens	Peltigera rufescens 1	ABMI 756	2013	ABMI: Charlie Sikkema
P8478	91446	subclade 3	section 3.1	spp. complex 3.1a	NA	Peltigera leucophlebia	Peltigera leucophlebia 6	ABMI 637	2012	ABMI: Ashley Hillman
P8701	251219	subclade 3	section 3.1	spp. complex 3.1a	NA	Peltigera canina	Peltigera islandica	ABMI 1142	2010	ABMI: Emily Stairs
P8724	248045	subclade 3	section 3.1	spp. complex 3.1a	NA	Peltigera neckeri	Peltigera neckeri	ABMI 943	2010	ABMI: Tess Grainger
P8730	114763	subclade 3	section 3.1	spp. complex 3.1a	NA	Peltigera neopolydactyla	Peltigera islandica	ABMI 637	2012	ABMI: Ashley Hillman
P8782	249585	subclade 3	section 3.1	spp. complex 3.1a	NA	Peltigera ponojensis	Peltigera praetextata	ABMI 943	2010	ABMI: Tess Grainger
P8828	389799	subclade 3	section 3.1	spp. complex 3.1a	NA	Peltigera didactyla	Peltigera didactyla 1	ABMI 1007	2008	ABMI: Fred Noddin
P8867	607408	subclade 3	section 3.1	spp. complex 3.1a	NA	Peltigera latiloba	Peltigera leucophlebia 2	ABMI 414	2015	ABMI: Sara Venskaitis
P8874	244330	subclade 3	section 3.1	spp. complex 3.1a	NA	Peltigera rufescens	Peltigera jonii	ABMI OG-ALPAC-608-1	2010	ABMI: Mireille Martel
P8960	779327	subclade 3	section 3.1	spp. complex 3.1a	NA	Peltigera leucophlebia	Peltigera leucophlebia 2	ABMI 699	2016	ABMI: Aaron Cyr
P8410	726806	subclade 3	section 3.1	spp. complex 3.1a	NA	Peltigera leucophlebia	Peltigera leucophlebia 6	ABMI 625	2016	ABMI: Jazmine Lowther
P8475	88527	subclade 3	section 3.1	spp. complex 3.1a	NA	Peltigera leucophlebia	Peltigera leucophlebia 6	ABMI 637	2012	ABMI: Ashley Hillman
P8718	247976	subclade 3	section 3.1	spp. complex 3.1a	NA	Peltigera leucophlebia	Peltigera leucophlebia 2	ABMI 910	2010	ABMI: Tess Grainger
P9086	484211	subclade 3	section 3.1	spp. complex 3.1a	NA	Peltigera cf. rufescens	Peltigera aff. shennongjiana	ABMI 69	2014	ABMI: Dinyar Minocher
P9076	476622	subclade 3	section 3.1	spp. complex 3.1a	NA	Peltigera rufescens	Peltigera aff. shennongjiana	ABMI 69	2014	ABMI: Dinyar Minocher
P9075	360772	subclade 3	section 3.1	spp. complex 3.1a	NA	Peltigera didactyla	Peltigera didactyla 3	ABMI 38	2013	ABMI: Nils Anderson
P9348	775264	subclade 3	section 3.1	spp. complex 3.1a	NA	Peltigera leucophlebia	Peltigera leucophlebia 6	ABMI 91	2016	ABMI: Ashley Hillman
P9079	573244	subclade 3	section 3.1	spp. complex 3.1a	NA	Peltigera rufescens	Peltigera islandica	ABMI 69	2014	ABMI: Dinyar Minocher
P9222	767117	subclade 3	section 3.1	spp. complex 3.1a	NA	Peltigera leucophlebia	Peltigera leucophlebia 2	ABMI 616	2016	ABMI: Jessica Ritz
P9110	726626	subclade 3	section 3.1	spp. complex 3.1a	NA	Peltigera fuscopraetextata	Peltigera islandica	ABMI 625	2016	ABMI: Jazmine Lowther
P9111	762556	subclade 3	section 3.1	spp. complex 3.1a	NA	Peltigera islandica	Peltigera canina 2	ABMI 498	2016	ABMI: Meagan Robson
P9116	483420	subclade 3	section 3.1	spp. complex 3.1a	NA	Peltigera neorufescens	Peltigera aff. shennongjiana	ABMI 69	2014	ABMI: Dinyar Minocher
P8992	658105	subclade 3	section 3.1	spp. complex 3.1a	NA	Peltigera leucophlebia	Peltigera leucophlebia 2	ABMI 576	2015	ABMI: Barry Nobert
P9095	724468	subclade 3	section 3.1	spp. complex 3.1a	NA	Peltigera cf. elisabethae	Peltigera neckeri	ABMI 625	2016	ABMI: Jazmine Lowther
P9091	483119	subclade 3	section 3.1	spp. complex 3.1a	NA	Peltigera leucophlebia	Peltigera leucophlebia 6	ABMI 69	2014	ABMI: Dinyar Minocher
P9169	774744	subclade 3	section 3.1	spp. complex 3.1a	NA	Peltigera didactyla s.l.	Peltigera castanea	ABMI 121	2016	ABMI: Jazmine Lowther
P9166	22418	subclade 3	section 3.1	spp. complex 3.1a	NA	Peltigera fuscoponojensis	Peltigera canina 2	ABMI 658	2013	ABMI: Charlie Sikkema
P9162	796391	subclade 3	section 3.1	spp. complex 3.1a	NA	Peltigera cf. latiloba	Peltigera latiloba	ABMI 652	2016	ABMI: Dylan Cunningham
P9264	1220268	subclade 3	section 3.1	spp. complex 3.1a	NA	Peltigera leucophlebia	Peltigera leucophlebia 1	ABMI 36	2017	ABMI: Albin Bjarhall
P9074	63020	subclade 3	section 3.1	spp. complex 3.1a	NA	Peltigera leucophlebia	Peltigera leucophlebia 6	ABMI 38	2013	ABMI: Nils Anderson
P9089	482418	subclade 3	section 3.1	spp. complex 3.1a	NA	Peltigera leucophlebia	Peltigera leucophlebia 6	ABMI 69	2014	ABMI: Dinyar Minocher
P9060	762550	subclade 3	section 3.1	spp. complex 3.1a	NA	Peltigera islandica	Peltigera canina 2	ABMI 498	2016	ABMI: Meagan Robson
P9218	792919	subclade 3	section 3.1	spp. complex 3.1a	NA	Peltigera islandica	Peltigera canina 2	ABMI 587	2016	ABMI: Kimberley House
P9210	1339095	subclade 3	section 3.1	spp. complex 3.1a	NA	Peltigera canina	Peltigera canina 2	ABMI 587	2016	ABMI: Kimberley House
P9276	792711	subclade 3	section 3.1	spp. complex 3.1a	NA	Peltigera leucophlebia	Peltigera leucophlebia 6	ABMI 587	2016	ABMI: Kimberley House
P9087	573065	subclade 3	section 3.1	spp. complex 3.1a	NA	Peltigera leucophlebia	Peltigera leucophlebia 2	ABMI 69	2014	ABMI: Dinyar Minocher
P9084	483364	subclade 3	section 3.1	spp. complex 3.1a	NA	Peltigera leucophlebia	Peltigera leucophlebia 2	ABMI 69	2014	ABMI: Dinyar Minocher
P9085	484230	subclade 3	section 3.1	spp. complex 3.1a	NA	Peltigera leucophlebia	Peltigera leucophlebia 6	ABMI 69	2014	ABMI: Dinyar Minocher
P9080	483422	subclade 3	section 3.1	spp. complex 3.1a	NA	Peltigera leucophlebia	Peltigera latiloba	ABMI 69	2014	ABMI: Dinyar Minocher
P9156	1339088	subclade 3	section 3.1	spp. complex 3.1a	NA	Peltigera ponojensis	Peltigera ponojensis/monticola 1a	ABMI 587	2016	ABMI: Kimberley House
P9257	1220290	subclade 3	section 3.1	spp. complex 3.1a	NA	Peltigera neckeri	Peltigera neckeri	ABMI 36	2017	ABMI: Albin Bjarhall
P9058	795829	subclade 3	section 3.1	spp. complex 3.1a	NA	Peltigera islandica	NA	ABMI 594	2016	ABMI: Dylan Cunningham
P9052	791585	subclade 3	section 3.1	spp. complex 3.1a	NA	Peltigera extenuata s.l.	Peltigera aff. castanea	ABMI 627	2016	ABMI: Jazmine Lowther
P9056	794608	subclade 3	section 3.1	spp. complex 3.1a	NA	Peltigera islandica	Peltigera canina 2	ABMI 587	2016	ABMI: Kimberley House
P9361	1185085	subclade 3	section 3.1	spp. complex 3.1a	NA	Peltigera leucophlebia	Peltigera leucophlebia 2	ABMI 4	2017	ABMI: Wesley Moir
P9816	163070	subclade 3	section 3.1	spp. complex 3.1a	NA	Peltigera leucophlebia	Peltigera leucophlebia 1	ABMI 916	2009	ABMI: Tess Grainger
P9586	57847	subclade 3	section 3.1	spp. complex 3.1a	NA	Peltigera canina	Peltigera islandica	ABMI 82	2013	ABMI: Martina Hola
P10402	1456774	subclade 3	section 3.1	spp. complex 3.1a	NA	Peltigera rufescens	Peltigera fuscoponojensis	ABMI 113	2013	ABMI: Guillaume Gingras
P10331	119542	subclade 3	section 3.1	spp. complex 3.1a	NA	Peltigera extenuata	Peltigera castanea	ABMI 398	2012	ABMI: Guillaume Gingras
P10313	83752	subclade 3	section 3.1	spp. complex 3.1a	NA	Peltigera canina	Peltigera canina 1	ABMI 165	2012	ABMI: Guillaume Gingras
P10314	87977	subclade 3	section 3.1	spp. complex 3.1a	NA	Peltigera leucophlebia	Peltigera latiloba	ABMI 165	2012	ABMI: Guillaume Gingras
P10366	56059	subclade 3	section 3.1	spp. complex 3.1a	NA	Peltigera leucophlebia	Peltigera leucophlebia 1	ABMI 113	2013	ABMI: Guillaume Gingras
P10632	129446	subclade 3	section 3.1	spp. complex 3.1a	NA	Peltigera cf. membranacea	Peltigera islandica	ABMI 735	2012	ABMI: Charmaine Holloway
P10640	1447103	subclade 3	section 3.1	spp. complex 3.1a	NA	Peltigera neckeri	NA	ABMI 898	2019	ABMI: Sarah Mitchell
P10469	1455243	subclade 3	section 3.1	spp. complex 3.1a	NA	Peltigera castanea	Peltigera extenuata 1	ABMI 1218	2011	ABMI: Tobias Tan
P10468	302966	subclade 3	section 3.1	spp. complex 3.1a	NA	Peltigera didactyla	Peltigera extenuata 1	ABMI 1218	2011	ABMI: Tobias Tan
P10374	356616	subclade 3	section 3.1	spp. complex 3.1a	NA	Peltigera leucophlebia	Peltigera leucophlebia 6	ABMI 82	2013	ABMI: Martina Hola
P11191	32907	subclade 3	section 3.1	spp. complex 3.1a	NA	Peltigera leucophlebia	Peltigera leucophlebia 6	ABMI 134	2013	ABMI: Gordon Schnurr
P11194	27678	subclade 3	section 3.1	spp. complex 3.1a	NA	Peltigera cf. canina	Peltigera islandica	ABMI 134	2013	ABMI: Gordon Schnurr
P11202	36890	subclade 3	section 3.1	spp. complex 3.1a	NA	Peltigera leucophlebia	Peltigera leucophlebia 2	ABMI 134	2013	ABMI: Gordon Schnurr
P11204	356495	subclade 3	section 3.1	spp. complex 3.1a	NA	Peltigera leucophlebia	Peltigera leucophlebia 1	ABMI 82	2013	ABMI: Martina Hola
P11205	40541	subclade 3	section 3.1	spp. complex 3.1a	NA	Peltigera leucophlebia	Peltigera leucophlebia 2	ABMI 56	2013	ABMI: Martina Hola
P11252	395013	subclade 3	section 3.1	spp. complex 3.1a	NA	Peltigera lepidophora	NA	ABMI OG-DH-751-1	2008	ABMI: Diane L. Haughland
P11174	427892	subclade 3	section 3.1	spp. complex 3.1a	NA	Peltigera rufescens	Peltigera aff. neorufescens	ABMI 1326	2014	ABMI: Barry Nobert
P11186	8082	subclade 3	section 3.1	spp. complex 3.1a	NA	Peltigera leucophlebia	Peltigera leucophlebia 6	ABMI 134	2013	ABMI: Gordon Schnurr
P11302	668887	subclade 3	section 3.1	spp. complex 3.1a	NA	Peltigera elisabethae	Peltigera neckeri	ABMI 823	2015	ABMI: Aiden Bateman
P11359	693078	subclade 3	section 3.1	spp. complex 3.1a	NA	Peltigera membranacea	Peltigera canina 1	ABMI 316	2008	ABMI: Martina Hola
P11434	629959	subclade 3	section 3.1	spp. complex 3.1a	NA	Peltigera didactyla	Peltigera castanea	ABMI 34	2015	ABMI: Stacey Lockie
P11485	761777	subclade 3	section 3.1	spp. complex 3.1a	NA	Peltigera wulingensis	Peltigera wulingensis	ABMI 64	2016	ABMI: Jazmine Lowther
P11423	6922	subclade 3	section 3.1	spp. complex 3.1a	NA	Peltigera leucophlebia	Peltigera leucophlebia 6	ABMI 1111	2013	ABMI: Jesse Lewis
P11703	59644	subclade 3	section 3.1	spp. complex 3.1a	NA	Peltigera rufescens	Peltigera rufescens 1	ABMI 113	2013	ABMI: Guillaume Gingras
P9406	754807	subclade 3	section 3.1	spp. complex 3.1a	NA	Peltigera didactyla	Peltigera aff. didactyla	ABMI 270	2016	ABMI: Ashley Hillman
P11375	503251	subclade 3	section 3.1	spp. complex 3.1a	NA	Peltigera praetextata	Peltigera canina 2	ABMI 810	2013	ABMI: Peter De Carvalho
P11483	761878	subclade 3	section 3.1	spp. complex 3.1a	NA	Peltigera canina	NA	ABMI 64	2016	ABMI: Jazmine Lowther
P10043	57717	subclade 3	section 3.1	spp. complex 3.1a	NA	Peltigera rufescens	Peltigera rufescens 1	ABMI 113	2013	ABMI: Guillaume Gingras
P10100	294416	subclade 3	section 3.1	spp. complex 3.1a	NA	Peltigera islandica	Peltigera islandica	ABMI 995	2011	ABMI: Mireille Martel
P10262	1526264	subclade 3	section 3.1	spp. complex 3.1a	NA	Scytinium tenuissimum	Scytinium sp.	ABMI 898	2019	ABMI: Sarah Mitchell
P10064	59524	subclade 3	section 3.1	spp. complex 3.1a	NA	Peltigera rufescens	Peltigera rufescens 1	ABMI 113	2013	ABMI: Guillaume Gingras
P10447	641348	subclade 3	section 3.1	spp. complex 3.1a	NA	Peltigera canina	Peltigera canina 2	ABMI 851	2014	ABMI: Ashley Hillman
P11290	604741	subclade 3	section 3.1	spp. complex 3.1a	NA	Peltigera leucophlebia	Peltigera leucophlebia 2	ABMI 34	2015	ABMI: Stacey Lockie
P11357	379591	subclade 3	section 3.1	spp. complex 3.1a	NA	Peltigera canina	Peltigera islandica	ABMI 316	2008	ABMI: Martina Hola
P11358	379577	subclade 3	section 3.1	spp. complex 3.1a	NA	Peltigera canina	Peltigera canina 1	ABMI 316	2008	ABMI: Martina Hola
P8823	392367	subclade 3	section 3.1	spp. complex 3.1a	NA	Peltigera leucophlebia	Peltigera leucophlebia 2	ABMI 1378	2008	ABMI: Fred Noddin
P9040	796323	subclade 3	section 3.1	spp. complex 3.1a	NA	Peltigera leucophlebia	Peltigera leucophlebia 6	ABMI 652	2016	ABMI: Dylan Cunningham
P10516	1455254	subclade 3	section 3.1	spp. complex 3.1a	NA	Peltigera leucophlebia	Peltigera leucophlebia 1	ABMI 1201	2010	ABMI: Kathryn Martell
P11406	623398	subclade 3	section 3.1	spp. complex 3.1a	NA	Peltigera cf. neckeri	Peltigera neckeri	ABMI 794	2015	ABMI: Corrina Copp
P6459	85862	subclade 3	section 3.1	spp. complex 3.1a	XXXIII	Peltigera didactyla 2	Peltigera aff. didactyla	ABMI 668	2012	ABMI: Carolyn Knapper
P6507	84572	subclade 3	section 3.1	spp. complex 3.1a	NA	Peltigera neckeri	Peltigera neckeri	ABMI 828	2012	ABMI: Jodana Samuel
P6588	371930	subclade 3	section 3.1	spp. complex 3.1a	NA	Peltigera canina s.l.	Peltigera canina 2	ABMI 1069	2007	ABMI: Leckie Olsen
P8224	1357641	subclade 3	section 3.1	spp. complex 3.1a	NA	Peltigera canina s.l.	Peltigera canina 2	ABMI 620	2016	ABMI: Aaron Cyr
P8225	759761	subclade 3	section 3.1	spp. complex 3.1a	NA	Peltigera canina s.l.	Peltigera canina 2	ABMI 586	2016	ABMI: Kieran Lehan
P8251	761155	subclade 3	section 3.1	spp. complex 3.1a	NA	Peltigera canina	Peltigera canina 2	ABMI 497	2016	ABMI: Kimberley House
P8253	760634	subclade 3	section 3.1	spp. complex 3.1a	XXXIII	Peltigera cf. neckeri	Peltigera neckeri	ABMI 497	2016	ABMI: Kimberley House
P8360	361982	subclade 3	section 3.1	spp. complex 3.1a	XXXIII	Peltigera neorufescens	Peltigera fuscoponojensis	ABMI 217	2007	ABMI: Leckie Olsen
P8366	773157	subclade 3	section 3.1	spp. complex 3.1a	XXXIII	Peltigera rufescens s.l.	Peltigera rufescens 1	ABMI 828	2016	ABMI: Adam Sprott
P8367	1357566	subclade 3	section 3.1	spp. complex 3.1a	XXXIII	Peltigera rufescens s.l.	Peltigera fuscoponojensis	ABMI 828	2016	ABMI: Adam Sprott
P8374	1342544	subclade 3	section 3.1	spp. complex 3.1a	XXXIII	Peltigera cf. islandica	Peltigera canina 1	ABMI 658	2016	ABMI: Dylan Cunningham
P8594	767078	subclade 3	section 3.1	spp. complex 3.1a	NA	Peltigera leucophlebia	Peltigera leucophlebia 6	ABMI 626	2016	ABMI: Jazmine Lowther
P8599	251921	subclade 3	section 3.1	spp. complex 3.1a	NA	Peltigera neckeri	Peltigera neckeri	ABMI OG-ALPAC-724-4	2010	ABMI: Mireille Martel
P8610	792724	subclade 3	section 3.1	spp. complex 3.1a	NA	Peltigera praetextata s.l.	Peltigera canina 2	ABMI 587	2016	ABMI: Kimberley House
P8650	577018	subclade 3	section 3.1	spp. complex 3.1a	NA	Peltigera neckeri	Peltigera neckeri	ABMI 257	2014	ABMI: David Hogarth
P8672	628115	subclade 3	section 3.1	spp. complex 3.1a	NA	Peltigera praetextata	Peltigera islandica	ABMI 514	2015	ABMI: Sara Venskaitis
P8648	406595	subclade 3	section 3.1	spp. complex 3.1a	NA	Peltigera neckeri	Peltigera neckeri	ABMI 257	2014	ABMI: David Hogarth
P8651	414661	subclade 3	section 3.1	spp. complex 3.1a	NA	Peltigera neckeri	Peltigera neckeri	ABMI 257	2014	ABMI: David Hogarth
P8439	604514	subclade 3	section 3.1	spp. complex 3.1a	XXXIII	Peltigera neorufescens	Peltigera rufescens 1	ABMI 34	2015	ABMI: Stacey Lockie
P8440	6076	subclade 3	section 3.1	spp. complex 3.1a	NA	Peltigera canina	Peltigera canina 2	ABMI 1077	2013	ABMI: Jesse Lewis
P8479	89988	subclade 3	section 3.1	spp. complex 3.1a	XXXIII	Peltigera canina	Peltigera canina 1	ABMI 637	2012	ABMI: Ashley Hillman
P8482	758223	subclade 3	section 3.1	spp. complex 3.1a	NA	Peltigera aphthosa	Peltigera aphthosa 5	ABMI 559	2016	ABMI: Aaron Cyr
P8727	251093	subclade 3	section 3.1	spp. complex 3.1a	NA	Peltigera leucophlebia	Peltigera leucophlebia 2	ABMI 943	2010	ABMI: Tess Grainger
P8846	628119	subclade 3	section 3.1	spp. complex 3.1a	NA	Peltigera leucophlebia	Peltigera leucophlebia 6	ABMI 514	2015	ABMI: Sara Venskaitis
P8889	251854	subclade 3	section 3.1	spp. complex 3.1a	NA	Peltigera cf. rufescens	Peltigera rufescens 1	ABMI OG-ALPAC-608-1	2010	ABMI: Mireille Martel
P8890	251851	subclade 3	section 3.1	spp. complex 3.1a	NA	Peltigera rufescens	Peltigera didactyla 1	ABMI OG-ALPAC-608-1	2010	ABMI: Mireille Martel
P8891	247278	subclade 3	section 3.1	spp. complex 3.1a	XXXIII	Peltigera rufescens	Peltigera rufescens 1	ABMI OG-ALPAC-608-1	2010	ABMI: Mireille Martel
P8956	760427	subclade 3	section 3.1	spp. complex 3.1a	NA	Peltigera membranacea s.l.	Peltigera islandica	ABMI 120	2016	ABMI: Ashley Hillman
P9240	245881	subclade 3	section 3.1	spp. complex 3.1a	NA	Peltigera neckeri	Peltigera neckeri	ABMI OG-ALPAC-724-4	2010	ABMI: Mireille Martel
P9333	1239597	subclade 3	section 3.1	spp. complex 3.1a	XXXIII	Peltigera canina	Peltigera aff. shennongjiana	ABMI 724	2017	ABMI: Meagan Robson
P9064	1342367	subclade 3	section 3.1	spp. complex 3.1a	XXXIII	Peltigera latiloba	Peltigera leucophlebia 2	ABMI 627	2016	ABMI: Jazmine Lowther
P9217	769366	subclade 3	section 3.1	spp. complex 3.1a	XXXIII	Peltigera cf. islandica	Peltigera canina 2	ABMI 759	2016	ABMI: Adam Sprott
P9216	797549	subclade 3	section 3.1	spp. complex 3.1a	XXXIII	Peltigera cf. islandica	Peltigera canina 1	ABMI 658	2016	ABMI: Dylan Cunningham
P9179	68107	subclade 3	section 3.1	spp. complex 3.1a	XXXIII	Peltigera membranacea	Peltigera canina 2	ABMI 652	2013	ABMI: Charlie Sikkema
P9170	39265	subclade 3	section 3.1	spp. complex 3.1a	NA	Peltigera didactyla	Peltigera didactyla 1	ABMI 803	2013	ABMI: Peter De Carvalho
P9157	792718	subclade 3	section 3.1	spp. complex 3.1a	NA	Peltigera praetextata	Peltigera islandica	ABMI 587	2016	ABMI: Kimberley House
P9911	1391993	subclade 3	section 3.1	spp. complex 3.1a	NA	Peltigera canina	Peltigera canina 2	ABMI 930	2019	ABMI: Siene Smith
P10517	308073	subclade 3	section 3.1	spp. complex 3.1a	XXXIII	Peltigera didactyla	NA	ABMI 1092	2011	ABMI: Tobias Tan
P10342	91041	subclade 3	section 3.1	spp. complex 3.1a	XXXIII	Peltigera membranacea	Peltigera canina 2	ABMI 398	2012	ABMI: Guillaume Gingras
P10421	243745	subclade 3	section 3.1	spp. complex 3.1a	XXXIII	Peltigera aphthosa	Peltigera aphthosa 5	ABMI 1169	2010	ABMI: Nicole Bohnen
P10420	245220	subclade 3	section 3.1	spp. complex 3.1a	XXXIII	Peltigera elisabethae	Peltigera neckeri	ABMI 1169	2010	ABMI: Nicole Bohnen
P10423	248193	subclade 3	section 3.1	spp. complex 3.1a	NA	Peltigera elisabethae	Peltigera neckeri	ABMI 1169	2010	ABMI: Nicole Bohnen
P10536	299484	subclade 3	section 3.1	spp. complex 3.1a	XXXIII	Peltigera didactyla	Peltigera didactyla 3	ABMI 964	2011	ABMI: Mireille Martel
P11293	604522	subclade 3	section 3.1	spp. complex 3.1a	XXXIII	Peltigera canina	NA	ABMI 34	2015	ABMI: Stacey Lockie
P11195	29888	subclade 3	section 3.1	spp. complex 3.1a	XXXIII	Peltigera	Peltigera neckeri	ABMI 134	2013	ABMI: Gordon Schnurr
P11301	621508	subclade 3	section 3.1	spp. complex 3.1a	XXXIII	Peltigera didactyla	Peltigera rufescens 1	ABMI 823	2015	ABMI: Aiden Bateman
P11161	1596053	subclade 3	section 3.1	spp. complex 3.1a	NA	Peltigera didactyla	Peltigera castanea	ABMI 571	2014	ABMI: Charlie Sikkema
P11436	605342	subclade 3	section 3.1	spp. complex 3.1a	XXXIII	Peltigera canina	Peltigera canina 2	ABMI 34	2015	ABMI: Stacey Lockie
P10159	296854	subclade 3	section 3.1	spp. complex 3.1a	NA	Peltigera canina	Peltigera canina 2	ABMI 963	2011	ABMI: Mireille Martel
P11558	361980	subclade 3	section 3.1	spp. complex 3.1a	XXXIII	Peltigera rufescens	Peltigera fuscoponojensis	ABMI 217	2007	ABMI: Leckie Olsen
P11494	614433	subclade 3	section 3.1	spp. complex 3.1a	NA	Peltigera neckeri	Peltigera neckeri	ABMI 264	2015	ABMI: Evan Scheidt
P11410	689245	subclade 3	section 3.1	spp. complex 3.1a	XXXIII	Peltigera neckeri	Peltigera neckeri	ABMI 1305	2015	ABMI: Peter De Carvalho
P11660	586498	subclade 3	section 3.1	spp. complex 3.1a	XXXIII	Peltigera rufescens s.l.	Peltigera rufescens 1	ABMI 236	2015	ABMI: Stacey Lockie
P10029	34744	subclade 3	section 3.1	spp. complex 3.1a	NA	Peltigera ponojensis	Peltigera islandica	ABMI 772	2013	ABMI: Peter De Carvalho
P10941	496264	subclade 3	section 3.1	spp. complex 3.1a	NA	Peltigera neckeri	Peltigera neckeri	ABMI 684	2013	ABMI: Gordon Schnurr
P11330	499114	subclade 3	section 3.1	spp. complex 3.1a	NA	Peltigera canina	Peltigera islandica	ABMI 713	2013	ABMI: David Hogarth
P10808	1399756	subclade 3	section 3.1	spp. complex 3.1a	XXXIII	Peltigera neckeri	NA	ABMI 931	2019	ABMI: Michael Shortt
P6365	58946	subclade 3	section 3.1	spp. complex 3.1a	XXXIII	Peltigera sp.	Peltigera jonii	ABMI 83	2013	ABMI: Martina Hola
P6300	61270	subclade 3	section 3.1	spp. complex 3.1a	XXXIII	Peltigera leucophlebia	Peltigera leucophlebia 2	ABMI 659	2013	ABMI: Charlie Sikkema
P6384	52696	subclade 3	section 3.1	spp. complex 3.1a	XXXIII	Peltigera canina	NA	ABMI 113	2013	ABMI: Guillaume Gingras
P6395	696273	subclade 3	section 3.1	spp. complex 3.1a	XXXIII	Peltigera neckeri	Peltigera neckeri	ABMI 631	2015	ABMI: Evan Scheidt
P6408	580478	subclade 3	section 3.1	spp. complex 3.1a	XXXIII	Peltigera rufescens	Peltigera rufescens 1	ABMI 571	2014	ABMI: Charlie Sikkema
P6440	156582	subclade 3	section 3.1	spp. complex 3.1a	XXXIII	Peltigera sp.	Peltigera islandica	ABMI 882	2009	ABMI: Tess Grainger
P6540	1227490	subclade 3	section 3.1	spp. complex 3.1a	XXXIII	Peltigera sp.	Peltigera islandica	ABMI 493	2012	ABMI: Guillaume Gingras
P6545	511047	subclade 3	section 3.1	spp. complex 3.1a	XXXIII	Peltigera neorufescens	NA	ABMI 625	2013	ABMI: Nils Anderson
P8207	775090	subclade 3	section 3.1	spp. complex 3.1a	XXXIII	Peltigera leucophlebia	Peltigera leucophlebia 6	ABMI 91	2016	ABMI: Ashley Hillman
P8215	789814	subclade 3	section 3.1	spp. complex 3.1a	XXXIII	Peltigera collina	Peltigera neckeri	ABMI 621	2016	ABMI: Jessica Ritz
P8237	761004	subclade 3	section 3.1	spp. complex 3.1a	XXXIII	Peltigera rufescens	Peltigera neorufescens 5	ABMI 497	2016	ABMI: Kimberley House
P8239	768991	subclade 3	section 3.1	spp. complex 3.1a	XXXIII	Peltigera rufescens s.l.	Peltigera neorufescens 5	ABMI 497	2016	ABMI: Kimberley House
P8240	760998	subclade 3	section 3.1	spp. complex 3.1a	XXXIII	Peltigera canina	Peltigera canina 2	ABMI 497	2016	ABMI: Kimberley House
P8274	1251275	subclade 3	section 3.1	spp. complex 3.1a	XXXIII	Peltigera leucophlebia	Peltigera leucophlebia 2	ABMI 1265	2017	ABMI: Tatum del Bosco
P8280	1243552	subclade 3	section 3.1	spp. complex 3.1a	XXXIII	Peltigera canina	Peltigera neocanina 1	ABMI 451	2017	ABMI: Kaitlyn Trepanier
P8289	1241859	subclade 3	section 3.1	spp. complex 3.1a	XXXIII	Peltigera retifoveata	Peltigera retifoveata	ABMI 451	2017	ABMI: Kaitlyn Trepanier
P8299	1269132	subclade 3	section 3.1	spp. complex 3.1a	XXXIII	Peltigera aphthosa	Peltigera aphthosa 5	ABMI 1425	2017	ABMI: Albin Bjarhall
P8307	660849	subclade 3	section 3.1	spp. complex 3.1a	XXXIII	Peltigera canina s.l.	Peltigera islandica	ABMI 600	2015	ABMI: Gordon Schnurr
P8323	758903	subclade 3	section 3.1	spp. complex 3.1a	XXXIII	Peltigera leucophlebia	Peltigera leucophlebia 2	ABMI 659	2016	ABMI: Dylan Cunningham
P8328	1269344	subclade 3	section 3.1	spp. complex 3.1a	XXXIII	Peltigera leucophlebia	Peltigera leucophlebia 1	ABMI 1425	2017	ABMI: Albin Bjarhall
P8331	1269134	subclade 3	section 3.1	spp. complex 3.1a	XXXIII	Peltigera leucophlebia	Peltigera leucophlebia 2	ABMI 1425	2017	ABMI: Albin Bjarhall
P8337	1268974	subclade 3	section 3.1	spp. complex 3.1a	XXXIII	Peltigera rufescens	Peltigera rufescens 1	ABMI 1425	2017	ABMI: Albin Bjarhall
P8339	1269152	subclade 3	section 3.1	spp. complex 3.1a	XXXIII	Peltigera retifoveata	Peltigera retifoveata	ABMI 1425	2017	ABMI: Albin Bjarhall
P8382	63655	subclade 3	section 3.1	spp. complex 3.1a	XXXIII	Peltigera rufescens	Peltigera rufescens 1	ABMI OG-ABMI-561-2	2013	ABMI: Ashley Hillman
P8491	1326937	subclade 3	section 3.1	spp. complex 3.1a	XXXIII	Peltigera leucophlebia	NA	ABMI 559	2016	ABMI: Aaron Cyr
P8493	757775	subclade 3	section 3.1	spp. complex 3.1a	XXXIII	Peltigera leucophlebia	Peltigera leucophlebia 6	ABMI 559	2016	ABMI: Aaron Cyr
P8504	761287	subclade 3	section 3.1	spp. complex 3.1a	XXXIII	Peltigera canina	Peltigera islandica	ABMI 672	2016	ABMI: Dylan Cunningham
P8577	1270086	subclade 3	section 3.1	spp. complex 3.1a	XXXIII	Peltigera aphthosa	Peltigera aphthosa 5	ABMI 1293	2017	ABMI: Albin Bjarhall
P8592	775128	subclade 3	section 3.1	spp. complex 3.1a	XXXIII	Peltigera leucophlebia	Peltigera leucophlebia 2	ABMI 91	2016	ABMI: Ashley Hillman
P8596	130377	subclade 3	section 3.1	spp. complex 3.1a	XXXIII	Peltigera canina	Peltigera canina 1	ABMI 828	2012	ABMI: Jodana Samuel
P8611	793752	subclade 3	section 3.1	spp. complex 3.1a	XXXIII	Peltigera praetextata s.l.	Peltigera islandica	ABMI 587	2016	ABMI: Kimberley House
P8618	768138	subclade 3	section 3.1	spp. complex 3.1a	XXXIII	Peltigera praetextata s.l.	Peltigera praetextata	ABMI 761	2016	ABMI: Adam Sprott
P8620	76325	subclade 3	section 3.1	spp. complex 3.1a	XXXIII	Peltigera praetextata	Peltigera praetextata	ABMI 714	2013	ABMI: David Hogarth
P8624	769350	subclade 3	section 3.1	spp. complex 3.1a	XXXIII	Peltigera latiloba	Peltigera leucophlebia 2	ABMI 759	2016	ABMI: Adam Sprott
P8631	794555	subclade 3	section 3.1	spp. complex 3.1a	XXXIII	Peltigera leucophlebia s.l.	Peltigera leucophlebia 2	ABMI 627	2016	ABMI: Jazmine Lowther
P8635	577214	subclade 3	section 3.1	spp. complex 3.1a	XXXIII	Peltigera leucophlebia	Peltigera leucophlebia 2	ABMI 257	2014	ABMI: David Hogarth
P8642	410096	subclade 3	section 3.1	spp. complex 3.1a	XXXIII	Peltigera neckeri	Peltigera neckeri	ABMI 257	2014	ABMI: David Hogarth
P8657	632949	subclade 3	section 3.1	spp. complex 3.1a	XXXIII	Peltigera aphthosa	Peltigera aphthosa 5	ABMI 574	2015	ABMI: Corrina Copp
P8306	147264	subclade 3	section 3.1	spp. complex 3.1a	XXXIII	Peltigera canina	Peltigera islandica	ABMI 499	2009	ABMI: Mireille Martel
P8407	1173451	subclade 3	section 3.1	spp. complex 3.1a	XXXIII	Peltigera retifoveata	Peltigera retifoveata	ABMI 6	2017	ABMI: Kris Jelinski
P8418	251371	subclade 3	section 3.1	spp. complex 3.1a	XXXIII	Peltigera leucophlebia	Peltigera aphthosa 5	ABMI 1202	2010	ABMI: Kathryn Martell
P8423	77304	subclade 3	section 3.1	spp. complex 3.1a	XXXIII	Peltigera leucophlebia	Peltigera leucophlebia 2	ABMI 620	2013	ABMI: Charlie Sikkema
P8428	618666	subclade 3	section 3.1	spp. complex 3.1a	XXXIII	Peltigera leucophlebia	Peltigera leucophlebia 2	ABMI OG-ABMI-651-21	2015	ABMI: Josh Cronmiller
P8436	625466	subclade 3	section 3.1	spp. complex 3.1a	XXXIII	Peltigera neorufescens	NA	ABMI 1	2015	ABMI: Gordon Schnurr
P8486	759406	subclade 3	section 3.1	spp. complex 3.1a	XXXIII	Peltigera aphthosa	Peltigera aphthosa 5	ABMI 559	2016	ABMI: Aaron Cyr
P8488	757745	subclade 3	section 3.1	spp. complex 3.1a	XXXIII	Peltigera canina	Peltigera neocanina 1	ABMI 559	2016	ABMI: Aaron Cyr
P8695	251210	subclade 3	section 3.1	spp. complex 3.1a	XXXIII	Peltigera aphthosa	Peltigera aphthosa 5	ABMI 1142	2010	ABMI: Emily Stairs
P8715	1357494	subclade 3	section 3.1	spp. complex 3.1a	XXXIII	Peltigera aphthosa	Peltigera aphthosa 5	ABMI 910	2010	ABMI: Tess Grainger
P8732	126378	subclade 3	section 3.1	spp. complex 3.1a	XXXIII	Peltigera leucophlebia	Peltigera leucophlebia 2	ABMI 637	2012	ABMI: Ashley Hillman
P8743	246842	subclade 3	section 3.1	spp. complex 3.1a	XXXIII	Peltigera	Peltigera rufescens 1	ABMI 1207	2010	ABMI: Emily Stairs
P8744	243911	subclade 3	section 3.1	spp. complex 3.1a	XXXIII	Peltigera praetextata	Peltigera retifoveata	ABMI 1207	2010	ABMI: Emily Stairs
P8745	249926	subclade 3	section 3.1	spp. complex 3.1a	XXXIII	Peltigera rufescens	Peltigera rufescens 1	ABMI 1207	2010	ABMI: Emily Stairs
P8746	248372	subclade 3	section 3.1	spp. complex 3.1a	XXXIII	Peltigera canina	NA	ABMI 1207	2010	ABMI: Emily Stairs
P8758	69634	subclade 3	section 3.1	spp. complex 3.1a	XXXIII	Peltigera rufescens	Peltigera aff. shennongjiana	ABMI 639	2012	ABMI: Ashley Hillman
P8815	247172	subclade 3	section 3.1	spp. complex 3.1a	XXXIII	Peltigera neckeri	Peltigera neckeri	ABMI OG-ALPAC-543-3	2010	ABMI: Mireille Martel
P8830	389783	subclade 3	section 3.1	spp. complex 3.1a	XXXIII	Peltigera didactyla	Peltigera didactyla 1	ABMI 1007	2008	ABMI: Fred Noddin
P8836	387857	subclade 3	section 3.1	spp. complex 3.1a	XXXIII	Peltigera extenuata	Peltigera didactyla 1	ABMI 899	2008	ABMI: Martina Hola
P8842	631487	subclade 3	section 3.1	spp. complex 3.1a	XXXIII	Peltigera leucophlebia s.l.	Peltigera leucophlebia 2	ABMI 514	2015	ABMI: Sara Venskaitis
P8843	629300	subclade 3	section 3.1	spp. complex 3.1a	XXXIII	Peltigera canina	Peltigera canina 2	ABMI 514	2015	ABMI: Sara Venskaitis
P8845	631680	subclade 3	section 3.1	spp. complex 3.1a	XXXIII	Peltigera leucophlebia	Peltigera leucophlebia 2	ABMI 514	2015	ABMI: Sara Venskaitis
P8865	406583	subclade 3	section 3.1	spp. complex 3.1a	XXXIII	Peltigera praetextata	Peltigera islandica	ABMI 257	2014	ABMI: David Hogarth
P8866	400061	subclade 3	section 3.1	spp. complex 3.1a	XXXIII	Peltigera leucophlebia s.l.	Peltigera leucophlebia 2	ABMI 257	2014	ABMI: David Hogarth
P8871	630068	subclade 3	section 3.1	spp. complex 3.1a	XXXIII	Peltigera leucophlebia	Peltigera leucophlebia 2	ABMI 3	2015	ABMI: Gordon Schnurr
P8881	251731	subclade 3	section 3.1	spp. complex 3.1a	XXXIII	Peltigera canina	Peltigera canina 2	ABMI OG-ALPAC-543-3	2010	ABMI: Mireille Martel
P8906	631014	subclade 3	section 3.1	spp. complex 3.1a	XXXIII	Peltigera retifoveata	Peltigera retifoveata	ABMI 3	2015	ABMI: Gordon Schnurr
P8949	504172	subclade 3	section 3.1	spp. complex 3.1a	XXXIII	Peltigera neckeri	Peltigera neckeri	ABMI 1077	2013	ABMI: Jesse Lewis
P8951	85995	subclade 3	section 3.1	spp. complex 3.1a	XXXIII	Peltigera neckeri	Peltigera neckeri	ABMI 828	2012	ABMI: Jodana Samuel
P8424	1326158	subclade 3	section 3.1	spp. complex 3.1a	XXXIII	Peltigera leucophlebia	Peltigera leucophlebia 6	ABMI 560	2016	ABMI: Aaron Cyr
P8878	1357713	subclade 3	section 3.1	spp. complex 3.1a	XXXIII	Peltigera	Peltigera didactyla 1	ABMI OG-ALPAC-543-3	2010	ABMI: Mireille Martel
P9071	63032	subclade 3	section 3.1	spp. complex 3.1a	XXXIII	Peltigera rufescens	Peltigera rufescens 1	ABMI 38	2013	ABMI: Nils Anderson
P9070	360916	subclade 3	section 3.1	spp. complex 3.1a	XXXIII	Peltigera rufescens	Peltigera rufescens 1	ABMI 38	2013	ABMI: Nils Anderson
P9226	682230	subclade 3	section 3.1	spp. complex 3.1a	XXXIII	Peltigera cf. latiloba	Peltigera latiloba	ABMI 264	2015	ABMI: Evan Scheidt
P9113	662795	subclade 3	section 3.1	spp. complex 3.1a	XXXIII	Peltigera neorufescens	Peltigera neorufescens 5	ABMI 2	2015	ABMI: Stacey Lockie
P9117	512843	subclade 3	section 3.1	spp. complex 3.1a	XXXIII	Peltigera neorufescens	Peltigera rufescens 1	ABMI OG-ABMI-561-2	2013	ABMI: Ashley Hillman
P8999	608574	subclade 3	section 3.1	spp. complex 3.1a	XXXIII	Peltigera neckeri	Peltigera neckeri	ABMI 512	2015	ABMI: Evan Scheidt
P9294	1267311	subclade 3	section 3.1	spp. complex 3.1a	XXXIII	Peltigera leucophlebia	Peltigera leucophlebia 1	ABMI 1322	2017	ABMI: Albin Bjarhall
P9160	1046069	subclade 3	section 3.1	spp. complex 3.1a	XXXIII	Peltigera praetextata	Peltigera praetextata	ABMI 859	2016	ABMI: Adam Sprott
P9163	51771	subclade 3	section 3.1	spp. complex 3.1a	XXXIII	Peltigera cf. latiloba	Peltigera latiloba	ABMI 546	2013	ABMI: Charlie Sikkema
P9265	1220272	subclade 3	section 3.1	spp. complex 3.1a	XXXIII	Peltigera retifoveata	Peltigera retifoveata	ABMI 36	2017	ABMI: Albin Bjarhall
P9315	1221304	subclade 3	section 3.1	spp. complex 3.1a	XXXIII	Peltigera leucophlebia	Peltigera leucophlebia 6	ABMI 36	2017	ABMI: Albin Bjarhall
P9312	1221306	subclade 3	section 3.1	spp. complex 3.1a	XXXIII	Peltigera canina	Peltigera neocanina 1	ABMI 36	2017	ABMI: Albin Bjarhall
P9311	1220292	subclade 3	section 3.1	spp. complex 3.1a	XXXIII	Peltigera canina	Peltigera aff. shennongjiana	ABMI 36	2017	ABMI: Albin Bjarhall
P9336	1267131	subclade 3	section 3.1	spp. complex 3.1a	XXXIII	Peltigera neckeri	Peltigera praetextata	ABMI 1322	2017	ABMI: Albin Bjarhall
P9332	1240969	subclade 3	section 3.1	spp. complex 3.1a	XXXIII	Peltigera rufescens	Peltigera aff. didactyla	ABMI 724	2017	ABMI: Meagan Robson
P9042	758225	subclade 3	section 3.1	spp. complex 3.1a	XXXIII	Peltigera leucophlebia	Peltigera leucophlebia 2	ABMI 559	2016	ABMI: Aaron Cyr
P9045	726668	subclade 3	section 3.1	spp. complex 3.1a	XXXIII	Peltigera leucophlebia	Peltigera leucophlebia 2	ABMI 625	2016	ABMI: Jazmine Lowther
P9063	768604	subclade 3	section 3.1	spp. complex 3.1a	XXXIII	Peltigera islandica	Peltigera praetextata	ABMI 761	2016	ABMI: Adam Sprott
P8973	8996	subclade 3	section 3.1	spp. complex 3.1a	XXXIII	Peltigera rufescens	Peltigera jonii	ABMI 112	2013	ABMI: Gordon Schnurr
P9088	482442	subclade 3	section 3.1	spp. complex 3.1a	XXXIII	Peltigera rufescens	Peltigera fuscoponojensis	ABMI 69	2014	ABMI: Dinyar Minocher
P9082	483139	subclade 3	section 3.1	spp. complex 3.1a	XXXIII	Peltigera cf. rufescens	Peltigera aff. shennongjiana	ABMI 69	2014	ABMI: Dinyar Minocher
P9083	483370	subclade 3	section 3.1	spp. complex 3.1a	XXXIII	Peltigera cf. rufescens	Peltigera aff. shennongjiana	ABMI 69	2014	ABMI: Dinyar Minocher
P9037	50374	subclade 3	section 3.1	spp. complex 3.1a	XXXIII	Peltigera rufescens	Peltigera rufescens 1	ABMI 7	2013	ABMI: Nils Anderson
P9303	1267218	subclade 3	section 3.1	spp. complex 3.1a	XXXIII	Peltigera wulingensis	Peltigera rufescens 1	ABMI 1322	2017	ABMI: Albin Bjarhall
P9051	757967	subclade 3	section 3.1	spp. complex 3.1a	XXXIII	Peltigera cf. elisabethae	Peltigera neckeri	ABMI 559	2016	ABMI: Aaron Cyr
P9256	1221205	subclade 3	section 3.1	spp. complex 3.1a	XXXIII	Peltigera canina	Peltigera canina 2	ABMI 36	2017	ABMI: Albin Bjarhall
P9253	1220288	subclade 3	section 3.1	spp. complex 3.1a	XXXIII	Peltigera extenuata	Peltigera extenuata 1	ABMI 36	2017	ABMI: Albin Bjarhall
P9323	1239647	subclade 3	section 3.1	spp. complex 3.1a	XXXIII	Peltigera didactyla	Peltigera aff. didactyla	ABMI 724	2017	ABMI: Meagan Robson
P9327	1239649	subclade 3	section 3.1	spp. complex 3.1a	XXXIII	Peltigera didactyla	Peltigera didactyla 3	ABMI 724	2017	ABMI: Meagan Robson
P9326	1239605	subclade 3	section 3.1	spp. complex 3.1a	XXXIII	Peltigera cf. extenuata	Peltigera aff. didactyla	ABMI 724	2017	ABMI: Meagan Robson
P9800	1454277	subclade 3	section 3.1	spp. complex 3.1a	XXXIII	Peltigera neorufescens	Peltigera jonii	ABMI 914	2009	ABMI: Tess Grainger
P9776	296944	subclade 3	section 3.1	spp. complex 3.1a	XXXIII	Peltigera aphthosa	Peltigera aphthosa 5	ABMI 970	2011	ABMI: Stacey Camus
P9772	289986	subclade 3	section 3.1	spp. complex 3.1a	XXXIII	Peltigera canina	NA	ABMI 1262	2011	ABMI: Mireille Martel
P9551	1250021	subclade 3	section 3.1	spp. complex 3.1a	XXXIII	Peltigera neckeri	Peltigera neckeri	ABMI 1448	2017	ABMI: Hilary Worm
P9747	305614	subclade 3	section 3.1	spp. complex 3.1a	XXXIII	Peltigera rufescens	Peltigera rufescens 1	ABMI 1231	2011	ABMI: Mireille Martel
P9814	152585	subclade 3	section 3.1	spp. complex 3.1a	XXXIII	Peltigera praetextata	Peltigera islandica	ABMI 916	2009	ABMI: Tess Grainger
P9693	765300	subclade 3	section 3.1	spp. complex 3.1a	XXXIII	Peltigera rufescens	Peltigera rufescens 1	ABMI 697	2016	ABMI: Adam Sprott
P9799	163013	subclade 3	section 3.1	spp. complex 3.1a	XXXIII	Peltigera praetextata	Peltigera rufescens 1	ABMI 914	2009	ABMI: Tess Grainger
P9498	1246850	subclade 3	section 3.1	spp. complex 3.1a	XXXIII	Peltigera canina	Peltigera canina 2	ABMI 1448	2017	ABMI: Hilary Worm
P9724	758877	subclade 3	section 3.1	spp. complex 3.1a	XXXIII	Peltigera leucophlebia	Peltigera leucophlebia 2	ABMI 659	2016	ABMI: Dylan Cunningham
P9371	41480	subclade 3	section 3.1	spp. complex 3.1a	XXXIII	Peltigera rufescens	Peltigera fuscoponojensis	ABMI 56	2013	ABMI: Martina Hola
P9536	1273522	subclade 3	section 3.1	spp. complex 3.1a	XXXIII	Peltigera cf. collina	Peltigera neckeri	ABMI 1427	2017	ABMI: Hilary Worm
P9698	765673	subclade 3	section 3.1	spp. complex 3.1a	XXXIII	Peltigera rufescens	Peltigera rufescens 1	ABMI 697	2016	ABMI: Adam Sprott
P9518	1273600	subclade 3	section 3.1	spp. complex 3.1a	XXXIII	Peltigera canina	Peltigera canina 2	ABMI 1427	2017	ABMI: Hilary Worm
P9939	55780	subclade 3	section 3.1	spp. complex 3.1a	XXXIII	Peltigera neckeri	Peltigera neckeri	ABMI 810	2013	ABMI: Peter De Carvalho
P10496	645061	subclade 3	section 3.1	spp. complex 3.1a	XXXIII	Peltigera didactyla	Peltigera aff. didactyla	ABMI 887	2014	ABMI: Charlie Sikkema
P10552	243024	subclade 3	section 3.1	spp. complex 3.1a	XXXIII	Peltigera membranacea	NA	ABMI 151	2010	ABMI: Kathryn Martell
P10400	509028	subclade 3	section 3.1	spp. complex 3.1a	XXXIII	Peltigera leucophlebia	Peltigera latiloba	ABMI 113	2013	ABMI: Guillaume Gingras
P10376	355450	subclade 3	section 3.1	spp. complex 3.1a	XXXIII	Peltigera aphthosa	Peltigera aphthosa 5	ABMI 82	2013	ABMI: Martina Hola
P10384	47468	subclade 3	section 3.1	spp. complex 3.1a	XXXIII	Peltigera leucophlebia	Peltigera latiloba	ABMI 113	2013	ABMI: Guillaume Gingras
P10383	47522	subclade 3	section 3.1	spp. complex 3.1a	XXXIII	Peltigera rufescens	Peltigera aff. lepidophora	ABMI 113	2013	ABMI: Guillaume Gingras
P10319	303094	subclade 3	section 3.1	spp. complex 3.1a	XXXIII	Peltigera leucophlebia	Peltigera leucophlebia 2	ABMI 1238	2011	ABMI: Stacey Camus
P10312	1455175	subclade 3	section 3.1	spp. complex 3.1a	XXXIII	Peltigera leucophlebia	Peltigera latiloba	ABMI 82	2013	ABMI: Martina Hola
P10610	85728	subclade 3	section 3.1	spp. complex 3.1a	XXXIII	Peltigera neckeri	Peltigera neckeri	ABMI 610	2012	ABMI: Charmaine Holloway
P10390	358026	subclade 3	section 3.1	spp. complex 3.1a	XXXIII	Peltigera canina	Peltigera aff. didactyla	ABMI 113	2013	ABMI: Guillaume Gingras
P10513	245319	subclade 3	section 3.1	spp. complex 3.1a	XXXIII	Peltigera leucophlebia	Peltigera leucophlebia 2	ABMI 1201	2010	ABMI: Kathryn Martell
P10362	509035	subclade 3	section 3.1	spp. complex 3.1a	XXXIII	Peltigera canina	Peltigera rufescens 1	ABMI 113	2013	ABMI: Guillaume Gingras
P10361	56055	subclade 3	section 3.1	spp. complex 3.1a	XXXIII	Peltigera rufescens	Peltigera neorufescens 5	ABMI 113	2013	ABMI: Guillaume Gingras
P9943	439971	subclade 3	section 3.1	spp. complex 3.1a	XXXIII	Peltigera leucophlebia	Peltigera latiloba	ABMI 571	2014	ABMI: Charlie Sikkema
P10392	54590	subclade 3	section 3.1	spp. complex 3.1a	XXXIII	Peltigera canina	Peltigera islandica	ABMI 113	2013	ABMI: Guillaume Gingras
P10501	478360	subclade 3	section 3.1	spp. complex 3.1a	XXXIII	Peltigera rufescens	Peltigera rufescens 1	ABMI 887	2014	ABMI: Charlie Sikkema
P10637	141208	subclade 3	section 3.1	spp. complex 3.1a	XXXIII	Scytinium tenuissimum	NA	ABMI 735	2012	ABMI: Charmaine Holloway
P10534	243886	subclade 3	section 3.1	spp. complex 3.1a	XXXIII	Peltigera leucophlebia	Peltigera leucophlebia 1	ABMI 1203	2010	ABMI: Warren Flemming
P10340	91037	subclade 3	section 3.1	spp. complex 3.1a	XXXIII	Peltigera praetextata	Peltigera canina 2	ABMI 398	2012	ABMI: Guillaume Gingras
P10320	305743	subclade 3	section 3.1	spp. complex 3.1a	XXXIII	Peltigera leucophlebia	Peltigera leucophlebia 6	ABMI 1238	2011	ABMI: Stacey Camus
P10483	417121	subclade 3	section 3.1	spp. complex 3.1a	XXXIII	Peltigera cf. neckeri	Peltigera neckeri	ABMI OG-ABMI-562-11	2014	ABMI: Taylor Wynia
P10302	356514	subclade 3	section 3.1	spp. complex 3.1a	XXXIII	Peltigera rufescens	Peltigera rufescens 1	ABMI 82	2013	ABMI: Martina Hola
P10396	59432	subclade 3	section 3.1	spp. complex 3.1a	XXXIII	Peltigera rufescens	Peltigera rufescens 1	ABMI 113	2013	ABMI: Guillaume Gingras
P10503	645082	subclade 3	section 3.1	spp. complex 3.1a	XXXIII	Peltigera didactyla	Peltigera aff. didactyla	ABMI 887	2014	ABMI: Charlie Sikkema
P10398	59662	subclade 3	section 3.1	spp. complex 3.1a	XXXIII	Peltigera rufescens	Peltigera rufescens 1	ABMI 113	2013	ABMI: Guillaume Gingras
P10364	47458	subclade 3	section 3.1	spp. complex 3.1a	XXXIII	Peltigera rufescens	Peltigera rufescens 1	ABMI 113	2013	ABMI: Guillaume Gingras
P10512	242358	subclade 3	section 3.1	spp. complex 3.1a	XXXIII	Peltigera leucophlebia	Peltigera leucophlebia 2	ABMI 1201	2010	ABMI: Kathryn Martell
P10514	249850	subclade 3	section 3.1	spp. complex 3.1a	XXXIII	Peltigera leucophlebia	Peltigera leucophlebia 1	ABMI 1201	2010	ABMI: Kathryn Martell
P10603	91572	subclade 3	section 3.1	spp. complex 3.1a	XXXIII	Peltigera canina	Peltigera canina 2	ABMI 673	2012	ABMI: Charmaine Holloway
P10605	128698	subclade 3	section 3.1	spp. complex 3.1a	XXXIII	Peltigera membranacea	Peltigera islandica	ABMI 673	2012	ABMI: Charmaine Holloway
P10604	128696	subclade 3	section 3.1	spp. complex 3.1a	XXXIII	Peltigera neckeri	Peltigera neckeri	ABMI 673	2012	ABMI: Charmaine Holloway
P10606	85877	subclade 3	section 3.1	spp. complex 3.1a	XXXIII	Peltigera canina	Peltigera islandica	ABMI 673	2012	ABMI: Charmaine Holloway
P10527	248282	subclade 3	section 3.1	spp. complex 3.1a	XXXIII	Peltigera aphthosa	Peltigera aphthosa 5	ABMI 1201	2010	ABMI: Kathryn Martell
P10371	67824	subclade 3	section 3.1	spp. complex 3.1a	XXXIII	Peltigera canina	Peltigera islandica	ABMI 113	2013	ABMI: Guillaume Gingras
P10427	247449	subclade 3	section 3.1	spp. complex 3.1a	XXXIII	Peltigera leucophlebia	Peltigera leucophlebia 1	ABMI 151	2010	ABMI: Kathryn Martell
P10292	463150	subclade 3	section 3.1	spp. complex 3.1a	XXXIII	Peltigera didactyla	Peltigera didactyla 3	ABMI OG-ABMI-1054-11	2014	ABMI: Chris O'Sullivan
P10500	479938	subclade 3	section 3.1	spp. complex 3.1a	XXXIII	Peltigera didactyla	Peltigera aff. didactyla	ABMI 887	2014	ABMI: Charlie Sikkema
P10921	136673	subclade 3	section 3.1	spp. complex 3.1a	XXXIII	Peltigera praetextata	NA	ABMI 231	2013	ABMI: Martina Hola
P11136	1596027	subclade 3	section 3.1	spp. complex 3.1a	XXXIII	Peltigera canina	NA	ABMI 571	2014	ABMI: Charlie Sikkema
P11096	60727	subclade 3	section 3.1	spp. complex 3.1a	XXXIII	Peltigera aphthosa	Peltigera aphthosa 5	ABMI 546	2013	ABMI: Charlie Sikkema
P11144	1596029	subclade 3	section 3.1	spp. complex 3.1a	XXXIII	Peltigera rufescens	Peltigera rufescens 1	ABMI 571	2014	ABMI: Charlie Sikkema
P11143	427954	subclade 3	section 3.1	spp. complex 3.1a	XXXIII	Peltigera rufescens	Peltigera rufescens 1	ABMI 571	2014	ABMI: Charlie Sikkema
P11142	446040	subclade 3	section 3.1	spp. complex 3.1a	XXXIII	Peltigera leucophlebia	Peltigera leucophlebia 2	ABMI 571	2014	ABMI: Charlie Sikkema
P11163	433236	subclade 3	section 3.1	spp. complex 3.1a	XXXIII	Peltigera leucophlebia	Peltigera leucophlebia 2	ABMI 571	2014	ABMI: Charlie Sikkema
P11162	1596061	subclade 3	section 3.1	spp. complex 3.1a	XXXIII	Peltigera cf. latiloba	Peltigera latiloba	ABMI 571	2014	ABMI: Charlie Sikkema
P11168	419961	subclade 3	section 3.1	spp. complex 3.1a	XXXIII	Peltigera praetextata	Peltigera canina 2	ABMI 1326	2014	ABMI: Barry Nobert
P11164	657122	subclade 3	section 3.1	spp. complex 3.1a	XXXIII	Peltigera cf. neorufescens	Peltigera rufescens 1	ABMI 571	2014	ABMI: Charlie Sikkema
P11292	629280	subclade 3	section 3.1	spp. complex 3.1a	XXXIII	Peltigera neckeri	Peltigera neckeri	ABMI 34	2015	ABMI: Stacey Lockie
P11190	11514	subclade 3	section 3.1	spp. complex 3.1a	XXXIII	Peltigera leucophlebia	Peltigera leucophlebia 2	ABMI 134	2013	ABMI: Gordon Schnurr
P11203	24018	subclade 3	section 3.1	spp. complex 3.1a	XXXIII	Peltigera aphthosa	Peltigera aphthosa 5	ABMI 134	2013	ABMI: Gordon Schnurr
P11228	359185	subclade 3	section 3.1	spp. complex 3.1a	XXXIII	Peltigera leucophlebia	Peltigera leucophlebia 6	ABMI 56	2013	ABMI: Martina Hola
P11223	41027	subclade 3	section 3.1	spp. complex 3.1a	XXXIII	Peltigera rufescens	Peltigera fuscoponojensis	ABMI 56	2013	ABMI: Martina Hola
P11157	580171	subclade 3	section 3.1	spp. complex 3.1a	XXXIII	Peltigera neorufescens	Peltigera fuscoponojensis	ABMI 571	2014	ABMI: Charlie Sikkema
P11154	579852	subclade 3	section 3.1	spp. complex 3.1a	XXXIII	Peltigera cf. praetextata	Peltigera islandica	ABMI 571	2014	ABMI: Charlie Sikkema
P11155	579850	subclade 3	section 3.1	spp. complex 3.1a	XXXIII	Peltigera canina	Peltigera islandica	ABMI 571	2014	ABMI: Charlie Sikkema
P11150	444086	subclade 3	section 3.1	spp. complex 3.1a	XXXIII	Peltigera leucophlebia	Peltigera leucophlebia 1	ABMI 571	2014	ABMI: Charlie Sikkema
P11151	641893	subclade 3	section 3.1	spp. complex 3.1a	XXXIII	Peltigera neorufescens	Peltigera jonii	ABMI 571	2014	ABMI: Charlie Sikkema
P11114	92710	subclade 3	section 3.1	spp. complex 3.1a	XXXIII	Peltigera retifoveata	Peltigera retifoveata	ABMI 580	2012	ABMI: Charmaine Holloway
P11217	38796	subclade 3	section 3.1	spp. complex 3.1a	XXXIII	Peltigera leucophlebia	Peltigera leucophlebia 1	ABMI 56	2013	ABMI: Martina Hola
P11216	41185	subclade 3	section 3.1	spp. complex 3.1a	XXXIII	Peltigera leucophlebia	NA	ABMI 56	2013	ABMI: Martina Hola
P11218	39861	subclade 3	section 3.1	spp. complex 3.1a	XXXIII	Peltigera leucophlebia	Peltigera leucophlebia 6	ABMI 56	2013	ABMI: Martina Hola
P10983	416194	subclade 3	section 3.1	spp. complex 3.1a	XXXIII	Peltigera aphthosa	Peltigera aphthosa 5	ABMI 532	2014	ABMI: Dinyar Minocher
P11430	657228	subclade 3	section 3.1	spp. complex 3.1a	XXXIII	Peltigera leucophlebia	Peltigera leucophlebia 2	ABMI 34	2015	ABMI: Stacey Lockie
P11453	657025	subclade 3	section 3.1	spp. complex 3.1a	XXXIII	Peltigera canina	Peltigera canina 2	ABMI 34	2015	ABMI: Stacey Lockie
P11534	140284	subclade 3	section 3.1	spp. complex 3.1a	XXXIII	Peltigera didactyla	Peltigera aff. didactyla	ABMI 639	2012	ABMI: Ashley Hillman
P11488	762122	subclade 3	section 3.1	spp. complex 3.1a	XXXIII	Peltigera cf. elisabethae	Peltigera neckeri	ABMI 64	2016	ABMI: Jazmine Lowther
P10152	307451	subclade 3	section 3.1	spp. complex 3.1a	XXXIII	Peltigera aphthosa	Peltigera aphthosa 5	ABMI 963	2011	ABMI: Mireille Martel
P11479	761699	subclade 3	section 3.1	spp. complex 3.1a	XXXIII	Peltigera rufescens	Peltigera rufescens 1	ABMI 64	2016	ABMI: Jazmine Lowther
P11458	668539	subclade 3	section 3.1	spp. complex 3.1a	XXXIII	Peltigera rufescens	NA	ABMI 414	2015	ABMI: Sara Venskaitis
P11452	604528	subclade 3	section 3.1	spp. complex 3.1a	XXXIII	Peltigera neckeri	Peltigera neckeri	ABMI 34	2015	ABMI: Stacey Lockie
P9402	754615	subclade 3	section 3.1	spp. complex 3.1a	XXXIII	Peltigera leucophlebia	Peltigera leucophlebia 6	ABMI 270	2016	ABMI: Ashley Hillman
P11512	614295	subclade 3	section 3.1	spp. complex 3.1a	XXXIII	Peltigera rufescens	Peltigera neorufescens 5	ABMI 32	2015	ABMI: Joshua Addesi
P11403	633325	subclade 3	section 3.1	spp. complex 3.1a	XXXIII	Peltigera aphthosa	Peltigera aphthosa 5	ABMI 574	2015	ABMI: Corrina Copp
P11511	614271	subclade 3	section 3.1	spp. complex 3.1a	XXXIII	Peltigera aphthosa	Peltigera aphthosa 5	ABMI 32	2015	ABMI: Joshua Addesi
P9834	1220274	subclade 3	section 3.1	spp. complex 3.1a	XXXIII	Peltigera canina	NA	ABMI 36	2017	ABMI: Albin Bjarhall
P10051	613306	subclade 3	section 3.1	spp. complex 3.1a	XXXIII	Peltigera leucophlebia s.l.	Peltigera leucophlebia 1	ABMI 32	2015	ABMI: Joshua Addesi
P10055	308253	subclade 3	section 3.1	spp. complex 3.1a	XXXIII	Peltigera membranacea	Peltigera islandica	ABMI 1138	2011	ABMI: Stacey Camus
P10117	297609	subclade 3	section 3.1	spp. complex 3.1a	XXXIII	Peltigera aphthosa	Peltigera aphthosa 5	ABMI 1138	2011	ABMI: Stacey Camus
P10041	63915	subclade 3	section 3.1	spp. complex 3.1a	XXXIII	Peltigera leucophlebia	Peltigera aphthosa 5	ABMI 297	2013	ABMI: Chris O'Sullivan
P10482	416811	subclade 3	section 3.1	spp. complex 3.1a	XXXIII	Peltigera neckeri	Peltigera neckeri	ABMI OG-ABMI-562-11	2014	ABMI: Taylor Wynia
P11482	761812	subclade 3	section 3.1	spp. complex 3.1a	XXXIII	Peltigera ponojensis	Peltigera ponojensis/monticola 1a	ABMI 64	2016	ABMI: Jazmine Lowther
P11522	585609	subclade 3	section 3.1	spp. complex 3.1a	XXXIII	Peltigera praetextata	Peltigera canina 2	ABMI 236	2015	ABMI: Stacey Lockie
P8325	1269026	subclade 3	section 3.1	spp. complex 3.1a	XXXIII	Peltigera aphthosa	Peltigera aphthosa 5	ABMI 1425	2017	ABMI: Albin Bjarhall
P9778	299542	subclade 3	section 3.1	spp. complex 3.1a	XXXIII	Peltigera retifoveata	Peltigera retifoveata	ABMI 970	2011	ABMI: Stacey Camus
P9780	304936	subclade 3	section 3.1	spp. complex 3.1a	XXXIII	Peltigera retifoveata	Peltigera retifoveata	ABMI 970	2011	ABMI: Stacey Camus
P6371	61375	subclade 3	section 3.1	spp. complex 3.1a	XXXIII	Peltigera neorufescens	Peltigera aff. shennongjiana	ABMI 659	2013	ABMI: Charlie Sikkema
P6329	797177	subclade 3	section 3.1	spp. complex 3.1a	XXXIII	Peltigera lepidophora 2	Peltigera lepidophora 2	ABMI 640	2016	ABMI: Nathanael Harper
P6332	511189	subclade 3	section 3.1	spp. complex 3.1a	XXXIII	Peltigera neorufescens	NA	ABMI 652	2013	ABMI: Charlie Sikkema
P6392	482640	subclade 3	section 3.1	spp. complex 3.1a	XXXIII	Peltigera extenuata	Peltigera extenuata 1	ABMI 849	2014	ABMI: Dinyar Minocher
P6409	446022	subclade 3	section 3.1	spp. complex 3.1a	XXXIII	Peltigera extenuata 1	Peltigera extenuata 1	ABMI 571	2014	ABMI: Charlie Sikkema
P6410	444060	subclade 3	section 3.1	spp. complex 3.1a	XXXIII	Peltigera rufescens	Peltigera rufescens 1	ABMI 571	2014	ABMI: Charlie Sikkema
P6412	580045	subclade 3	section 3.1	spp. complex 3.1a	XXXIII	Peltigera praetextata 4	Peltigera praetextata	ABMI 571	2014	ABMI: Charlie Sikkema
P6415	21518	subclade 3	section 3.1	spp. complex 3.1a	XXXIII	Peltigera retifoveata	NA	ABMI 695	2013	ABMI: Courtney Kelly
P6422	302051	subclade 3	section 3.1	spp. complex 3.1a	XXXIII	Peltigera neckeri	NA	ABMI 962	2011	ABMI: Mireille Martel
P6430	136602	subclade 3	section 3.1	spp. complex 3.1a	XXXIII	Peltigera leucophlebia	Peltigera leucophlebia 2	ABMI 466	2013	ABMI: Gordon Schnurr
P6432	374170	subclade 3	section 3.1	spp. complex 3.1a	XXXIII	Peltigera sp.	NA	ABMI 466	2013	ABMI: Gordon Schnurr
P6434	154566	subclade 3	section 3.1	spp. complex 3.1a	XXXIII	Peltigera canina 1	Peltigera canina 2	ABMI 882	2009	ABMI: Tess Grainger
P6436	154565	subclade 3	section 3.1	spp. complex 3.1a	XXXIII	Peltigera didactyla 1	Peltigera didactyla 1	ABMI 882	2009	ABMI: Tess Grainger
P6439	162924	subclade 3	section 3.1	spp. complex 3.1a	XXXIII	Peltigera canina 1	Peltigera canina 1	ABMI 882	2009	ABMI: Tess Grainger
P6442	160787	subclade 3	section 3.1	spp. complex 3.1a	XXXIII	Peltigera didactyla 3	Peltigera didactyla 3	ABMI 882	2009	ABMI: Tess Grainger
P6449	8410	subclade 3	section 3.1	spp. complex 3.1a	XXXIII	Peltigera canina 1	Peltigera canina 1	ABMI 691	2013	ABMI: Nils Anderson
P6452	509997	subclade 3	section 3.1	spp. complex 3.1a	XXXIII	Peltigera leucophlebia	Peltigera leucophlebia 2	ABMI 466	2013	ABMI: Gordon Schnurr
P6458	91553	subclade 3	section 3.1	spp. complex 3.1a	XXXIII	Peltigera didactyla 2	Peltigera aff. didactyla	ABMI 668	2012	ABMI: Carolyn Knapper
P6467	31934	subclade 3	section 3.1	spp. complex 3.1a	XXXIII	Peltigera praetextata 1	Peltigera praetextata	ABMI 804	2013	ABMI: Peter De Carvalho
P6470	23357	subclade 3	section 3.1	spp. complex 3.1a	XXXIII	Peltigera retifoveata	NA	ABMI 727	2013	ABMI: Courtney Kelly
P6472	296751	subclade 3	section 3.1	spp. complex 3.1a	XXXIII	Peltigera wulingensis	Peltigera wulingensis	ABMI 640	2011	ABMI: Scott Black
P6473	302008	subclade 3	section 3.1	spp. complex 3.1a	XXXIII	Peltigera wulingensis	Peltigera wulingensis	ABMI 640	2011	ABMI: Scott Black
P6505	300156	subclade 3	section 3.1	spp. complex 3.1a	XXXIII	Peltigera canina 2	Peltigera canina 2	ABMI 1136	2011	ABMI: Stacey Camus
P6543	28646	subclade 3	section 3.1	spp. complex 3.1a	XXXIII	Peltigera canina 2	Peltigera canina 2	ABMI 1077	2013	ABMI: Jesse Lewis
P6577	575451	subclade 3	section 3.1	spp. complex 3.1a	XXXIII	Peltigera canina 2	Peltigera canina 2	ABMI 158	2014	ABMI: David Hogarth
P6582	609317	subclade 3	section 3.1	spp. complex 3.1a	XXXIII	Peltigera islandica	Peltigera islandica	ABMI OG-ABMI-825-21	2015	ABMI: Josh Cronmiller
P6585	70536	subclade 3	section 3.1	spp. complex 3.1a	XXXIII	Peltigera islandica	NA	ABMI 493	2012	ABMI: Guillaume Gingras
P6594	89229	subclade 3	section 3.1	spp. complex 3.1a	XXXIII	Peltigera canina	NA	ABMI 64	2012	ABMI: Taylor Will
P6596	92997	subclade 3	section 3.1	spp. complex 3.1a	XXXIII	Peltigera canina 2	Peltigera canina 2	ABMI 736	2012	ABMI: Charmaine Holloway
P6811	74834	subclade 3	section 3.1	spp. complex 3.1a	XXXIII	Peltigera retifoveata	NA	ABMI 83	2013	ABMI: Martina Hola
P6817	676725	subclade 3	section 3.1	spp. complex 3.1a	NA	Peltigera elisabethae	NA	ABMI 632	2015	ABMI: Gordon Schnurr
P6370	494946	subclade 3	section 3.1	spp. complex 3.1a	XXXIII	Peltigera ponojensis 1a	Peltigera ponojensis/monticola 1a	ABMI 659	2013	ABMI: Charlie Sikkema
P8201	798930	subclade 3	section 3.1	spp. complex 3.1a	XXXIII	Peltigera neckeri	Peltigera neckeri	ABMI 649	2016	ABMI: Meagan Robson
P8210	41619	subclade 3	section 3.1	spp. complex 3.1a	XXXIII	Peltigera aphthosa	Peltigera leucophlebia 2	ABMI 714	2013	ABMI: David Hogarth
P8216	787985	subclade 3	section 3.1	spp. complex 3.1a	XXXIII	Peltigera neckeri	Peltigera neckeri	ABMI 826	2016	ABMI: Ashley Hillman
P8218	1276185	subclade 3	section 3.1	spp. complex 3.1a	XXXIII	Peltigera cf. islandica	Peltigera islandica	ABMI 498	2016	ABMI: Meagan Robson
P8221	756898	subclade 3	section 3.1	spp. complex 3.1a	XXXIII	Peltigera cf. membranacea	Peltigera islandica	ABMI 528	2016	ABMI: Aaron Cyr
P8222	756902	subclade 3	section 3.1	spp. complex 3.1a	XXXIII	Peltigera canina s.l.	Peltigera canina 2	ABMI 528	2016	ABMI: Aaron Cyr
P8227	795328	subclade 3	section 3.1	spp. complex 3.1a	XXXIII	Peltigera fuscoponojensis	Peltigera islandica	ABMI 555	2016	ABMI: Jessica Ritz
P8228	795326	subclade 3	section 3.1	spp. complex 3.1a	XXXIII	Peltigera canina s.l.	Peltigera neocanina 1	ABMI 555	2016	ABMI: Jessica Ritz
P8249	768997	subclade 3	section 3.1	spp. complex 3.1a	XXXIII	Peltigera extenuata	Peltigera extenuata 1	ABMI 497	2016	ABMI: Kimberley House
P8254	1264228	subclade 3	section 3.1	spp. complex 3.1a	XXXIII	Peltigera didactyla	Peltigera didactyla 3	ABMI 210	2017	ABMI: Bailey Lachaine
P8255	1264132	subclade 3	section 3.1	spp. complex 3.1a	XXXIII	Peltigera didactyla	Peltigera aff. didactyla	ABMI 210	2017	ABMI: Bailey Lachaine
P8258	1263868	subclade 3	section 3.1	spp. complex 3.1a	XXXIII	Peltigera cf. didactyla	Peltigera didactyla 3	ABMI 210	2017	ABMI: Bailey Lachaine
P8276	1255149	subclade 3	section 3.1	spp. complex 3.1a	XXXIII	Peltigera extenuata	Peltigera extenuata 1	ABMI 391	2017	ABMI: Tallula Ash
P8281	1241861	subclade 3	section 3.1	spp. complex 3.1a	XXXIII	Peltigera aphthosa	Peltigera aphthosa 5	ABMI 451	2017	ABMI: Kaitlyn Trepanier
P8291	1239431	subclade 3	section 3.1	spp. complex 3.1a	XXXIII	Peltigera praetextata	Peltigera canina 2	ABMI 451	2017	ABMI: Kaitlyn Trepanier
P8295	1239723	subclade 3	section 3.1	spp. complex 3.1a	XXXIII	Peltigera extenuata	Peltigera extenuata 1	ABMI 451	2017	ABMI: Kaitlyn Trepanier
P8302	134740	subclade 3	section 3.1	spp. complex 3.1a	XXXIII	Peltigera ponojensis	Peltigera praetextata	ABMI 553	2012	ABMI: Ashley Hillman
P8304	302118	subclade 3	section 3.1	spp. complex 3.1a	XXXIII	Peltigera canina	Peltigera canina 1	ABMI 964	2011	ABMI: Mireille Martel
P8313	293025	subclade 3	section 3.1	spp. complex 3.1a	XXXIII	Peltigera papuana	Peltigera jonii	ABMI OG-ALPAC-477-1	2011	ABMI: Julia Shonfield
P8314	295595	subclade 3	section 3.1	spp. complex 3.1a	XXXIII	Peltigera cf. canina	Peltigera canina 2	ABMI OG-ALPAC-477-1	2011	ABMI: Julia Shonfield
P8316	78867	subclade 3	section 3.1	spp. complex 3.1a	XXXIII	Peltigera islandica	Peltigera islandica	ABMI 620	2013	ABMI: Charlie Sikkema
P8329	1268860	subclade 3	section 3.1	spp. complex 3.1a	XXXIII	Peltigera praetextata	Peltigera islandica	ABMI 1425	2017	ABMI: Albin Bjarhall
P8332	1269136	subclade 3	section 3.1	spp. complex 3.1a	XXXIII	Peltigera extenuata	Peltigera extenuata 1	ABMI 1425	2017	ABMI: Albin Bjarhall
P8333	1269246	subclade 3	section 3.1	spp. complex 3.1a	XXXIII	Peltigera aphthosa	Peltigera aphthosa 5	ABMI 1425	2017	ABMI: Albin Bjarhall
P8338	1269156	subclade 3	section 3.1	spp. complex 3.1a	XXXIII	Peltigera canina	NA	ABMI 1425	2017	ABMI: Albin Bjarhall
P8342	1268818	subclade 3	section 3.1	spp. complex 3.1a	XXXIII	Peltigera canina	Peltigera canina 2	ABMI 1425	2017	ABMI: Albin Bjarhall
P8346	668203	subclade 3	section 3.1	spp. complex 3.1a	XXXIII	Peltigera islandica	Peltigera islandica	ABMI 544	2015	ABMI: Barry Nobert
P8351	1346707	subclade 3	section 3.1	spp. complex 3.1a	XXXIII	Peltigera rufescens s.l.	Peltigera canina 2	ABMI 828	2016	ABMI: Adam Sprott
P8364	240258	subclade 3	section 3.1	spp. complex 3.1a	XXXIII	Peltigera extenuata	Peltigera extenuata 1	ABMI 384	2010	ABMI: Kathryn Martell
P8369	397823	subclade 3	section 3.1	spp. complex 3.1a	XXXIII	Peltigera rufescens	Peltigera rufescens 1	ABMI OG-ABMI-828-1	2013	ABMI: Marion Trudel
P8380	303560	subclade 3	section 3.1	spp. complex 3.1a	XXXIII	Peltigera rufescens	Peltigera islandica	ABMI OG-ALPAC-477-1	2011	ABMI: Julia Shonfield
P8383	512831	subclade 3	section 3.1	spp. complex 3.1a	XXXIII	Peltigera canina	Peltigera islandica	ABMI OG-ABMI-561-2	2013	ABMI: Ashley Hillman
P8384	87619	subclade 3	section 3.1	spp. complex 3.1a	XXXIII	Peltigera canina	Peltigera canina 2	ABMI OG-ALPAC-SK-1	2012	ABMI: Carolyn Knapper
P8387	773032	subclade 3	section 3.1	spp. complex 3.1a	XXXIII	Peltigera didactyla	Peltigera extenuata 1	ABMI 828	2016	ABMI: Adam Sprott
P8392	301175	subclade 3	section 3.1	spp. complex 3.1a	XXXIII	Peltigera canina	Peltigera islandica	ABMI OG-ALPAC-761-4	2011	ABMI: Tim Chevrier
P8490	757843	subclade 3	section 3.1	spp. complex 3.1a	XXXIII	Peltigera neckeri	Peltigera neckeri	ABMI 559	2016	ABMI: Aaron Cyr
P8506	761453	subclade 3	section 3.1	spp. complex 3.1a	XXXIII	Peltigera retifoveata	Peltigera retifoveata	ABMI 672	2016	ABMI: Dylan Cunningham
P8511	391599	subclade 3	section 3.1	spp. complex 3.1a	XXXIII	Peltigera didactyla	Peltigera aff. didactyla	ABMI 1191	2008	ABMI: Jared Bernard
P8512	730983	subclade 3	section 3.1	spp. complex 3.1a	XXXIII	Peltigera wulingensis	Peltigera didactyla 3	ABMI 1191	2008	ABMI: Jared Bernard
P8531	1173413	subclade 3	section 3.1	spp. complex 3.1a	XXXIII	Peltigera rufescens	Peltigera wulingensis	ABMI 6	2017	ABMI: Kris Jelinski
P8538	1253168	subclade 3	section 3.1	spp. complex 3.1a	XXXIII	Peltigera canina	Peltigera canina 2	ABMI 1467	2017	ABMI: Tallula Ash
P8539	1358764	subclade 3	section 3.1	spp. complex 3.1a	XXXIII	Peltigera cf. canina	Peltigera neckeri	ABMI 1467	2017	ABMI: Tallula Ash
P8567	1269792	subclade 3	section 3.1	spp. complex 3.1a	XXXIII	Peltigera leucophlebia	Peltigera leucophlebia 2	ABMI 1293	2017	ABMI: Albin Bjarhall
P8573	1269809	subclade 3	section 3.1	spp. complex 3.1a	XXXIII	Peltigera leucophlebia	Peltigera leucophlebia 2	ABMI 1293	2017	ABMI: Albin Bjarhall
P8574	1269807	subclade 3	section 3.1	spp. complex 3.1a	XXXIII	Peltigera aphthosa	Peltigera leucophlebia 2	ABMI 1293	2017	ABMI: Albin Bjarhall
P8575	1269817	subclade 3	section 3.1	spp. complex 3.1a	XXXIII	Peltigera neckeri	Peltigera neckeri	ABMI 1293	2017	ABMI: Albin Bjarhall
P8578	1270088	subclade 3	section 3.1	spp. complex 3.1a	XXXIII	Peltigera neckeri	Peltigera neckeri	ABMI 1293	2017	ABMI: Albin Bjarhall
P8580	1269794	subclade 3	section 3.1	spp. complex 3.1a	XXXIII	Peltigera canina	Peltigera canina 1	ABMI 1293	2017	ABMI: Albin Bjarhall
P8586	89011	subclade 3	section 3.1	spp. complex 3.1a	XXXIII	Peltigera canina	Peltigera canina 2	ABMI OG-ALPAC-SK-1	2012	ABMI: Carolyn Knapper
P8591	760414	subclade 3	section 3.1	spp. complex 3.1a	XXXIII	Peltigera leucophlebia	Peltigera leucophlebia 2	ABMI 586	2016	ABMI: Kieran Lehan
P8595	481834	subclade 3	section 3.1	spp. complex 3.1a	XXXIII	Peltigera praetextata	NA	ABMI 502	2014	ABMI: Dinyar Minocher
P8601	241386	subclade 3	section 3.1	spp. complex 3.1a	XXXIII	Peltigera ponojensis	Peltigera didactyla 3	ABMI OG-ALPAC-724-4	2010	ABMI: Mireille Martel
P8608	303540	subclade 3	section 3.1	spp. complex 3.1a	XXXIII	Peltigera leucophlebia	Peltigera leucophlebia 2	ABMI OG-ALPAC-477-1	2011	ABMI: Julia Shonfield
P8617	17453	subclade 3	section 3.1	spp. complex 3.1a	XXXIII	Peltigera praetextata	Peltigera canina 2	ABMI 746	2013	ABMI: David Hogarth
P8633	404326	subclade 3	section 3.1	spp. complex 3.1a	XXXIII	Peltigera neckeri	Peltigera neckeri	ABMI 257	2014	ABMI: David Hogarth
P8637	577095	subclade 3	section 3.1	spp. complex 3.1a	XXXIII	Peltigera canina	Peltigera canina 2	ABMI 257	2014	ABMI: David Hogarth
P8639	577222	subclade 3	section 3.1	spp. complex 3.1a	XXXIII	Peltigera neckeri	Peltigera neckeri	ABMI 257	2014	ABMI: David Hogarth
P8641	402465	subclade 3	section 3.1	spp. complex 3.1a	XXXIII	Peltigera leucophlebia	Peltigera leucophlebia 1	ABMI 257	2014	ABMI: David Hogarth
P8649	401385	subclade 3	section 3.1	spp. complex 3.1a	XXXIII	Peltigera leucophlebia	Peltigera leucophlebia 2	ABMI 257	2014	ABMI: David Hogarth
P8665	397826	subclade 3	section 3.1	spp. complex 3.1a	XXXIII	Peltigera canina	Peltigera islandica	ABMI OG-ABMI-828-1	2013	ABMI: Marion Trudel
P8677	76059	subclade 3	section 3.1	spp. complex 3.1a	XXXIII	Peltigera leucophlebia	Peltigera leucophlebia 2	ABMI 436	2013	ABMI: Gordon Schnurr
P8678	78895	subclade 3	section 3.1	spp. complex 3.1a	XXXIII	Peltigera neckeri	Peltigera neckeri	ABMI 436	2013	ABMI: Gordon Schnurr
P8377	760311	subclade 3	section 3.1	spp. complex 3.1a	XXXIII	Peltigera rufescens s.l.	Peltigera rufescens 1	ABMI 120	2016	ABMI: Ashley Hillman
P8510	391607	subclade 3	section 3.1	spp. complex 3.1a	XXXIII	Peltigera rufescens	Peltigera aff. neorufescens	ABMI 1191	2008	ABMI: Jared Bernard
P8647	410229	subclade 3	section 3.1	spp. complex 3.1a	XXXIII	Peltigera extenuata	Peltigera extenuata 1	ABMI 257	2014	ABMI: David Hogarth
P8442	1278000	subclade 3	section 3.1	spp. complex 3.1a	XXXIII	Peltigera rufescens	Peltigera neorufescens 5	ABMI 1466	2017	ABMI: Heather Earle
P8443	1277877	subclade 3	section 3.1	spp. complex 3.1a	XXXIII	Peltigera cf. neckeri	Peltigera neckeri	ABMI 1466	2017	ABMI: Heather Earle
P8444	1277791	subclade 3	section 3.1	spp. complex 3.1a	XXXIII	Peltigera malacea	Peltigera neckeri	ABMI 1466	2017	ABMI: Heather Earle
P8446	1253288	subclade 3	section 3.1	spp. complex 3.1a	XXXIII	Peltigera aphthosa	Peltigera aphthosa 5	ABMI 1467	2017	ABMI: Tallula Ash
P8447	1253076	subclade 3	section 3.1	spp. complex 3.1a	XXXIII	Peltigera leucophlebia	Peltigera leucophlebia 2	ABMI 1467	2017	ABMI: Tallula Ash
P8450	1253170	subclade 3	section 3.1	spp. complex 3.1a	XXXIII	Peltigera britannica	Peltigera leucophlebia 2	ABMI 1467	2017	ABMI: Tallula Ash
P8457	1357476	subclade 3	section 3.1	spp. complex 3.1a	XXXIII	Peltigera leucophlebia	Peltigera leucophlebia 2	ABMI 605	2012	ABMI: Ashley Hillman
P8458	125040	subclade 3	section 3.1	spp. complex 3.1a	XXXIII	Peltigera neckeri	Peltigera neckeri	ABMI 605	2012	ABMI: Ashley Hillman
P8459	69064	subclade 3	section 3.1	spp. complex 3.1a	XXXIII	Peltigera canina	Peltigera canina 1	ABMI 605	2012	ABMI: Ashley Hillman
P8465	69826	subclade 3	section 3.1	spp. complex 3.1a	XXXIII	Peltigera aphthosa	Peltigera aphthosa 5	ABMI 605	2012	ABMI: Ashley Hillman
P8471	69818	subclade 3	section 3.1	spp. complex 3.1a	XXXIII	Peltigera cf. leucophlebia	Peltigera leucophlebia 2	ABMI 605	2012	ABMI: Ashley Hillman
P8473	70834	subclade 3	section 3.1	spp. complex 3.1a	XXXIII	Peltigera leucophlebia	Peltigera leucophlebia 2	ABMI 605	2012	ABMI: Ashley Hillman
P8484	757825	subclade 3	section 3.1	spp. complex 3.1a	XXXIII	Peltigera neckeri	Peltigera neckeri	ABMI 559	2016	ABMI: Aaron Cyr
P8702	242185	subclade 3	section 3.1	spp. complex 3.1a	XXXIII	Peltigera extenuata	Peltigera extenuata 1	ABMI 1142	2010	ABMI: Emily Stairs
P8705	249693	subclade 3	section 3.1	spp. complex 3.1a	XXXIII	Peltigera canina	Peltigera canina 2	ABMI 1142	2010	ABMI: Emily Stairs
P8706	1358766	subclade 3	section 3.1	spp. complex 3.1a	XXXIII	Peltigera canina	Peltigera canina 1	ABMI 1142	2010	ABMI: Emily Stairs
P8725	240571	subclade 3	section 3.1	spp. complex 3.1a	XXXIII	Peltigera canina	NA	ABMI 943	2010	ABMI: Tess Grainger
P8734	126497	subclade 3	section 3.1	spp. complex 3.1a	XXXIII	Peltigera extenuata	Peltigera extenuata 1	ABMI 637	2012	ABMI: Ashley Hillman
P8741	245387	subclade 3	section 3.1	spp. complex 3.1a	XXXIII	Peltigera neckeri	Peltigera neckeri	ABMI 1207	2010	ABMI: Emily Stairs
P8742	249933	subclade 3	section 3.1	spp. complex 3.1a	XXXIII	Peltigera cf. ponojensis	Peltigera canina 1	ABMI 1207	2010	ABMI: Emily Stairs
P8773	241204	subclade 3	section 3.1	spp. complex 3.1a	XXXIII	Peltigera leucophlebia	Peltigera latiloba	ABMI OG-ALPAC-543-3	2010	ABMI: Mireille Martel
P8777	246544	subclade 3	section 3.1	spp. complex 3.1a	XXXIII	Peltigera rufescens	Peltigera rufescens 1	ABMI 943	2010	ABMI: Tess Grainger
P8778	245098	subclade 3	section 3.1	spp. complex 3.1a	XXXIII	Peltigera leucophlebia	Peltigera leucophlebia 2	ABMI 943	2010	ABMI: Tess Grainger
P8780	245080	subclade 3	section 3.1	spp. complex 3.1a	XXXIII	Peltigera rufescens	Peltigera rufescens 1	ABMI 943	2010	ABMI: Tess Grainger
P8789	251120	subclade 3	section 3.1	spp. complex 3.1a	XXXIII	Peltigera rufescens	Peltigera jonii	ABMI 943	2010	ABMI: Tess Grainger
P8796	251839	subclade 3	section 3.1	spp. complex 3.1a	XXXIII	Peltigera rufescens	Peltigera aff. didactyla	ABMI OG-ALPAC-608-1	2010	ABMI: Mireille Martel
P8797	251838	subclade 3	section 3.1	spp. complex 3.1a	XXXIII	Peltigera extenuata	Peltigera extenuata 1	ABMI OG-ALPAC-608-1	2010	ABMI: Mireille Martel
P8798	244324	subclade 3	section 3.1	spp. complex 3.1a	XXXIII	Peltigera neckeri	Peltigera neckeri	ABMI OG-ALPAC-608-1	2010	ABMI: Mireille Martel
P8803	243828	subclade 3	section 3.1	spp. complex 3.1a	XXXIII	Peltigera membranacea	Peltigera islandica	ABMI 1177	2010	ABMI: Emily Stairs
P8804	245297	subclade 3	section 3.1	spp. complex 3.1a	XXXIII	Peltigera neckeri	Peltigera neckeri	ABMI 1177	2010	ABMI: Emily Stairs
P8805	246777	subclade 3	section 3.1	spp. complex 3.1a	XXXIII	Peltigera extenuata	Peltigera didactyla 3	ABMI 1177	2010	ABMI: Emily Stairs
P8808	249821	subclade 3	section 3.1	spp. complex 3.1a	XXXIII	Peltigera praetextata	Peltigera islandica	ABMI 1177	2010	ABMI: Emily Stairs
P8811	369946	subclade 3	section 3.1	spp. complex 3.1a	XXXIII	Peltigera neckeri	Peltigera neckeri	ABMI 649	2007	ABMI: Chelsea Whenham
P8814	242730	subclade 3	section 3.1	spp. complex 3.1a	XXXIII	Peltigera leucophlebia	Peltigera leucophlebia 2	ABMI OG-ALPAC-543-3	2010	ABMI: Mireille Martel
P8816	1586706	subclade 3	section 3.1	spp. complex 3.1a	XXXIII	Peltigera leucophlebia	NA	ABMI OG-ALPAC-543-3	2010	ABMI: Mireille Martel
P8821	393401	subclade 3	section 3.1	spp. complex 3.1a	XXXIII	Peltigera rufescens	Peltigera neckeri	ABMI OG-DH-448-1	2008	ABMI: Diane Haugland
P8822	717181	subclade 3	section 3.1	spp. complex 3.1a	XXXIII	Peltigera elisabethae	Peltigera neckeri	ABMI OG-DH-448-1	2008	ABMI: Diane Haugland
P8824	391099	subclade 3	section 3.1	spp. complex 3.1a	XXXIII	Peltigera extenuata	Peltigera extenuata 1	ABMI 1070	2008	ABMI: Chris Kolaczan
P8827	389801	subclade 3	section 3.1	spp. complex 3.1a	XXXIII	Peltigera leucophlebia	Peltigera leucophlebia 2	ABMI 1007	2008	ABMI: Fred Noddin
P8835	701571	subclade 3	section 3.1	spp. complex 3.1a	XXXIII	Peltigera extenuata	Peltigera didactyla 1	ABMI 899	2008	ABMI: Martina Hola
P8839	713192	subclade 3	section 3.1	spp. complex 3.1a	XXXIII	Peltigera extenuata	Peltigera extenuata 1	ABMI 1070	2008	ABMI: Chris Kolaczan
P8841	713025	subclade 3	section 3.1	spp. complex 3.1a	XXXIII	Peltigera extenuata	Peltigera extenuata 1	ABMI 1070	2008	ABMI: Chris Kolaczan
P8855	598073	subclade 3	section 3.1	spp. complex 3.1a	XXXIII	Peltigera retifoveata	Peltigera retifoveata	ABMI 576	2015	ABMI: Barry Nobert
P8856	595222	subclade 3	section 3.1	spp. complex 3.1a	XXXIII	Peltigera retifoveata	Peltigera retifoveata	ABMI 576	2015	ABMI: Barry Nobert
P8864	78525	subclade 3	section 3.1	spp. complex 3.1a	XXXIII	Peltigera membranacea	Peltigera islandica	ABMI 436	2013	ABMI: Gordon Schnurr
P8879	251732	subclade 3	section 3.1	spp. complex 3.1a	XXXIII	Peltigera neckeri	Peltigera neckeri	ABMI OG-ALPAC-543-3	2010	ABMI: Mireille Martel
P8882	241207	subclade 3	section 3.1	spp. complex 3.1a	XXXIII	Peltigera neckeri	Peltigera neckeri	ABMI OG-ALPAC-543-3	2010	ABMI: Mireille Martel
P8888	247282	subclade 3	section 3.1	spp. complex 3.1a	XXXIII	Peltigera extenuata	Peltigera extenuata 1	ABMI OG-ALPAC-608-1	2010	ABMI: Mireille Martel
P8893	242841	subclade 3	section 3.1	spp. complex 3.1a	XXXIII	Peltigera extenuata	Peltigera extenuata 1	ABMI OG-ALPAC-608-1	2010	ABMI: Mireille Martel
P8895	245825	subclade 3	section 3.1	spp. complex 3.1a	XXXIII	Peltigera canina	Peltigera canina 2	ABMI OG-ALPAC-608-1	2010	ABMI: Mireille Martel
P8896	1357682	subclade 3	section 3.1	spp. complex 3.1a	XXXIII	Peltigera extenuata	Peltigera aff. didactyla	ABMI OG-ALPAC-608-1	2010	ABMI: Mireille Martel
P8897	241302	subclade 3	section 3.1	spp. complex 3.1a	XXXIII	Peltigera rufescens	Peltigera rufescens 1	ABMI OG-ALPAC-608-1	2010	ABMI: Mireille Martel
P8898	632648	subclade 3	section 3.1	spp. complex 3.1a	XXXIII	Peltigera extenuata	Peltigera extenuata 1	ABMI 3	2015	ABMI: Gordon Schnurr
P8919	475488	subclade 3	section 3.1	spp. complex 3.1a	XXXIII	Peltigera neckeri	Peltigera neckeri	ABMI OG-ABMI-1126-11	2014	ABMI: Kendall Vanderlip
P8942	27299	subclade 3	section 3.1	spp. complex 3.1a	XXXIII	Peltigera neckeri	Peltigera neckeri	ABMI 1077	2013	ABMI: Jesse Lewis
P8948	24815	subclade 3	section 3.1	spp. complex 3.1a	XXXIII	Peltigera neckeri	Peltigera neckeri	ABMI 1077	2013	ABMI: Jesse Lewis
P8953	786021	subclade 3	section 3.1	spp. complex 3.1a	XXXIII	Peltigera elisabethae	Peltigera neckeri	ABMI 619	2016	ABMI: Jessica Ritz
P8955	763616	subclade 3	section 3.1	spp. complex 3.1a	XXXIII	Peltigera membranacea	Peltigera islandica	ABMI 498	2016	ABMI: Meagan Robson
P8957	1208771	subclade 3	section 3.1	spp. complex 3.1a	XXXIII	Peltigera canina	Peltigera islandica	ABMI OG-ABMI-825-21	2015	ABMI: Josh Cronmiller
P8425	764403	subclade 3	section 3.1	spp. complex 3.1a	XXXIII	Peltigera leucophlebia s.l.	Peltigera leucophlebia 6	ABMI 560	2016	ABMI: Aaron Cyr
P8790	250318	subclade 3	section 3.1	spp. complex 3.1a	XXXIII	Peltigera leucophlebia	Peltigera leucophlebia 2	ABMI OG-ALPAC-608-1	2010	ABMI: Mireille Martel
P8800	241320	subclade 3	section 3.1	spp. complex 3.1a	XXXIII	Peltigera didactyla	Peltigera didactyla 1	ABMI OG-ALPAC-608-1	2010	ABMI: Mireille Martel
P8875	242743	subclade 3	section 3.1	spp. complex 3.1a	XXXIII	Peltigera cf. praetextata	Peltigera praetextata	ABMI OG-ALPAC-543-3	2010	ABMI: Mireille Martel
P9133	362050	subclade 3	section 3.1	spp. complex 3.1a	XXXIII	Peltigera ponojensis	Peltigera islandica	ABMI 218	2007	ABMI: Leckie Olsen
P8998	607799	subclade 3	section 3.1	spp. complex 3.1a	XXXIII	Peltigera aphthosa	Peltigera aphthosa 5	ABMI 512	2015	ABMI: Evan Scheidt
P8990	658100	subclade 3	section 3.1	spp. complex 3.1a	XXXIII	Peltigera aphthosa	Peltigera aphthosa 5	ABMI 576	2015	ABMI: Barry Nobert
P9223	469017	subclade 3	section 3.1	spp. complex 3.1a	XXXIII	Peltigera didactyla	Peltigera aff. didactyla	ABMI 920	2014	ABMI: Charlie Sikkema
P9097	1357497	subclade 3	section 3.1	spp. complex 3.1a	XXXIII	Peltigera cf. praetextata	Peltigera aff. didactyla	ABMI 697	2016	ABMI: Adam Sprott
P9167	786939	subclade 3	section 3.1	spp. complex 3.1a	XXXIII	Peltigera cf. fuscopraetextata	Peltigera canina 2	ABMI 760	2016	ABMI: Adam Sprott
P9161	32296	subclade 3	section 3.1	spp. complex 3.1a	XXXIII	Peltigera latiloba	Peltigera leucophlebia 2	ABMI 772	2013	ABMI: Peter De Carvalho
P9237	765634	subclade 3	section 3.1	spp. complex 3.1a	XXXIII	Peltigera rufescens	Peltigera jonii	ABMI 697	2016	ABMI: Adam Sprott
P9046	13820	subclade 3	section 3.1	spp. complex 3.1a	XXXIII	Peltigera didactyla	Peltigera didactyla 1	ABMI 746	2013	ABMI: David Hogarth
P9047	797927	subclade 3	section 3.1	spp. complex 3.1a	XXXIII	Peltigera cf. didactyla	Peltigera didactyla 1	ABMI 652	2016	ABMI: Dylan Cunningham
P9000	606402	subclade 3	section 3.1	spp. complex 3.1a	XXXIII	Peltigera aphthosa	Peltigera aphthosa 5	ABMI 512	2015	ABMI: Evan Scheidt
P9324	1239735	subclade 3	section 3.1	spp. complex 3.1a	XXXIII	Peltigera latiloba	Peltigera latiloba	ABMI 724	2017	ABMI: Meagan Robson
P9141	665107	subclade 3	section 3.1	spp. complex 3.1a	XXXIII	Peltigera ponojensis s.l.	Peltigera ponojensis/monticola 1a	ABMI 15	2015	ABMI: Gordon Schnurr
P9158	795525	subclade 3	section 3.1	spp. complex 3.1a	XXXIII	Peltigera praetextata	Peltigera praetextata	ABMI 555	2016	ABMI: Jessica Ritz
P9241	241370	subclade 3	section 3.1	spp. complex 3.1a	XXXIII	Peltigera rufescens	Peltigera rufescens 1	ABMI OG-ALPAC-724-4	2010	ABMI: Mireille Martel
P9245	474492	subclade 3	section 3.1	spp. complex 3.1a	XXXIII	Peltigera didactyla	Peltigera didactyla 1	ABMI 817	2014	ABMI: Ashley Hillman
P9246	655152	subclade 3	section 3.1	spp. complex 3.1a	XXXIII	Peltigera cf. castanea	Peltigera aff. didactyla	ABMI 817	2014	ABMI: Ashley Hillman
P9337	1267129	subclade 3	section 3.1	spp. complex 3.1a	XXXIII	Peltigera extenuata	Peltigera extenuata 1	ABMI 1322	2017	ABMI: Albin Bjarhall
P9238	1343057	subclade 3	section 3.1	spp. complex 3.1a	XXXIII	Peltigera fuscoponojensis	Peltigera jonii	ABMI 697	2016	ABMI: Adam Sprott
P9234	768606	subclade 3	section 3.1	spp. complex 3.1a	XXXIII	Peltigera praetextata s.l.	Peltigera canina 2	ABMI 761	2016	ABMI: Adam Sprott
P9107	300114	subclade 3	section 3.1	spp. complex 3.1a	XXXIII	Peltigera fuscopraetextata	Peltigera canina 2	ABMI 1136	2011	ABMI: Stacey Camus
P9100	153394	subclade 3	section 3.1	spp. complex 3.1a	XXXIII	Peltigera cf. extenuata	Peltigera extenuata 1	ABMI 34	2009	ABMI: Marcia Birkigt
P9277	793766	subclade 3	section 3.1	spp. complex 3.1a	XXXIII	Peltigera neckeri	Peltigera neckeri	ABMI 587	2016	ABMI: Kimberley House
P9069	63270	subclade 3	section 3.1	spp. complex 3.1a	XXXIII	Peltigera extenuata	Peltigera extenuata 1	ABMI 38	2013	ABMI: Nils Anderson
P9190	25142	subclade 3	section 3.1	spp. complex 3.1a	XXXIII	Peltigera	Peltigera neckeri	ABMI 746	2013	ABMI: David Hogarth
P9213	1340563	subclade 3	section 3.1	spp. complex 3.1a	XXXIII	Peltigera canina	Peltigera canina 2	ABMI 616	2016	ABMI: Jessica Ritz
P9212	1339093	subclade 3	section 3.1	spp. complex 3.1a	XXXIII	Peltigera fuscopraetextata	Peltigera canina 1	ABMI 587	2016	ABMI: Kimberley House
P9215	793768	subclade 3	section 3.1	spp. complex 3.1a	XXXIII	Peltigera islandica	Peltigera islandica	ABMI 587	2016	ABMI: Kimberley House
P9057	796345	subclade 3	section 3.1	spp. complex 3.1a	XXXIII	Peltigera islandica	Peltigera canina 2	ABMI 652	2016	ABMI: Dylan Cunningham
P8970	9399	subclade 3	section 3.1	spp. complex 3.1a	XXXIII	Peltigera extenuata	Peltigera extenuata 1	ABMI 112	2013	ABMI: Gordon Schnurr
P8989	595294	subclade 3	section 3.1	spp. complex 3.1a	XXXIII	Peltigera aphthosa	Peltigera aphthosa 5	ABMI 576	2015	ABMI: Barry Nobert
P9286	752856	subclade 3	section 3.1	spp. complex 3.1a	XXXIII	Peltigera rufescens	Peltigera wulingensis	ABMI 93	2016	ABMI: Meagan Butler
P9281	795233	subclade 3	section 3.1	spp. complex 3.1a	XXXIII	Peltigera extenuata	Peltigera extenuata 1	ABMI 587	2016	ABMI: Kimberley House
P9279	798261	subclade 3	section 3.1	spp. complex 3.1a	XXXIII	Peltigera extenuata	Peltigera extenuata 1	ABMI 587	2016	ABMI: Kimberley House
P9176	666372	subclade 3	section 3.1	spp. complex 3.1a	XXXIII	Peltigera membranacea s.l.	Peltigera praetextata	ABMI 473	2015	ABMI: Joshua Addesi
P9174	688925	subclade 3	section 3.1	spp. complex 3.1a	XXXIII	Peltigera membranacea	Peltigera islandica	ABMI 1491	2015	ABMI: Sean ODonovan
P9175	661862	subclade 3	section 3.1	spp. complex 3.1a	XXXIII	Peltigera cf. membranacea	Peltigera islandica	ABMI 264	2015	ABMI: Evan Scheidt
P9173	762653	subclade 3	section 3.1	spp. complex 3.1a	XXXIII	Peltigera cf. membranacea	Peltigera islandica	ABMI 498	2016	ABMI: Meagan Robson
P9054	20884	subclade 3	section 3.1	spp. complex 3.1a	XXXIII	Peltigera cf. fuscoponojensis	Peltigera islandica	ABMI 1111	2013	ABMI: Jesse Lewis
P9259	1221147	subclade 3	section 3.1	spp. complex 3.1a	XXXIII	Peltigera canina	Peltigera islandica	ABMI 36	2017	ABMI: Albin Bjarhall
P9254	1220284	subclade 3	section 3.1	spp. complex 3.1a	XXXIII	Peltigera membranacea	Peltigera islandica	ABMI 36	2017	ABMI: Albin Bjarhall
P9059	796321	subclade 3	section 3.1	spp. complex 3.1a	XXXIII	Peltigera islandica	Peltigera islandica	ABMI 652	2016	ABMI: Dylan Cunningham
P9118	1349393	subclade 3	section 3.1	spp. complex 3.1a	XXXIII	Peltigera neorufescens	Peltigera fuscoponojensis	ABMI OG-ABMI-531-41	2017	ABMI: Amanda Zee
P9224	761607	subclade 3	section 3.1	spp. complex 3.1a	XXXIII	Peltigera elisabethae	NA	ABMI 64	2016	ABMI: Jazmine Lowther
P9271	792966	subclade 3	section 3.1	spp. complex 3.1a	XXXIII	Peltigera leucophlebia s.l.	Peltigera leucophlebia 2	ABMI 587	2016	ABMI: Kimberley House
P9278	794254	subclade 3	section 3.1	spp. complex 3.1a	XXXIII	Peltigera leucophlebia s.l.	Peltigera leucophlebia 2	ABMI 587	2016	ABMI: Kimberley House
P9806	163047	subclade 3	section 3.1	spp. complex 3.1a	XXXIII	Peltigera neckeri	Peltigera neckeri	ABMI 916	2009	ABMI: Tess Grainger
P9807	150554	subclade 3	section 3.1	spp. complex 3.1a	XXXIII	Peltigera neckeri	Peltigera neckeri	ABMI 916	2009	ABMI: Tess Grainger
P9810	152608	subclade 3	section 3.1	spp. complex 3.1a	XXXIII	Peltigera membranacea	Peltigera islandica	ABMI 916	2009	ABMI: Tess Grainger
P9788	158875	subclade 3	section 3.1	spp. complex 3.1a	XXXIII	Peltigera extenuata	Peltigera extenuata 1	ABMI 1305	2009	ABMI: Mark Mitchell
P9825	246509	subclade 3	section 3.1	spp. complex 3.1a	XXXIII	Peltigera rufescens	Peltigera rufescens 1	ABMI 941	2010	ABMI: Tess Grainger
P9827	1454649	subclade 3	section 3.1	spp. complex 3.1a	XXXIII	Peltigera rufescens	Peltigera aff. shennongjiana	ABMI 941	2010	ABMI: Tess Grainger
P9829	246508	subclade 3	section 3.1	spp. complex 3.1a	XXXIII	Peltigera canina	Peltigera canina 2	ABMI 941	2010	ABMI: Tess Grainger
P9550	1246530	subclade 3	section 3.1	spp. complex 3.1a	XXXIII	Peltigera canina	Peltigera canina 2	ABMI 1448	2017	ABMI: Hilary Worm
P9552	1247200	subclade 3	section 3.1	spp. complex 3.1a	XXXIII	Peltigera cf. ponojensis	Peltigera ponojensis/monticola 1a	ABMI 1448	2017	ABMI: Hilary Worm
P9553	1247130	subclade 3	section 3.1	spp. complex 3.1a	XXXIII	Peltigera elisabethae	Peltigera neckeri	ABMI 1448	2017	ABMI: Hilary Worm
P9360	1182025	subclade 3	section 3.1	spp. complex 3.1a	XXXIII	Peltigera extenuata	Peltigera extenuata 1	ABMI 4	2017	ABMI: Wesley Moir
P9712	774253	subclade 3	section 3.1	spp. complex 3.1a	XXXIII	Peltigera leucophlebia s.l.	Peltigera leucophlebia 1	ABMI 384	2016	ABMI: Kimberley House
P9716	773912	subclade 3	section 3.1	spp. complex 3.1a	XXXIII	Peltigera extenuata	Peltigera extenuata 1	ABMI 384	2016	ABMI: Kimberley House
P9717	773980	subclade 3	section 3.1	spp. complex 3.1a	XXXIII	Peltigera extenuata	Peltigera extenuata 1	ABMI 384	2016	ABMI: Kimberley House
P9912	1403449	subclade 3	section 3.1	spp. complex 3.1a	XXXIII	Peltigera leucophlebia	Peltigera leucophlebia 2	ABMI 930	2019	ABMI: Siene Smith
P9913	1391975	subclade 3	section 3.1	spp. complex 3.1a	XXXIII	Peltigera neckeri	Peltigera neckeri	ABMI 930	2019	ABMI: Siene Smith
P9914	1395520	subclade 3	section 3.1	spp. complex 3.1a	XXXIII	Peltigera didactyla	Peltigera aff. didactyla	ABMI 929	2019	ABMI: Alexa Busef
P9915	1395559	subclade 3	section 3.1	spp. complex 3.1a	XXXIII	Peltigera rufescens	Peltigera rufescens 1	ABMI 929	2019	ABMI: Alexa Busef
P9916	1395565	subclade 3	section 3.1	spp. complex 3.1a	XXXIII	Peltigera rufescens	Peltigera aff. didactyla	ABMI 929	2019	ABMI: Alexa Busef
P9917	1395535	subclade 3	section 3.1	spp. complex 3.1a	XXXIII	Peltigera didactyla s.l.	Peltigera didactyla 3	ABMI 929	2019	ABMI: Alexa Busef
P9918	1395555	subclade 3	section 3.1	spp. complex 3.1a	XXXIII	Peltigera castanea	Peltigera didactyla 1	ABMI 929	2019	ABMI: Alexa Busef
P9520	1273550	subclade 3	section 3.1	spp. complex 3.1a	XXXIII	Peltigera canina	Peltigera canina 2	ABMI 1427	2017	ABMI: Hilary Worm
P9434	630058	subclade 3	section 3.1	spp. complex 3.1a	XXXIII	Peltigera praetextata	Peltigera islandica	ABMI 514	2015	ABMI: Sara Venskaitis
P9735	724808	subclade 3	section 3.1	spp. complex 3.1a	XXXIII	Peltigera praetextata	Peltigera islandica	ABMI 625	2016	ABMI: Jazmine Lowther
P9509	1247584	subclade 3	section 3.1	spp. complex 3.1a	XXXIII	Peltigera neckeri	Peltigera neckeri	ABMI 1448	2017	ABMI: Hilary Worm
P9500	1246533	subclade 3	section 3.1	spp. complex 3.1a	XXXIII	Peltigera canina	Peltigera canina 2	ABMI 1448	2017	ABMI: Hilary Worm
P9868	1222688	subclade 3	section 3.1	spp. complex 3.1a	XXXIII	Peltigera neckeri	Peltigera neckeri	ABMI 417	2017	ABMI: Kelly Toots
P9860	1235075	subclade 3	section 3.1	spp. complex 3.1a	XXXIII	Peltigera neckeri	Peltigera neckeri	ABMI 507	2017	ABMI: Kristina Disney
P9581	1273144	subclade 3	section 3.1	spp. complex 3.1a	XXXIII	Peltigera neckeri	Peltigera neckeri	ABMI 1210	2017	ABMI: Kyra Jorgensen-Nelson
P9889	1392088	subclade 3	section 3.1	spp. complex 3.1a	XXXIII	Peltigera neckeri	Peltigera neckeri	ABMI 930	2019	ABMI: Siene Smith
P9560	1263108	subclade 3	section 3.1	spp. complex 3.1a	XXXIII	Peltigera rufescens	NA	ABMI 1546	2017	ABMI: Tallula Ash
P9440	1226005	subclade 3	section 3.1	spp. complex 3.1a	XXXIII	Peltigera wulingensis	Peltigera wulingensis	ABMI 5	2017	ABMI: Bailey Lachaine
P9441	618199	subclade 3	section 3.1	spp. complex 3.1a	XXXIII	Peltigera ponojensis	Peltigera ponojensis/monticola 1a	ABMI 264	2015	ABMI: Evan Scheidt
P9543	1273554	subclade 3	section 3.1	spp. complex 3.1a	XXXIII	Peltigera praetextata	Peltigera praetextata	ABMI 1427	2017	ABMI: Hilary Worm
P9701	765922	subclade 3	section 3.1	spp. complex 3.1a	XXXIII	Peltigera extenuata	Peltigera extenuata 1	ABMI 697	2016	ABMI: Adam Sprott
P9703	1337505	subclade 3	section 3.1	spp. complex 3.1a	XXXIII	Peltigera extenuata	Peltigera extenuata 1	ABMI 697	2016	ABMI: Adam Sprott
P9702	766228	subclade 3	section 3.1	spp. complex 3.1a	XXXIII	Peltigera didactyla	Peltigera aff. didactyla	ABMI 697	2016	ABMI: Adam Sprott
P9706	765642	subclade 3	section 3.1	spp. complex 3.1a	XXXIII	Peltigera cf. praetextata	Peltigera aff. didactyla	ABMI 697	2016	ABMI: Adam Sprott
P9906	1520982	subclade 3	section 3.1	spp. complex 3.1a	XXXIII	Peltigera praetextata	Peltigera canina 1	ABMI 930	2019	ABMI: Siene Smith
P9903	1393830	subclade 3	section 3.1	spp. complex 3.1a	XXXIII	Peltigera canina	Peltigera canina 1	ABMI 930	2019	ABMI: Siene Smith
P9902	1393788	subclade 3	section 3.1	spp. complex 3.1a	XXXIII	Peltigera praetextata	Peltigera canina 2	ABMI 930	2019	ABMI: Siene Smith
P9908	1521004	subclade 3	section 3.1	spp. complex 3.1a	XXXIII	Peltigera praetextata	Peltigera praetextata	ABMI 930	2019	ABMI: Siene Smith
P9790	158883	subclade 3	section 3.1	spp. complex 3.1a	XXXIII	Peltigera praetextata	Peltigera islandica	ABMI 1305	2009	ABMI: Mark Mitchell
P9499	1246852	subclade 3	section 3.1	spp. complex 3.1a	XXXIII	Peltigera elisabethae	Peltigera neckeri	ABMI 1448	2017	ABMI: Hilary Worm
P9859	1235065	subclade 3	section 3.1	spp. complex 3.1a	XXXIII	Peltigera neckeri	Peltigera neckeri	ABMI 507	2017	ABMI: Kristina Disney
P9532	1273620	subclade 3	section 3.1	spp. complex 3.1a	XXXIII	Peltigera canina	Peltigera canina 2	ABMI 1427	2017	ABMI: Hilary Worm
P9872	1222536	subclade 3	section 3.1	spp. complex 3.1a	XXXIII	Peltigera canina	Peltigera islandica	ABMI 417	2017	ABMI: Kelly Toots
P9697	765463	subclade 3	section 3.1	spp. complex 3.1a	XXXIII	Peltigera rufescens	Peltigera jonii	ABMI 697	2016	ABMI: Adam Sprott
P9696	765582	subclade 3	section 3.1	spp. complex 3.1a	XXXIII	Peltigera extenuata	Peltigera extenuata 1	ABMI 697	2016	ABMI: Adam Sprott
P9694	765298	subclade 3	section 3.1	spp. complex 3.1a	XXXIII	Peltigera extenuata	Peltigera extenuata 1	ABMI 697	2016	ABMI: Adam Sprott
P9519	1273548	subclade 3	section 3.1	spp. complex 3.1a	XXXIII	Peltigera praetextata	Peltigera praetextata	ABMI 1427	2017	ABMI: Hilary Worm
P10498	477900	subclade 3	section 3.1	spp. complex 3.1a	XXXIII	Peltigera canina	Peltigera islandica	ABMI 887	2014	ABMI: Charlie Sikkema
P10495	478118	subclade 3	section 3.1	spp. complex 3.1a	XXXIII	Peltigera praetextata	Peltigera aff. neorufescens	ABMI 887	2014	ABMI: Charlie Sikkema
P9936	632170	subclade 3	section 3.1	spp. complex 3.1a	XXXIII	Peltigera canina	Peltigera islandica	ABMI 794	2015	ABMI: Corrina Copp
P9935	615159	subclade 3	section 3.1	spp. complex 3.1a	XXXIII	Peltigera neckeri s.l.	Peltigera neckeri	ABMI 857	2015	ABMI: Aiden Bateman
P10497	481144	subclade 3	section 3.1	spp. complex 3.1a	XXXIII	Peltigera extenuata	Peltigera extenuata 1	ABMI 887	2014	ABMI: Charlie Sikkema
P10403	358900	subclade 3	section 3.1	spp. complex 3.1a	XXXIII	Peltigera extenuata	Peltigera extenuata 1	ABMI 113	2013	ABMI: Guillaume Gingras
P10401	1456772	subclade 3	section 3.1	spp. complex 3.1a	XXXIII	Peltigera rufescens	Peltigera aff. shennongjiana	ABMI 113	2013	ABMI: Guillaume Gingras
P10337	132996	subclade 3	section 3.1	spp. complex 3.1a	XXXIII	Peltigera canina	Peltigera canina 2	ABMI 398	2012	ABMI: Guillaume Gingras
P10417	240683	subclade 3	section 3.1	spp. complex 3.1a	XXXIII	Peltigera rufescens	Peltigera rufescens 1	ABMI 1169	2010	ABMI: Nicole Bohnen
P10410	240698	subclade 3	section 3.1	spp. complex 3.1a	XXXIII	Peltigera rufescens	Peltigera rufescens 1	ABMI 1169	2010	ABMI: Nicole Bohnen
P10411	249718	subclade 3	section 3.1	spp. complex 3.1a	XXXIII	Peltigera elisabethae	Peltigera neckeri	ABMI 1169	2010	ABMI: Nicole Bohnen
P10475	305317	subclade 3	section 3.1	spp. complex 3.1a	XXXIII	Peltigera cf. extenuata	Peltigera didactyla 3	ABMI 1051	2011	ABMI: Emily Stairs
P10380	356624	subclade 3	section 3.1	spp. complex 3.1a	XXXIII	Peltigera extenuata	Peltigera extenuata 1	ABMI 82	2013	ABMI: Martina Hola
P10388	358894	subclade 3	section 3.1	spp. complex 3.1a	XXXIII	Peltigera	Peltigera jonii	ABMI 113	2013	ABMI: Guillaume Gingras
P10612	87082	subclade 3	section 3.1	spp. complex 3.1a	XXXIII	Peltigera	Peltigera neckeri	ABMI 610	2012	ABMI: Charmaine Holloway
P10613	85713	subclade 3	section 3.1	spp. complex 3.1a	XXXIII	Peltigera neckeri	Peltigera neckeri	ABMI 610	2012	ABMI: Charmaine Holloway
P10291	650781	subclade 3	section 3.1	spp. complex 3.1a	XXXIII	Peltigera didactyla	Peltigera aff. didactyla	ABMI OG-ABMI-1054-11	2014	ABMI: Chris O'Sullivan
P10518	289582	subclade 3	section 3.1	spp. complex 3.1a	XXXIII	Peltigera extenuata	Peltigera extenuata 1	ABMI 1092	2011	ABMI: Tobias Tan
P10368	51421	subclade 3	section 3.1	spp. complex 3.1a	XXXIII	Peltigera leucophlebia	Peltigera leucophlebia 1	ABMI 113	2013	ABMI: Guillaume Gingras
P9942	572378	subclade 3	section 3.1	spp. complex 3.1a	XXXIII	Peltigera neckeri	Peltigera neckeri	ABMI 509	2014	ABMI: Gordon Schnurr
P9941	80075	subclade 3	section 3.1	spp. complex 3.1a	XXXIII	Peltigera neckeri	Peltigera neckeri	ABMI 684	2013	ABMI: Gordon Schnurr
P9947	20357	subclade 3	section 3.1	spp. complex 3.1a	XXXIII	Peltigera praetextata	Peltigera praetextata	ABMI 746	2013	ABMI: David Hogarth
P10631	129444	subclade 3	section 3.1	spp. complex 3.1a	XXXIII	Peltigera neckeri	NA	ABMI 735	2012	ABMI: Charmaine Holloway
P10530	240825	subclade 3	section 3.1	spp. complex 3.1a	XXXIII	Peltigera canina	Peltigera islandica	ABMI 1201	2010	ABMI: Kathryn Martell
P10547	249916	subclade 3	section 3.1	spp. complex 3.1a	XXXIII	Peltigera neckeri	Peltigera neckeri	ABMI 1203	2010	ABMI: Warren Flemming
P10332	91046	subclade 3	section 3.1	spp. complex 3.1a	XXXIII	Peltigera elisabethae	Peltigera neckeri	ABMI 398	2012	ABMI: Guillaume Gingras
P10335	86771	subclade 3	section 3.1	spp. complex 3.1a	XXXIII	Peltigera cf. praetextata	Peltigera islandica	ABMI 398	2012	ABMI: Guillaume Gingras
P10419	240688	subclade 3	section 3.1	spp. complex 3.1a	XXXIII	Peltigera canina	NA	ABMI 1169	2010	ABMI: Nicole Bohnen
P10487	300053	subclade 3	section 3.1	spp. complex 3.1a	XXXIII	Peltigera canina	Peltigera canina 2	ABMI 1104	2011	ABMI: Stacey Camus
P10486	302765	subclade 3	section 3.1	spp. complex 3.1a	XXXIII	Peltigera canina	NA	ABMI 1104	2011	ABMI: Stacey Camus
P10484	305431	subclade 3	section 3.1	spp. complex 3.1a	XXXIII	Peltigera didactyla	Peltigera didactyla 3	ABMI 1104	2011	ABMI: Stacey Camus
P10648	1526238	subclade 3	section 3.1	spp. complex 3.1a	XXXIII	Peltigera neckeri	Peltigera neckeri	ABMI 898	2019	ABMI: Sarah Mitchell
P10647	1446687	subclade 3	section 3.1	spp. complex 3.1a	XXXIII	Peltigera castanea	Peltigera didactyla 1	ABMI 898	2019	ABMI: Sarah Mitchell
P10646	1526260	subclade 3	section 3.1	spp. complex 3.1a	XXXIII	Peltigera praetextata	Peltigera praetextata	ABMI 898	2019	ABMI: Sarah Mitchell
P10493	477661	subclade 3	section 3.1	spp. complex 3.1a	XXXIII	Peltigera extenuata	Peltigera didactyla 1	ABMI 887	2014	ABMI: Charlie Sikkema
P10391	358904	subclade 3	section 3.1	spp. complex 3.1a	XXXIII	Peltigera cf. canina	Peltigera islandica	ABMI 113	2013	ABMI: Guillaume Gingras
P10461	477183	subclade 3	section 3.1	spp. complex 3.1a	XXXIII	Peltigera didactyla	Peltigera didactyla 3	ABMI OG-ABMI-1122-11	2014	ABMI: Alex LaPierre
P10394	54664	subclade 3	section 3.1	spp. complex 3.1a	XXXIII	Peltigera rufescens	Peltigera aff. shennongjiana	ABMI 113	2013	ABMI: Guillaume Gingras
P10502	481402	subclade 3	section 3.1	spp. complex 3.1a	XXXIII	Peltigera extenuata	Peltigera extenuata 1	ABMI 887	2014	ABMI: Charlie Sikkema
P10504	54671	subclade 3	section 3.1	spp. complex 3.1a	XXXIII	Peltigera rufescens	Peltigera jonii	ABMI 113	2013	ABMI: Guillaume Gingras
P10511	304840	subclade 3	section 3.1	spp. complex 3.1a	XXXIII	Peltigera membranacea	Peltigera canina 2	ABMI 964	2011	ABMI: Mireille Martel
P10358	87077	subclade 3	section 3.1	spp. complex 3.1a	XXXIII	Peltigera leucophlebia	Peltigera leucophlebia 2	ABMI 610	2012	ABMI: Charmaine Holloway
P10601	90105	subclade 3	section 3.1	spp. complex 3.1a	XXXIII	Peltigera canina	Peltigera canina 2	ABMI 673	2012	ABMI: Charmaine Holloway
P10607	87988	subclade 3	section 3.1	spp. complex 3.1a	XXXIII	Peltigera membranacea	Peltigera islandica	ABMI 192	2012	ABMI: Guillaume Gingras
P10609	82846	subclade 3	section 3.1	spp. complex 3.1a	XXXIII	Peltigera neckeri	Peltigera neckeri	ABMI 610	2012	ABMI: Charmaine Holloway
P10608	84253	subclade 3	section 3.1	spp. complex 3.1a	XXXIII	Peltigera neckeri	Peltigera neckeri	ABMI 610	2012	ABMI: Charmaine Holloway
P10281	70526	subclade 3	section 3.1	spp. complex 3.1a	XXXIII	Peltigera cf. canina	Peltigera canina 1	ABMI 459	2012	ABMI: Ashley Hillman
P10529	242353	subclade 3	section 3.1	spp. complex 3.1a	XXXIII	Peltigera neckeri	Peltigera neckeri	ABMI 1201	2010	ABMI: Kathryn Martell
P9952	579913	subclade 3	section 3.1	spp. complex 3.1a	XXXIII	Peltigera rufescens	Peltigera rufescens 1	ABMI 571	2014	ABMI: Charlie Sikkema
P10352	91357	subclade 3	section 3.1	spp. complex 3.1a	XXXIII	Peltigera cf. canina	Peltigera islandica	ABMI 610	2012	ABMI: Charmaine Holloway
P10428	247434	subclade 3	section 3.1	spp. complex 3.1a	XXXIII	Peltigera neckeri	Peltigera neckeri	ABMI 151	2010	ABMI: Kathryn Martell
P10424	243728	subclade 3	section 3.1	spp. complex 3.1a	XXXIII	Peltigera praetextata	Peltigera islandica	ABMI 1169	2010	ABMI: Nicole Bohnen
P10293	57489	subclade 3	section 3.1	spp. complex 3.1a	XXXIII	Peltigera leucophlebia	Peltigera leucophlebia 6	ABMI 82	2013	ABMI: Martina Hola
P10528	251346	subclade 3	section 3.1	spp. complex 3.1a	XXXIII	Peltigera canina	Peltigera islandica	ABMI 1201	2010	ABMI: Kathryn Martell
P10531	248300	subclade 3	section 3.1	spp. complex 3.1a	XXXIII	Peltigera leucophlebia	Peltigera leucophlebia 2	ABMI 1201	2010	ABMI: Kathryn Martell
P10644	1445406	subclade 3	section 3.1	spp. complex 3.1a	XXXIII	Peltigera neckeri	Peltigera neckeri	ABMI 898	2019	ABMI: Sarah Mitchell
P10682	1494613	subclade 3	section 3.1	spp. complex 3.1a	XXXIII	Peltigera extenuata	Peltigera extenuata 1	ABMI 1351	2019	ABMI: Joel Van Riper
P10686	1487186	subclade 3	section 3.1	spp. complex 3.1a	XXXIII	Peltigera extenuata	Peltigera extenuata 1	ABMI 1351	2019	ABMI: Joel Van Riper
P11137	445992	subclade 3	section 3.1	spp. complex 3.1a	XXXIII	Peltigera leucophlebia	Peltigera leucophlebia 2	ABMI 571	2014	ABMI: Charlie Sikkema
P11336	615343	subclade 3	section 3.1	spp. complex 3.1a	XXXIII	Peltigera praetextata	Peltigera praetextata	ABMI 857	2015	ABMI: Aiden Bateman
P10947	575446	subclade 3	section 3.1	spp. complex 3.1a	XXXIII	Peltigera extenuata	Peltigera extenuata 1	ABMI 158	2014	ABMI: David Hogarth
P11090	64217	subclade 3	section 3.1	spp. complex 3.1a	XXXIII	Peltigera extenuata	Peltigera extenuata 1	ABMI 546	2013	ABMI: Charlie Sikkema
P11263	391641	subclade 3	section 3.1	spp. complex 3.1a	XXXIII	Peltigera didactyla	Peltigera didactyla 2	ABMI 1192	2008	ABMI: Jared Bernard
P11246	359253	subclade 3	section 3.1	spp. complex 3.1a	XXXIII	Peltigera rufescens	Peltigera fuscoponojensis	ABMI 56	2013	ABMI: Martina Hola
P11241	395051	subclade 3	section 3.1	spp. complex 3.1a	XXXIII	Peltigera didactyla	Peltigera didactyla 2	ABMI OG-DH-751-2	2008	ABMI: Diane L. Haughland
P11343	670307	subclade 3	section 3.1	spp. complex 3.1a	XXXIII	Peltigera elisabethae	NA	ABMI 857	2015	ABMI: Aiden Bateman
P11310	689550	subclade 3	section 3.1	spp. complex 3.1a	XXXIII	Peltigera praetextata	Peltigera canina 2	ABMI 1491	2015	ABMI: Sean ODonovan
P11311	689113	subclade 3	section 3.1	spp. complex 3.1a	XXXIII	Peltigera canina s.l.	Peltigera neckeri	ABMI 1491	2015	ABMI: Sean ODonovan
P11312	688915	subclade 3	section 3.1	spp. complex 3.1a	XXXIII	Peltigera canina	Peltigera canina 2	ABMI 1491	2015	ABMI: Sean ODonovan
P11145	439993	subclade 3	section 3.1	spp. complex 3.1a	XXXIII	Peltigera leucophlebia	Peltigera leucophlebia 6	ABMI 571	2014	ABMI: Charlie Sikkema
P11147	434705	subclade 3	section 3.1	spp. complex 3.1a	XXXIII	Peltigera extenuata	NA	ABMI 571	2014	ABMI: Charlie Sikkema
P11140	579783	subclade 3	section 3.1	spp. complex 3.1a	XXXIII	Peltigera canina	Peltigera islandica	ABMI 571	2014	ABMI: Charlie Sikkema
P11269	394957	subclade 3	section 3.1	spp. complex 3.1a	XXXIII	Peltigera cf. neckeri	Peltigera neckeri	ABMI OG-DH-751-1	2008	ABMI: Diane L. Haughland
P10962	575537	subclade 3	section 3.1	spp. complex 3.1a	XXXIII	Peltigera leucophlebia	Peltigera leucophlebia 6	ABMI 158	2014	ABMI: David Hogarth
P11192	24028	subclade 3	section 3.1	spp. complex 3.1a	XXXIII	Peltigera leucophlebia	Peltigera leucophlebia 6	ABMI 134	2013	ABMI: Gordon Schnurr
P11196	29698	subclade 3	section 3.1	spp. complex 3.1a	XXXIII	Peltigera leucophlebia	Peltigera leucophlebia 6	ABMI 134	2013	ABMI: Gordon Schnurr
P11207	37315	subclade 3	section 3.1	spp. complex 3.1a	XXXIII	Peltigera canina	Peltigera islandica	ABMI 56	2013	ABMI: Martina Hola
P11209	359258	subclade 3	section 3.1	spp. complex 3.1a	XXXIII	Peltigera neckeri	Peltigera neckeri	ABMI 56	2013	ABMI: Martina Hola
P11105	430484	subclade 3	section 3.1	spp. complex 3.1a	XXXIII	Peltigera praetextata	Peltigera praetextata	ABMI 785	2014	ABMI: Ashley Hillman
P11340	670481	subclade 3	section 3.1	spp. complex 3.1a	XXXIII	Peltigera neckeri	Peltigera neckeri	ABMI 857	2015	ABMI: Aiden Bateman
P11226	36817	subclade 3	section 3.1	spp. complex 3.1a	XXXIII	Peltigera rufescens	Peltigera fuscoponojensis	ABMI 56	2013	ABMI: Martina Hola
P10937	139345	subclade 3	section 3.1	spp. complex 3.1a	XXXIII	Peltigera canina	NA	ABMI 684	2013	ABMI: Gordon Schnurr
P11110	640095	subclade 3	section 3.1	spp. complex 3.1a	XXXIII	Peltigera neckeri	Peltigera neckeri	ABMI 785	2014	ABMI: Ashley Hillman
P11156	579915	subclade 3	section 3.1	spp. complex 3.1a	XXXIII	Peltigera extenuata	Peltigera extenuata 1	ABMI 571	2014	ABMI: Charlie Sikkema
P11152	579931	subclade 3	section 3.1	spp. complex 3.1a	XXXIII	Peltigera	Peltigera aff. didactyla	ABMI 571	2014	ABMI: Charlie Sikkema
P11158	657120	subclade 3	section 3.1	spp. complex 3.1a	XXXIII	Peltigera rufescens	Peltigera fuscoponojensis	ABMI 571	2014	ABMI: Charlie Sikkema
P11159	446134	subclade 3	section 3.1	spp. complex 3.1a	XXXIII	Peltigera extenuata	Peltigera extenuata 1	ABMI 571	2014	ABMI: Charlie Sikkema
P10950	434370	subclade 3	section 3.1	spp. complex 3.1a	XXXIII	Peltigera canina	Peltigera canina 2	ABMI 158	2014	ABMI: David Hogarth
P10952	432112	subclade 3	section 3.1	spp. complex 3.1a	XXXIII	Peltigera canina	Peltigera canina 2	ABMI 158	2014	ABMI: David Hogarth
P10956	423668	subclade 3	section 3.1	spp. complex 3.1a	XXXIII	Peltigera leucophlebia	Peltigera leucophlebia 2	ABMI 158	2014	ABMI: David Hogarth
P11257	394931	subclade 3	section 3.1	spp. complex 3.1a	XXXIII	Peltigera rufescens	Peltigera rufescens 1	ABMI OG-DH-751-1	2008	ABMI: Diane L. Haughland
P11256	394991	subclade 3	section 3.1	spp. complex 3.1a	XXXIII	Peltigera rufescens	Peltigera jonii	ABMI OG-DH-751-1	2008	ABMI: Diane L. Haughland
P11253	394929	subclade 3	section 3.1	spp. complex 3.1a	XXXIII	Peltigera didactyla	NA	ABMI OG-DH-751-1	2008	ABMI: Diane L. Haughland
P11308	689109	subclade 3	section 3.1	spp. complex 3.1a	XXXIII	Peltigera neckeri	Peltigera neckeri	ABMI 1491	2015	ABMI: Sean ODonovan
P11170	652727	subclade 3	section 3.1	spp. complex 3.1a	XXXIII	Peltigera praetextata	Peltigera praetextata	ABMI 1326	2014	ABMI: Barry Nobert
P11280	713914	subclade 3	section 3.1	spp. complex 3.1a	XXXIII	Peltigera extenuata	Peltigera extenuata 1	ABMI OG-DH-785-1	2008	ABMI: Diane L. Haughland
P11261	391667	subclade 3	section 3.1	spp. complex 3.1a	XXXIII	Peltigera rufescens	Peltigera ponojensis/monticola 1a	ABMI 1192	2008	ABMI: Jared Bernard
P11272	395355	subclade 3	section 3.1	spp. complex 3.1a	XXXIII	Peltigera rufescens	NA	ABMI OG-DH-785-1	2008	ABMI: Diane L. Haughland
P11264	702807	subclade 3	section 3.1	spp. complex 3.1a	XXXIII	Peltigera extenuata	Peltigera aff. didactyla	ABMI 1192	2008	ABMI: Jared Bernard
P11266	391673	subclade 3	section 3.1	spp. complex 3.1a	XXXIII	Peltigera rufescens	Peltigera didactyla 3	ABMI 1192	2008	ABMI: Jared Bernard
P11188	15571	subclade 3	section 3.1	spp. complex 3.1a	NA	Peltigera leucophlebia	NA	ABMI 134	2013	ABMI: Gordon Schnurr
P11210	398358	subclade 3	section 3.1	spp. complex 3.1a	XXXIII	Peltigera didactyla	Peltigera extenuata 1	ABMI 56	2013	ABMI: Martina Hola
P11219	37548	subclade 3	section 3.1	spp. complex 3.1a	XXXIII	Peltigera rufescens	Peltigera aff. shennongjiana	ABMI 56	2013	ABMI: Martina Hola
P10916	496748	subclade 3	section 3.1	spp. complex 3.1a	XXXIII	Peltigera canina	Peltigera canina 2	ABMI 691	2013	ABMI: Nils Anderson
P10930	45778	subclade 3	section 3.1	spp. complex 3.1a	NA	Peltigera praetextata	Peltigera praetextata	ABMI 468	2013	ABMI: Guillaume Gingras
P10958	440533	subclade 3	section 3.1	spp. complex 3.1a	XXXIII	Peltigera leucophlebia	Peltigera leucophlebia 2	ABMI 158	2014	ABMI: David Hogarth
P11106	433933	subclade 3	section 3.1	spp. complex 3.1a	XXXIII	Peltigera neckeri	NA	ABMI 785	2014	ABMI: Ashley Hillman
P11113	92711	subclade 3	section 3.1	spp. complex 3.1a	XXXIII	Peltigera aphthosa	Peltigera aphthosa 5	ABMI 580	2012	ABMI: Charmaine Holloway
P11138	404395	subclade 3	section 3.1	spp. complex 3.1a	XXXIII	Peltigera extenuata	Peltigera extenuata 1	ABMI 571	2014	ABMI: Charlie Sikkema
P11274	395361	subclade 3	section 3.1	spp. complex 3.1a	XXXIII	Peltigera leucophlebia	Peltigera leucophlebia 2	ABMI OG-DH-785-1	2008	ABMI: Diane L. Haughland
P11325	65505	subclade 3	section 3.1	spp. complex 3.1a	XXXIII	Peltigera didactyla	Peltigera didactyla 3	ABMI 713	2013	ABMI: David Hogarth
P11354	379593	subclade 3	section 3.1	spp. complex 3.1a	XXXIII	Peltigera membranacea	Peltigera islandica	ABMI 316	2008	ABMI: Martina Hola
P11435	657230	subclade 3	section 3.1	spp. complex 3.1a	XXXIII	Peltigera elisabethae	NA	ABMI 34	2015	ABMI: Stacey Lockie
P11748	1408886	subclade 3	section 3.1	spp. complex 3.1a	XXXIII	Peltigera rufescens grp.	Peltigera didactyla 3	ABMI 897	2019	ABMI: Sarah Mitchell
P11503	662363	subclade 3	section 3.1	spp. complex 3.1a	XXXIII	Peltigera neckeri	Peltigera neckeri	ABMI 264	2015	ABMI: Evan Scheidt
P11718	20710	subclade 3	section 3.1	spp. complex 3.1a	XXXIII	Peltigera aphthosa	Peltigera aphthosa 5	ABMI 1111	2013	ABMI: Jesse Lewis
P9413	1341649	subclade 3	section 3.1	spp. complex 3.1a	XXXIII	Peltigera canina s.l.	Peltigera canina 2	ABMI 621	2016	ABMI: Jessica Ritz
P11524	425923	subclade 3	section 3.1	spp. complex 3.1a	XXXIII	Peltigera canina	Peltigera canina 2	ABMI 509	2014	ABMI: Gordon Schnurr
P11489	762125	subclade 3	section 3.1	spp. complex 3.1a	XXXIII	Peltigera canina s.l.	Peltigera islandica	ABMI 64	2016	ABMI: Jazmine Lowther
P11521	585607	subclade 3	section 3.1	spp. complex 3.1a	XXXIII	Peltigera neckeri	Peltigera neckeri	ABMI 236	2015	ABMI: Stacey Lockie
P11404	32292	subclade 3	section 3.1	spp. complex 3.1a	XXXIII	Peltigera neckeri	Peltigera neckeri	ABMI 772	2013	ABMI: Peter De Carvalho
P11405	32304	subclade 3	section 3.1	spp. complex 3.1a	XXXIII	Peltigera neckeri	Peltigera neckeri	ABMI 772	2013	ABMI: Peter De Carvalho
P11408	689247	subclade 3	section 3.1	spp. complex 3.1a	XXXIII	Peltigera rufescens	Peltigera jonii	ABMI 1305	2015	ABMI: Peter De Carvalho
P9414	737690	subclade 3	section 3.1	spp. complex 3.1a	XXXIII	Peltigera praetextata	Peltigera canina 2	ABMI 584	2016	ABMI: Kieran Lehan
P11705	54628	subclade 3	section 3.1	spp. complex 3.1a	XXXIII	Peltigera rufescens	Peltigera rufescens 1	ABMI 113	2013	ABMI: Guillaume Gingras
P10155	288986	subclade 3	section 3.1	spp. complex 3.1a	XXXIII	Peltigera leucophlebia	Peltigera leucophlebia 2	ABMI 963	2011	ABMI: Mireille Martel
P10154	291612	subclade 3	section 3.1	spp. complex 3.1a	XXXIII	Peltigera leucophlebia	Peltigera leucophlebia 2	ABMI 963	2011	ABMI: Mireille Martel
P11474	761862	subclade 3	section 3.1	spp. complex 3.1a	XXXIII	Peltigera cf. canina	NA	ABMI 64	2016	ABMI: Jazmine Lowther
P11470	761664	subclade 3	section 3.1	spp. complex 3.1a	XXXIII	Peltigera rufescens	Peltigera rufescens 1	ABMI 64	2016	ABMI: Jazmine Lowther
P11478	761773	subclade 3	section 3.1	spp. complex 3.1a	XXXIII	Peltigera canina	NA	ABMI 64	2016	ABMI: Jazmine Lowther
P11678	1458374	subclade 3	section 3.1	spp. complex 3.1a	XXXIII	Peltigera canina grp.	Peltigera islandica	ABMI 463	2018	ABMI: Kat Manno
P9424	771496	subclade 3	section 3.1	spp. complex 3.1a	XXXIII	Peltigera extenuata	Peltigera extenuata 1	ABMI 352	2016	ABMI: Jessica Ritz
P11394	500604	subclade 3	section 3.1	spp. complex 3.1a	XXXIII	Peltigera neckeri	Peltigera neckeri	ABMI 746	2013	ABMI: David Hogarth
P11624	654661	subclade 3	section 3.1	spp. complex 3.1a	XXXIII	Peltigera didactyla	Peltigera castanea	ABMI 255	2014	ABMI: Meagan Robson
P11696	436056	subclade 3	section 3.1	spp. complex 3.1a	XXXIII	Peltigera membranacea	Peltigera islandica	ABMI 532	2014	ABMI: Dinyar Minocher
P11519	585873	subclade 3	section 3.1	spp. complex 3.1a	XXXIII	Peltigera neckeri	Peltigera neckeri	ABMI 236	2015	ABMI: Stacey Lockie
P11416	19053	subclade 3	section 3.1	spp. complex 3.1a	XXXIII	Peltigera leucophlebia	Peltigera leucophlebia 1	ABMI 1111	2013	ABMI: Jesse Lewis
P11501	661772	subclade 3	section 3.1	spp. complex 3.1a	XXXIII	Peltigera canina	Peltigera canina 2	ABMI 264	2015	ABMI: Evan Scheidt
P11693	592148	subclade 3	section 3.1	spp. complex 3.1a	XXXIII	Peltigera rufescens s.l.	Peltigera rufescens 1	ABMI 532	2014	ABMI: Dinyar Minocher
P9476	654828	subclade 3	section 3.1	spp. complex 3.1a	XXXIII	Scytinium tenuissimum	Scytinium sp.	ABMI 887	2014	ABMI: Charlie Sikkema
P9478	762025	subclade 3	section 3.1	spp. complex 3.1a	XXXIII	Scytinium tenuissimum	Scytinium sp.	ABMI 64	2016	ABMI: Jazmine Lowther
P10261	1526262	subclade 3	section 3.1	spp. complex 3.1a	XXXIII	Scytinium tenuissimum	Scytinium sp.	ABMI 898	2019	ABMI: Sarah Mitchell
P10369	51419	subclade 3	section 3.1	spp. complex 3.1a	XXXIII	Peltigera rufescens	Peltigera rufescens 1	ABMI 113	2013	ABMI: Guillaume Gingras
P10668	1442983	subclade 3	section 3.1	spp. complex 3.1a	XXXIII	Peltigera malacea	Peltigera aphthosa 5	ABMI 879	2019	ABMI: Melissa Dergousoff
P10942	139436	subclade 3	section 3.1	spp. complex 3.1a	XXXIII	Peltigera leucophlebia	Peltigera leucophlebia 2	ABMI 684	2013	ABMI: Gordon Schnurr
P11353	379607	subclade 3	section 3.1	spp. complex 3.1a	XXXIII	Peltigera leucophlebia	Peltigera leucophlebia 2	ABMI 316	2008	ABMI: Martina Hola
P11722	54864	subclade 3	section 3.1	spp. complex 3.1a	XXXIII	Peltigera ponojensis	Peltigera aff. didactyla	ABMI 840	2013	ABMI: Jesse Lewis
P9866	1222570	subclade 3	section 3.1	spp. complex 3.1a	XXXIII	Peltigera neckeri	Peltigera neckeri	ABMI 417	2017	ABMI: Kelly Toots
P10796	1549589	subclade 3	section 3.1	spp. complex 3.1a	XXXIII	Peltigera praetextata	Peltigera islandica	ABMI 821	2019	ABMI: Sarah Mitchell
P10798	1434918	subclade 3	section 3.1	spp. complex 3.1a	XXXIII	Peltigera leucophlebia	Peltigera leucophlebia 2	ABMI 821	2019	ABMI: Sarah Mitchell
P10804	1397842	subclade 3	section 3.1	spp. complex 3.1a	XXXIII	Peltigera canina grp.	Peltigera islandica	ABMI 931	2019	ABMI: Michael Shortt
P10806	1566062	subclade 3	section 3.1	spp. complex 3.1a	XXXIII	Peltigera extenuata	Peltigera extenuata 1	ABMI 931	2019	ABMI: Michael Shortt
P10809	1566497	subclade 3	section 3.1	spp. complex 3.1a	XXXIII	Peltigera neckeri	Peltigera neckeri	ABMI 931	2019	ABMI: Michael Shortt
P10812	1403386	subclade 3	section 3.1	spp. complex 3.1a	XXXIII	Peltigera neckeri	Peltigera neckeri	ABMI 931	2019	ABMI: Michael Shortt
P10834	1441698	subclade 3	section 3.1	spp. complex 3.1a	XXXIII	Peltigera praetextata	NA	ABMI 945	2019	ABMI: Tallula Ash
P10836	1563102	subclade 3	section 3.1	spp. complex 3.1a	XXXIII	Peltigera neckeri	Peltigera neckeri	ABMI 945	2019	ABMI: Tallula Ash
P6366	59072	subclade 3	section 3.1	spp. complex 3.1a	XXXIII	Peltigera didactyla 2	Peltigera aff. didactyla	ABMI 83	2013	ABMI: Martina Hola
P6318	1147277	subclade 3	section 3.1	spp. complex 3.1a	XXXIII	Peltigera leucophlebia	Peltigera leucophlebia 1	ABMI 412	2015	ABMI: Barry Nobert
P6375	68722	subclade 3	section 3.1	spp. complex 3.1a	XXXIII	Peltigera rufescens	Peltigera rufescens 1	ABMI 659	2013	ABMI: Charlie Sikkema
P6474	790444	subclade 3	section 3.1	spp. complex 3.1a	XXXIII	Peltigera neorufescens	Peltigera aff. shennongjiana	ABMI 354	2016	ABMI: Kimberley House
P6530	705747	subclade 3	section 3.1	spp. complex 3.1a	XXXIII	Peltigera retifoveata	Peltigera retifoveata	ABMI 412	2008	ABMI: Marcia Birkigt
P8260	1243608	subclade 3	section 3.1	spp. complex 3.1a	XXXIII	Peltigera aphthosa	Peltigera aphthosa 5	ABMI 451	2017	ABMI: Kaitlyn Trepanier
P8263	1257359	subclade 3	section 3.1	spp. complex 3.1a	XXXIII	Peltigera leucophlebia	Peltigera leucophlebia 6	ABMI 37	2017	ABMI: Bailey Lachaine
P8266	1257209	subclade 3	section 3.1	spp. complex 3.1a	XXXIII	Peltigera aphthosa	Peltigera aphthosa 5	ABMI 37	2017	ABMI: Bailey Lachaine
P8267	1257119	subclade 3	section 3.1	spp. complex 3.1a	XXXIII	Peltigera wulingensis	Peltigera rufescens 1	ABMI 37	2017	ABMI: Bailey Lachaine
P8268	1257375	subclade 3	section 3.1	spp. complex 3.1a	XXXIII	Peltigera rufescens	Peltigera rufescens 1	ABMI 37	2017	ABMI: Bailey Lachaine
P8269	1257371	subclade 3	section 3.1	spp. complex 3.1a	XXXIII	Peltigera rufescens	Peltigera rufescens 1	ABMI 37	2017	ABMI: Bailey Lachaine
P8272	1257361	subclade 3	section 3.1	spp. complex 3.1a	XXXIII	Peltigera rufescens	NA	ABMI 37	2017	ABMI: Bailey Lachaine
P8286	1240222	subclade 3	section 3.1	spp. complex 3.1a	XXXIII	Peltigera aphthosa	Peltigera aphthosa 5	ABMI 451	2017	ABMI: Kaitlyn Trepanier
P8326	1269302	subclade 3	section 3.1	spp. complex 3.1a	XXXIII	Peltigera leucophlebia	Peltigera leucophlebia 1	ABMI 1425	2017	ABMI: Albin Bjarhall
P8327	1269024	subclade 3	section 3.1	spp. complex 3.1a	XXXIII	Peltigera cf. wulingensis	Peltigera rufescens 1	ABMI 1425	2017	ABMI: Albin Bjarhall
P8336	1269144	subclade 3	section 3.1	spp. complex 3.1a	XXXIII	Peltigera aphthosa	Peltigera aphthosa 5	ABMI 1425	2017	ABMI: Albin Bjarhall
P8344	1269437	subclade 3	section 3.1	spp. complex 3.1a	XXXIII	Peltigera leucophlebia	Peltigera leucophlebia 1	ABMI 1425	2017	ABMI: Albin Bjarhall
P8370	749134	subclade 3	section 3.1	spp. complex 3.1a	XXXIII	Peltigera rufescens s.l.	Peltigera neocanina 1	ABMI 65	2016	ABMI: Nathanael Harper
P8371	472625	subclade 3	section 3.1	spp. complex 3.1a	XXXIII	Peltigera rufescens s.l.	Peltigera aff. didactyla	ABMI 817	2014	ABMI: Ashley Hillman
P8373	773990	subclade 3	section 3.1	spp. complex 3.1a	XXXIII	Peltigera rufescens s.l.	Peltigera rufescens 1	ABMI 384	2016	ABMI: Kimberley House
P8522	1174100	subclade 3	section 3.1	spp. complex 3.1a	XXXIII	Peltigera rufescens	Peltigera rufescens 1	ABMI 6	2017	ABMI: Kris Jelinski
P8524	1174427	subclade 3	section 3.1	spp. complex 3.1a	XXXIII	Peltigera extenuata	Peltigera extenuata 1	ABMI 6	2017	ABMI: Kris Jelinski
P8528	1173932	subclade 3	section 3.1	spp. complex 3.1a	XXXIII	Peltigera leucophlebia	Peltigera leucophlebia 2	ABMI 6	2017	ABMI: Kris Jelinski
P8530	1173417	subclade 3	section 3.1	spp. complex 3.1a	XXXIII	Peltigera latiloba	Peltigera leucophlebia 1	ABMI 6	2017	ABMI: Kris Jelinski
P8593	775126	subclade 3	section 3.1	spp. complex 3.1a	XXXIII	Peltigera leucophlebia	Peltigera leucophlebia 6	ABMI 91	2016	ABMI: Ashley Hillman
P8659	635700	subclade 3	section 3.1	spp. complex 3.1a	XXXIII	Peltigera aphthosa	Peltigera aphthosa 5	ABMI 574	2015	ABMI: Corrina Copp
P8622	770610	subclade 3	section 3.1	spp. complex 3.1a	XXXIII	Peltigera cf. latiloba	Peltigera leucophlebia 2	ABMI 585	2016	ABMI: Kieran Lehan
P8408	1173453	subclade 3	section 3.1	spp. complex 3.1a	XXXIII	Peltigera rufescens	Peltigera retifoveata	ABMI 6	2017	ABMI: Kris Jelinski
P8757	70403	subclade 3	section 3.1	spp. complex 3.1a	XXXIII	Peltigera aphthosa	Peltigera aphthosa 5	ABMI 639	2012	ABMI: Ashley Hillman
P8761	69871	subclade 3	section 3.1	spp. complex 3.1a	XXXIII	Peltigera aphthosa	Peltigera aphthosa 5	ABMI 639	2012	ABMI: Ashley Hillman
P8844	800988	subclade 3	section 3.1	spp. complex 3.1a	XXXIII	Peltigera aphthosa	Peltigera aphthosa 5	ABMI 514	2015	ABMI: Sara Venskaitis
P8849	663083	subclade 3	section 3.1	spp. complex 3.1a	XXXIII	Peltigera retifoveata	Peltigera retifoveata	ABMI 514	2015	ABMI: Sara Venskaitis
P8861	357535	subclade 3	section 3.1	spp. complex 3.1a	XXXIII	Peltigera rufescens	NA	ABMI 112	2013	ABMI: Gordon Schnurr
P8909	632835	subclade 3	section 3.1	spp. complex 3.1a	XXXIII	Peltigera aphthosa	Peltigera aphthosa 5	ABMI 3	2015	ABMI: Gordon Schnurr
P8923	58531	subclade 3	section 3.1	spp. complex 3.1a	XXXIII	Peltigera latiloba	Peltigera latiloba	ABMI 83	2013	ABMI: Martina Hola
P8933	63238	subclade 3	section 3.1	spp. complex 3.1a	XXXIII	Peltigera aphthosa	Peltigera aphthosa 5	ABMI 83	2013	ABMI: Martina Hola
P8934	64457	subclade 3	section 3.1	spp. complex 3.1a	XXXIII	Peltigera aphthosa	Peltigera aphthosa 4	ABMI 83	2013	ABMI: Martina Hola
P8936	356013	subclade 3	section 3.1	spp. complex 3.1a	XXXIII	Peltigera aphthosa	Peltigera aphthosa 5	ABMI 83	2013	ABMI: Martina Hola
P8928	59798	subclade 3	section 3.1	spp. complex 3.1a	XXXIII	Peltigera aphthosa	Peltigera aphthosa 5	ABMI 83	2013	ABMI: Martina Hola
P9078	573188	subclade 3	section 3.1	spp. complex 3.1a	XXXIII	Peltigera rufescens	Peltigera jonii	ABMI 69	2014	ABMI: Dinyar Minocher
P9098	1357499	subclade 3	section 3.1	spp. complex 3.1a	XXXIII	Peltigera cf. extenuata	Peltigera aff. didactyla	ABMI 697	2016	ABMI: Adam Sprott
P9090	475244	subclade 3	section 3.1	spp. complex 3.1a	XXXIII	Peltigera rufescens	Peltigera aff. shennongjiana	ABMI 69	2014	ABMI: Dinyar Minocher
P9099	766364	subclade 3	section 3.1	spp. complex 3.1a	XXXIII	Peltigera cf. extenuata	Peltigera aff. didactyla	ABMI 697	2016	ABMI: Adam Sprott
P9007	449414	subclade 3	section 3.1	spp. complex 3.1a	XXXIII	Peltigera leucophlebia	Peltigera leucophlebia 1	ABMI 94	2014	ABMI: Craig Harding
P8980	357637	subclade 3	section 3.1	spp. complex 3.1a	XXXIII	Peltigera cf. didactyla	Peltigera didactyla 3	ABMI 112	2013	ABMI: Gordon Schnurr
P8981	5770	subclade 3	section 3.1	spp. complex 3.1a	XXXIII	Peltigera rufescens	Peltigera aff. shennongjiana	ABMI 112	2013	ABMI: Gordon Schnurr
P9013	455295	subclade 3	section 3.1	spp. complex 3.1a	XXXIII	Peltigera leucophlebia	Peltigera leucophlebia 2	ABMI 94	2014	ABMI: Craig Harding
P9028	452623	subclade 3	section 3.1	spp. complex 3.1a	XXXIII	Peltigera leucophlebia	Peltigera leucophlebia 2	ABMI 94	2014	ABMI: Craig Harding
P9022	574413	subclade 3	section 3.1	spp. complex 3.1a	XXXIII	Peltigera rufescens	Peltigera rufescens 1	ABMI 94	2014	ABMI: Craig Harding
P9077	475826	subclade 3	section 3.1	spp. complex 3.1a	XXXIII	Peltigera leucophlebia	Peltigera leucophlebia 6	ABMI 69	2014	ABMI: Dinyar Minocher
P9020	454604	subclade 3	section 3.1	spp. complex 3.1a	XXXIII	Peltigera aphthosa	Peltigera aphthosa 5	ABMI 94	2014	ABMI: Craig Harding
P9330	1239599	subclade 3	section 3.1	spp. complex 3.1a	XXXIII	Peltigera didactyla	Peltigera didactyla 3	ABMI 724	2017	ABMI: Meagan Robson
P9103	744949	subclade 3	section 3.1	spp. complex 3.1a	XXXIII	Peltigera cf. extenuata	Peltigera aff. didactyla	ABMI 383	2016	ABMI: Ashley Hillman
P8979	6712	subclade 3	section 3.1	spp. complex 3.1a	XXXIII	Peltigera rufescens	Peltigera jonii	ABMI 112	2013	ABMI: Gordon Schnurr
P8978	4818	subclade 3	section 3.1	spp. complex 3.1a	XXXIII	Peltigera rufescens	Peltigera aff. neorufescens	ABMI 112	2013	ABMI: Gordon Schnurr
P8972	357546	subclade 3	section 3.1	spp. complex 3.1a	XXXIII	Peltigera leucophlebia	Peltigera leucophlebia 6	ABMI 112	2013	ABMI: Gordon Schnurr
P8975	5764	subclade 3	section 3.1	spp. complex 3.1a	XXXIII	Peltigera cf. leucophlebia	Peltigera leucophlebia 2	ABMI 112	2013	ABMI: Gordon Schnurr
P8974	4906	subclade 3	section 3.1	spp. complex 3.1a	XXXIII	Peltigera leucophlebia	Peltigera leucophlebia 2	ABMI 112	2013	ABMI: Gordon Schnurr
P8977	1357511	subclade 3	section 3.1	spp. complex 3.1a	XXXIII	Peltigera rufescens	Peltigera didactyla 3	ABMI 112	2013	ABMI: Gordon Schnurr
P8976	6578	subclade 3	section 3.1	spp. complex 3.1a	XXXIII	Peltigera extenuata	Peltigera didactyla 3	ABMI 112	2013	ABMI: Gordon Schnurr
P9011	463644	subclade 3	section 3.1	spp. complex 3.1a	XXXIII	Peltigera leucophlebia	Peltigera leucophlebia 1	ABMI 94	2014	ABMI: Craig Harding
P9010	454636	subclade 3	section 3.1	spp. complex 3.1a	XXXIII	Peltigera leucophlebia	Peltigera aphthosa 5	ABMI 94	2014	ABMI: Craig Harding
P9282	747712	subclade 3	section 3.1	spp. complex 3.1a	XXXIII	Peltigera leucophlebia	Peltigera leucophlebia 2	ABMI 93	2016	ABMI: Meagan Butler
P9033	46312	subclade 3	section 3.1	spp. complex 3.1a	XXXIII	Peltigera leucophlebia	Peltigera leucophlebia 1	ABMI 7	2013	ABMI: Nils Anderson
P9030	453795	subclade 3	section 3.1	spp. complex 3.1a	XXXIII	Peltigera canina	Peltigera neocanina 1	ABMI 94	2014	ABMI: Craig Harding
P9325	1240294	subclade 3	section 3.1	spp. complex 3.1a	XXXIII	Peltigera didactyla	Peltigera didactyla 3	ABMI 724	2017	ABMI: Meagan Robson
P9261	1220276	subclade 3	section 3.1	spp. complex 3.1a	XXXIII	Peltigera aphthosa	Peltigera leucophlebia 2	ABMI 36	2017	ABMI: Albin Bjarhall
P9715	773984	subclade 3	section 3.1	spp. complex 3.1a	XXXIII	Peltigera leucophlebia s.l.	Peltigera leucophlebia 1	ABMI 384	2016	ABMI: Kimberley House
P10620	92252	subclade 3	section 3.1	spp. complex 3.1a	XXXIII	Peltigera rufescens	Peltigera aff. shennongjiana	ABMI 165	2012	ABMI: Guillaume Gingras
P10367	67636	subclade 3	section 3.1	spp. complex 3.1a	XXXIII	Peltigera leucophlebia	Peltigera leucophlebia 6	ABMI 113	2013	ABMI: Guillaume Gingras
P10365	50010	subclade 3	section 3.1	spp. complex 3.1a	XXXIII	Peltigera rufescens	Peltigera aff. shennongjiana	ABMI 113	2013	ABMI: Guillaume Gingras
P10363	47450	subclade 3	section 3.1	spp. complex 3.1a	XXXIII	Peltigera rufescens	Peltigera aff. shennongjiana	ABMI 113	2013	ABMI: Guillaume Gingras
P10343	92473	subclade 3	section 3.1	spp. complex 3.1a	XXXIII	Peltigera aphthosa	Peltigera aphthosa 5	ABMI 398	2012	ABMI: Guillaume Gingras
P10308	1455180	subclade 3	section 3.1	spp. complex 3.1a	XXXIII	Peltigera aphthosa	Peltigera aphthosa 5	ABMI 82	2013	ABMI: Martina Hola
P10393	59460	subclade 3	section 3.1	spp. complex 3.1a	XXXIII	Peltigera leucophlebia	Peltigera leucophlebia 6	ABMI 113	2013	ABMI: Guillaume Gingras
P10373	56263	subclade 3	section 3.1	spp. complex 3.1a	XXXIII	Peltigera leucophlebia	Peltigera leucophlebia 6	ABMI 82	2013	ABMI: Martina Hola
P10387	59438	subclade 3	section 3.1	spp. complex 3.1a	XXXIII	Peltigera rufescens	Peltigera rufescens 1	ABMI 113	2013	ABMI: Guillaume Gingras
P10309	355368	subclade 3	section 3.1	spp. complex 3.1a	XXXIII	Peltigera aphthosa	Peltigera aphthosa 5	ABMI 82	2013	ABMI: Martina Hola
P10311	42189	subclade 3	section 3.1	spp. complex 3.1a	XXXIII	Peltigera aphthosa	Peltigera aphthosa 5	ABMI 82	2013	ABMI: Martina Hola
P10625	86567	subclade 3	section 3.1	spp. complex 3.1a	XXXIII	Peltigera aphthosa	Peltigera aphthosa 5	ABMI 165	2012	ABMI: Guillaume Gingras
P10893	373959	subclade 3	section 3.1	spp. complex 3.1a	XXXIII	Peltigera leucophlebia	Peltigera leucophlebia 1	ABMI 297	2013	ABMI: Chris O'Sullivan
P11206	40543	subclade 3	section 3.1	spp. complex 3.1a	XXXIII	Peltigera rufescens	Peltigera jonii	ABMI 56	2013	ABMI: Martina Hola
P11208	1600009	subclade 3	section 3.1	spp. complex 3.1a	XXXIII	Peltigera rufescens grp.	Peltigera rufescens 1	ABMI 56	2013	ABMI: Martina Hola
P11229	357854	subclade 3	section 3.1	spp. complex 3.1a	XXXIII	Peltigera rufescens	Peltigera fuscoponojensis	ABMI 56	2013	ABMI: Martina Hola
P11224	39863	subclade 3	section 3.1	spp. complex 3.1a	XXXIII	Peltigera rufescens	Peltigera jonii	ABMI 56	2013	ABMI: Martina Hola
P11220	357817	subclade 3	section 3.1	spp. complex 3.1a	XXXIII	Peltigera didactyla	Peltigera aff. didactyla	ABMI 56	2013	ABMI: Martina Hola
P11221	357865	subclade 3	section 3.1	spp. complex 3.1a	XXXIII	Peltigera extenuata	Peltigera aff. didactyla	ABMI 56	2013	ABMI: Martina Hola
P11222	359309	subclade 3	section 3.1	spp. complex 3.1a	XXXIII	Peltigera cf. ponojensis	Peltigera ponojensis/monticola 1a	ABMI 56	2013	ABMI: Martina Hola
P11081	61687	subclade 3	section 3.1	spp. complex 3.1a	XXXIII	Peltigera praetextata	Peltigera islandica	ABMI 546	2013	ABMI: Charlie Sikkema
P11085	74274	subclade 3	section 3.1	spp. complex 3.1a	XXXIII	Peltigera aphthosa	Peltigera aphthosa 5	ABMI 546	2013	ABMI: Charlie Sikkema
P11179	6714	subclade 3	section 3.1	spp. complex 3.1a	XXXIII	Peltigera extenuata	NA	ABMI 112	2013	ABMI: Gordon Schnurr
P10902	509359	subclade 3	section 3.1	spp. complex 3.1a	XXXIII	Peltigera leucophlebia	Peltigera leucophlebia 1	ABMI 297	2013	ABMI: Chris O'Sullivan
P11118	89864	subclade 3	section 3.1	spp. complex 3.1a	XXXIII	Peltigera retifoveata	Peltigera retifoveata	ABMI 580	2012	ABMI: Charmaine Holloway
P11180	7550	subclade 3	section 3.1	spp. complex 3.1a	XXXIII	Peltigera rufescens	Peltigera didactyla 3	ABMI 112	2013	ABMI: Gordon Schnurr
P11184	65975	subclade 3	section 3.1	spp. complex 3.1a	XXXIII	Peltigera didactyla	Peltigera didactyla 3	ABMI 38	2013	ABMI: Nils Anderson
P11212	359180	subclade 3	section 3.1	spp. complex 3.1a	XXXIII	Peltigera rufescens	Peltigera rufescens 1	ABMI 56	2013	ABMI: Martina Hola
P11214	38162	subclade 3	section 3.1	spp. complex 3.1a	XXXIII	Peltigera rufescens	Peltigera aff. shennongjiana	ABMI 56	2013	ABMI: Martina Hola
P11471	761852	subclade 3	section 3.1	spp. complex 3.1a	XXXIII	Peltigera rufescens	Peltigera rufescens 1	ABMI 64	2016	ABMI: Jazmine Lowther
P11484	761697	subclade 3	section 3.1	spp. complex 3.1a	XXXIII	Peltigera extenuata	Peltigera extenuata 1	ABMI 64	2016	ABMI: Jazmine Lowther
P9418	1226009	subclade 3	section 3.1	spp. complex 3.1a	XXXIII	Peltigera rufescens	Peltigera rufescens 1	ABMI 5	2017	ABMI: Bailey Lachaine
P11704	47470	subclade 3	section 3.1	spp. complex 3.1a	XXXIII	Peltigera rufescens	Peltigera rufescens 1	ABMI 113	2013	ABMI: Guillaume Gingras
P11553	654918	subclade 3	section 3.1	spp. complex 3.1a	XXXIII	Peltigera didactyla	Peltigera didactyla 3	ABMI 1	2015	ABMI: Gordon Schnurr
P11463	761666	subclade 3	section 3.1	spp. complex 3.1a	XXXIII	Peltigera extenuata	Peltigera extenuata 1	ABMI 64	2016	ABMI: Jazmine Lowther
P11551	655634	subclade 3	section 3.1	spp. complex 3.1a	XXXIII	Peltigera rufescens	Peltigera aff. shennongjiana	ABMI 1	2015	ABMI: Gordon Schnurr
P11555	621297	subclade 3	section 3.1	spp. complex 3.1a	XXXIII	Peltigera rufescens	Peltigera rufescens 1	ABMI 1	2015	ABMI: Gordon Schnurr
P11548	654904	subclade 3	section 3.1	spp. complex 3.1a	XXXIII	Peltigera rufescens	NA	ABMI 1	2015	ABMI: Gordon Schnurr
P11443	668394	subclade 3	section 3.1	spp. complex 3.1a	XXXIII	Peltigera aphthosa	Peltigera aphthosa 5	ABMI 414	2015	ABMI: Sara Venskaitis
P9417	1226180	subclade 3	section 3.1	spp. complex 3.1a	XXXIII	Peltigera latiloba	Peltigera leucophlebia 1	ABMI 5	2017	ABMI: Bailey Lachaine
P11491	1266407	subclade 3	section 3.1	spp. complex 3.1a	XXXIII	Peltigera didactyla	Peltigera didactyla 3	ABMI 64	2016	ABMI: Jazmine Lowther
P9420	1226403	subclade 3	section 3.1	spp. complex 3.1a	XXXIII	Peltigera latiloba	Peltigera leucophlebia 1	ABMI 5	2017	ABMI: Bailey Lachaine
P11490	761850	subclade 3	section 3.1	spp. complex 3.1a	XXXIII	Peltigera extenuata	Peltigera extenuata 1	ABMI 64	2016	ABMI: Jazmine Lowther
P6821	630419	subclade 3	section 3.1	spp. complex 3.1a	XXXIII	Peltigera retifoveata	Peltigera retifoveata	ABMI 3	2015	ABMI: Gordon Schnurr
P9363	1187680	subclade 3	section 3.1	spp. complex 3.1a	XXXIII	Peltigera aphthosa	Peltigera aphthosa 5	ABMI 4	2017	ABMI: Wesley Moir
P9425	771498	subclade 3	section 3.1	spp. complex 3.1a	XXXIII	Peltigera leucophlebia	Peltigera leucophlebia 1	ABMI 352	2016	ABMI: Jessica Ritz
P9430	476980	subclade 3	section 3.1	spp. complex 3.1a	XXXIII	Peltigera rufescens	Peltigera aff. shennongjiana	ABMI 69	2014	ABMI: Dinyar Minocher
P6527	70554	subclade 3	section 3.1	spp. complex 3.1a	NA	Peltigera canina 1	Peltigera canina 1	ABMI 523	2012	ABMI: Ashley Hillman
P10912	14983	subclade 3	section 3.1	spp. complex 3.1a	NA	Peltigera elisabethae	Peltigera neckeri	ABMI 691	2013	ABMI: Nils Anderson
P9613	640526	subclade 3	section 3.1	spp. complex 3.1a	NA	Scytinium tenuissimum	NA	ABMI 787	2014	ABMI: Dinyar Minocher
P10833	1563266	subclade 3	section 3.1	spp. complex 3.1a	NA	Peltigera collina	Peltigera collina	ABMI 945	2019	ABMI: Tallula Ash
P6416	15652	subclade 3	section 3.2	spp. complex 3.2a	NA	Peltigera neckeri	Peltigera neckeri	ABMI 695	2013	ABMI: Courtney Kelly
P6419	76767	subclade 3	section 3.2	spp. complex 3.2a	NA	Peltigera neckeri	Peltigera neckeri	ABMI 466	2013	ABMI: Gordon Schnurr
P6308	625126	subclade 3	section 3.2	spp. complex 3.2a	NA	Peltigera neckeri	Peltigera neckeri	ABMI 543	2015	ABMI: Corrina Copp
P6447	10057	subclade 3	section 3.2	spp. complex 3.2a	NA	Peltigera collina	Peltigera collina	ABMI 691	2013	ABMI: Nils Anderson
P8704	248171	subclade 3	section 3.2	spp. complex 3.2a	NA	Peltigera neckeri	Peltigera neckeri	ABMI 1142	2010	ABMI: Emily Stairs
P8851	626493	subclade 3	section 3.2	spp. complex 3.2a	NA	Peltigera neckeri	NA	ABMI 514	2015	ABMI: Sara Venskaitis
P9094	794932	subclade 3	section 3.2	spp. complex 3.2a	NA	Peltigera cf. elisabethae	Peltigera neckeri	ABMI 587	2016	ABMI: Kimberley House
P9093	1358780	subclade 3	section 3.2	spp. complex 3.2a	NA	Peltigera cf. neckeri	Peltigera neckeri	ABMI 538	2009	ABMI: Marcia Birkigt
P9092	160145	subclade 3	section 3.2	spp. complex 3.2a	NA	Peltigera cf. elisabethae	Peltigera neckeri	ABMI 538	2009	ABMI: Marcia Birkigt
P9189	788918	subclade 3	section 3.2	spp. complex 3.2a	NA	Peltigera neckeri	Peltigera neckeri	ABMI 621	2016	ABMI: Jessica Ritz
P9883	1521040	subclade 3	section 3.2	spp. complex 3.2a	NA	Peltigera collina	Peltigera collina	ABMI 930	2019	ABMI: Siene Smith
P9923	1442276	subclade 3	section 3.2	spp. complex 3.2a	NA	Peltigera neckeri	Peltigera neckeri	ABMI 717	2019	ABMI: Hanna Rogers
P9888	1403074	subclade 3	section 3.2	spp. complex 3.2a	NA	Lobaria pulmonaria	Lobaria pulmonaria	ABMI 930	2019	ABMI: Siene Smith
P10276	121756	subclade 3	section 3.2	spp. complex 3.2a	NA	Peltigera elisabethae	Peltigera neckeri	ABMI 459	2012	ABMI: Ashley Hillman
P11334	53915	subclade 3	section 3.2	spp. complex 3.2a	NA	Peltigera neckeri	Peltigera neckeri	ABMI 840	2013	ABMI: Jesse Lewis
P11234	395317	subclade 3	section 3.2	spp. complex 3.2a	NA	Peltigera collina	Peltigera collina	ABMI OG-DH-751-2	2008	ABMI: Diane L. Haughland
P11166	423935	subclade 3	section 3.2	spp. complex 3.2a	NA	Peltigera elisabethae	Peltigera neckeri	ABMI 1326	2014	ABMI: Barry Nobert
P11103	432737	subclade 3	section 3.2	spp. complex 3.2a	NA	Peltigera neckeri	Peltigera neckeri	ABMI 785	2014	ABMI: Ashley Hillman
P11238	395139	subclade 3	section 3.2	spp. complex 3.2a	NA	Peltigera collina	NA	ABMI OG-DH-751-2	2008	ABMI: Diane L. Haughland
P11288	677158	subclade 3	section 3.2	spp. complex 3.2a	NA	Peltigera neckeri	Peltigera neckeri	ABMI 632	2015	ABMI: Gordon Schnurr
P11287	676915	subclade 3	section 3.2	spp. complex 3.2a	NA	Peltigera neckeri	Peltigera neckeri	ABMI 632	2015	ABMI: Gordon Schnurr
P10805	1566861	subclade 3	section 3.2	spp. complex 3.2a	NA	Peltigera collina	NA	ABMI 931	2019	ABMI: Michael Shortt
P10506	302103	subclade 3	section 3.2	spp. complex 3.2a	XLVI	Peltigera neckeri	Peltigera neckeri	ABMI 964	2011	ABMI: Mireille Martel
P10535	294242	subclade 3	section 3.2	spp. complex 3.2a	XLVI	Peltigera elisabethae	NA	ABMI 964	2011	ABMI: Mireille Martel
P10641	1447067	subclade 3	section 3.2	spp. complex 3.2a	XLVI	Leptogium saturninum	Leptogium saturninum	ABMI 898	2019	ABMI: Sarah Mitchell
P10136	307436	subclade 3	section 3.2	spp. complex 3.2a	XLVI	Peltigera elisabethae	Peltigera neckeri	ABMI 963	2011	ABMI: Mireille Martel
P10856	1563261	subclade 3	section 3.2	spp. complex 3.2a	XLVI	Leptogium saturninum	Leptogium saturninum	ABMI 945	2019	ABMI: Tallula Ash
P10858	1443083	subclade 3	section 3.2	spp. complex 3.2a	XLVI	Leptogium saturninum	Leptogium saturninum	ABMI 945	2019	ABMI: Tallula Ash
P11060	682872	subclade 3	section 3.2	spp. complex 3.2a	XLVI	Leptogium saturninum	Leptogium saturninum	ABMI 1510	2015	ABMI: Sean ODonovan
P11061	676007	subclade 3	section 3.2	spp. complex 3.2a	XLVI	Leptogium saturninum	Leptogium saturninum	ABMI 794	2015	ABMI: Corrina Copp
P11064	246680	subclade 3	section 3.2	spp. complex 3.2a	XLVI	Collema furfuraceum	NA	ABMI 1169	2010	ABMI: Nicole Bohnen
P9641	683079	subclade 3	section 3.2	spp. complex 3.2a	XLVI	Leptogium saturninum	Leptogium saturninum	ABMI 1510	2015	ABMI: Sean ODonovan
P9642	1454198	subclade 3	section 3.2	spp. complex 3.2a	XLVI	Leptogium saturninum	Leptogium saturninum	ABMI 1510	2015	ABMI: Sean ODonovan
P9643	683182	subclade 3	section 3.2	spp. complex 3.2a	XLVI	Leptogium saturninum	Leptogium saturninum	ABMI 1510	2015	ABMI: Sean ODonovan
P9644	681246	subclade 3	section 3.2	spp. complex 3.2a	XLVI	Leptogium saturninum	Leptogium saturninum	ABMI 1529	2015	ABMI: Sean ODonovan
P9646	676194	subclade 3	section 3.2	spp. complex 3.2a	XLVI	Leptogium saturninum	NA	ABMI 794	2015	ABMI: Corrina Copp
P9647	682767	subclade 3	section 3.2	spp. complex 3.2a	XLVI	Leptogium saturninum	NA	ABMI 1510	2015	ABMI: Sean ODonovan
P9650	662476	subclade 3	section 3.2	spp. complex 3.2a	XLVI	Leptogium saturninum	NA	ABMI 264	2015	ABMI: Evan Scheidt
P9651	10034	subclade 3	section 3.2	spp. complex 3.2a	XLVI	Leptogium saturninum	NA	ABMI 691	2013	ABMI: Nils Anderson
P9660	68988	subclade 3	section 3.2	spp. complex 3.2a	XLVI	Leptogium saturninum s.l.	NA	ABMI 459	2012	ABMI: Ashley Hillman
P9661	249927	subclade 3	section 3.2	spp. complex 3.2a	XLVI	Leptogium saturninum	NA	ABMI 1207	2010	ABMI: Emily Stairs
P9679	426021	subclade 3	section 3.2	spp. complex 3.2a	XLVI	Collema furfuraceum	NA	ABMI 1326	2014	ABMI: Barry Nobert
P9680	395131	subclade 3	section 3.2	spp. complex 3.2a	XLVI	Lathagrium fuscovirens	NA	ABMI OG-DH-751-2	2008	ABMI: Diane L. Haughland
P9681	682775	subclade 3	section 3.2	spp. complex 3.2a	XLVI	Collema furfuraceum	NA	ABMI 1510	2015	ABMI: Sean ODonovan
P9984	1267081	subclade 3	section 3.2	spp. complex 3.2a	XLVI	Leptogium saturninum	Leptogium saturninum	ABMI 1322	2017	ABMI: Albin Bjarhall
P9990	1273400	subclade 3	section 3.2	spp. complex 3.2a	XLVI	Leptogium saturninum	NA	ABMI 1427	2017	ABMI: Hilary Worm
P9991	1273320	subclade 3	section 3.2	spp. complex 3.2a	XLVI	Leptogium saturninum	Leptogium saturninum	ABMI 1427	2017	ABMI: Hilary Worm
P9992	1273514	subclade 3	section 3.2	spp. complex 3.2a	XLVI	Collema cf. furfuraceum	NA	ABMI 1427	2017	ABMI: Hilary Worm
P9993	1273510	subclade 3	section 3.2	spp. complex 3.2a	XLVI	Leptogium saturninum	NA	ABMI 1427	2017	ABMI: Hilary Worm
P9994	1273594	subclade 3	section 3.2	spp. complex 3.2a	XLVI	Leptogium saturninum	NA	ABMI 1427	2017	ABMI: Hilary Worm
P9995	1273679	subclade 3	section 3.2	spp. complex 3.2a	XLVI	Leptogium saturninum	NA	ABMI 1427	2017	ABMI: Hilary Worm
P9998	1249970	subclade 3	section 3.2	spp. complex 3.2a	XLVI	Leptogium saturninum	Leptogium saturninum	ABMI 1448	2017	ABMI: Hilary Worm
P9999	1250029	subclade 3	section 3.2	spp. complex 3.2a	XLVI	Leptogium saturninum	Leptogium saturninum	ABMI 1448	2017	ABMI: Hilary Worm
P10000	1277967	subclade 3	section 3.2	spp. complex 3.2a	XLVI	Leptogium saturninum	Leptogium saturninum	ABMI 1466	2017	ABMI: Heather Earle
P10122	291614	subclade 3	section 3.2	spp. complex 3.2a	XLVI	Leptogium saturninum	Leptogium saturninum	ABMI 963	2011	ABMI: Mireille Martel
P10127	299454	subclade 3	section 3.2	spp. complex 3.2a	XLVI	Leptogium saturninum	Leptogium saturninum	ABMI 963	2011	ABMI: Mireille Martel
P10131	299443	subclade 3	section 3.2	spp. complex 3.2a	XLVI	Leptogium saturninum	Leptogium saturninum	ABMI 963	2011	ABMI: Mireille Martel
P10189	304864	subclade 3	section 3.2	spp. complex 3.2a	XLVI	Leptogium saturninum	Leptogium saturninum	ABMI 964	2011	ABMI: Mireille Martel
P10697	1388232	subclade 3	section 3.2	spp. complex 3.2a	XLVI	Leptogium saturninum	Leptogium saturninum	ABMI 930	2019	ABMI: Siene Smith
P11039	426007	subclade 3	section 3.2	spp. complex 3.2a	XLVI	Leptogium saturninum	Leptogium saturninum	ABMI 1326	2014	ABMI: Barry Nobert
P11057	635222	subclade 3	section 3.2	spp. complex 3.2a	XLVI	Leptogium saturninum	Leptogium saturninum	ABMI 632	2015	ABMI: Gordon Schnurr
P11059	677220	subclade 3	section 3.2	spp. complex 3.2a	XLVI	Leptogium saturninum	Leptogium saturninum	ABMI 632	2015	ABMI: Gordon Schnurr
P11065	249710	subclade 3	section 3.2	spp. complex 3.2a	XLVI	Leptogium burnetiae	Leptogium saturninum	ABMI 1169	2010	ABMI: Nicole Bohnen
P9670	507720	subclade 3	section 3.2	spp. complex 3.2a	NA	Scytinium tenuissimum	NA	ABMI OG-ABMI-1621-1	2013	ABMI: Leanne Marcoux
P6394	308784	subclade 3	aff. section 3.3	NA	NA	Peltigera neckeri	Peltigera neckeri	ABMI OG-ABMI-1275-1	2011	ABMI: Chris Kolaczan
P9626	420537	subclade 3	aff. section 3.3	NA	NA	Blennothallia crispa s. l.	NA	ABMI 1631	2014	ABMI: Elaine Kennedy
P9977	303026	subclade 3	aff. section 3.3	NA	NA	Solorina saccata	Solorina saccata	ABMI 1232	2011	ABMI: Mireille Martel
P10103	1226880	subclade 3	aff. section 3.3	NA	NA	Peltigera cf. britannica	Peltigera leucophlebia 3	ABMI 1232	2011	ABMI: Mireille Martel
P8720	249495	unassigned	NA	NA	NA	Peltigera canina	Peltigera neocanina 1	ABMI 910	2010	ABMI: Tess Grainger
P11544	305656	unassigned	NA	NA	NA	Peltigera canina	Peltigera islandica	ABMI 1232	2011	ABMI: Mireille Martel
P6342	292046	subclade 3	section 3.4	NA	VI	Peltigera kristinssonii	Peltigera kristinssonii	ABMI 1029	2011	ABMI: Mireille Martel
P6346	292034	subclade 3	section 3.4	NA	VI	Peltigera ponojensis 3	Peltigera ponojensis/monticola 3	ABMI 1029	2011	ABMI: Mireille Martel
P6350	297816	subclade 3	section 3.4	NA	VI	Peltigera fuscopraetextata 2	Peltigera fuscopraetextata	ABMI 1260	2011	ABMI: Mireille Martel
P6351	292595	subclade 3	section 3.4	NA	VI	Peltigera ponojensis	Peltigera ponojensis/monticola 3	ABMI 1260	2011	ABMI: Mireille Martel
P6362	356901	subclade 3	section 3.4	NA	VI	Peltigera malacea 2b	Peltigera malacea 2	ABMI 83	2013	ABMI: Martina Hola
P6344	297274	subclade 3	section 3.4	NA	VI	Peltigera leucophlebia	Peltigera leucophlebia 3	ABMI 1029	2011	ABMI: Mireille Martel
P8349	789139	subclade 3	section 3.4	NA	VI	Peltigera rufescens	Peltigera canina 1	ABMI 860	2016	ABMI: Meagan Robson
P8529	1173339	subclade 3	section 3.4	NA	VI	Peltigera aphthosa	Peltigera aphthosa 5	ABMI 6	2017	ABMI: Kris Jelinski
P8546	1264455	subclade 3	section 3.4	NA	VI	Peltigera praetextata	Peltigera fuscopraetextata	ABMI 1447	2017	ABMI: Tallula Ash
P8663	412996	subclade 3	section 3.4	NA	VI	Peltigera leucophlebia	Peltigera leucophlebia 6	ABMI 41	2014	ABMI: Dinyar Minocher
P8905	1357507	subclade 3	section 3.4	NA	VI	Peltigera aphthosa	Peltigera aphthosa 5	ABMI 3	2015	ABMI: Gordon Schnurr
P9773	300481	subclade 3	section 3.4	NA	VI	Peltigera praetextata	Peltigera fuscopraetextata	ABMI 1262	2011	ABMI: Mireille Martel
P9828	242025	subclade 3	section 3.4	NA	VI	Peltigera leucophlebia	Peltigera leucophlebia 1	ABMI 941	2010	ABMI: Tess Grainger
P9744	302982	subclade 3	section 3.4	NA	VI	Peltigera canina	Peltigera canina 2	ABMI 1231	2011	ABMI: Mireille Martel
P9566	1263627	subclade 3	section 3.4	NA	VI	Peltigera cf. occidentalis	Peltigera ponojensis/monticola 10b	ABMI 1546	2017	ABMI: Tallula Ash
P9754	297667	subclade 3	section 3.4	NA	VI	Peltigera canina	Peltigera canina 2	ABMI 1231	2011	ABMI: Mireille Martel
P9750	308358	subclade 3	section 3.4	NA	VI	Peltigera aphthosa	NA	ABMI 1231	2011	ABMI: Mireille Martel
P10683	1434267	subclade 3	section 3.4	NA	VI	Peltigera canina grp.	Peltigera canina 2	ABMI 1351	2019	ABMI: Joel Van Riper
P11199	7054	subclade 3	section 3.4	NA	VI	Peltigera cf. neopolydactyla	Peltigera islandica	ABMI 134	2013	ABMI: Gordon Schnurr
P11200	7026	subclade 3	section 3.4	NA	VI	Peltigera canina	Peltigera islandica	ABMI 134	2013	ABMI: Gordon Schnurr
P11189	38417	subclade 3	section 3.4	NA	VI	Peltigera leucophlebia	Peltigera latiloba	ABMI 134	2013	ABMI: Gordon Schnurr
P10104	308364	subclade 3	section 3.4	NA	VI	Peltigera canina	Peltigera islandica	ABMI 1232	2011	ABMI: Mireille Martel
P6328	305774	subclade 3	section 3.4	NA	VI	Peltigera kristinssonii	Peltigera kristinssonii	ABMI 1260	2011	ABMI: Mireille Martel
P10090	295212	subclade 3	section 3.4	NA	VI	Peltigera kristinssonii	Peltigera kristinssonii	ABMI 1260	2011	ABMI: Mireille Martel
P10161	289410	subclade 3	section 3.4	NA	VI	Peltigera leucophlebia	Peltigera leucophlebia 4	ABMI 1029	2011	ABMI: Mireille Martel
P10975	58073	subclade 3	section 3.4	NA	VI	Peltigera aphthosa	Peltigera aphthosa 5	ABMI 291	2013	ABMI: Breanne Johnson
P6343	289393	subclade 3	section 3.4	NA	VI	Peltigera fuscopraetextata	Peltigera fuscopraetextata	ABMI 1029	2011	ABMI: Mireille Martel
P6349	297811	subclade 3	section 3.4	NA	VI	Peltigera islandica	Peltigera islandica	ABMI 1260	2011	ABMI: Mireille Martel
P6359	300431	subclade 3	section 3.4	NA	VI	Peltigera britannica	Peltigera britannica 2	ABMI 1260	2011	ABMI: Mireille Martel
P6360	1174661	subclade 3	section 3.4	NA	VI	Peltigera fuscopraetextata 1	Peltigera fuscopraetextata	ABMI 1260	2011	ABMI: Mireille Martel
P6353	303167	subclade 3	section 3.4	NA	VI	Peltigera cf. leucophlebia	Peltigera leucophlebia 4	ABMI 1260	2011	ABMI: Mireille Martel
P6423	302076	subclade 3	section 3.4	NA	VI	Peltigera aphthosa	Peltigera aphthosa 5	ABMI 962	2011	ABMI: Mireille Martel
P6426	296818	subclade 3	section 3.4	NA	VI	Peltigera canina	NA	ABMI 962	2011	ABMI: Mireille Martel
P6526	297703	subclade 3	section 3.4	NA	VI	Peltigera fuscopraetextata	Peltigera fuscopraetextata	ABMI 1232	2011	ABMI: Mireille Martel
P6538	295088	subclade 3	section 3.4	NA	VI	Peltigera cf. islandica	Peltigera islandica	ABMI 1232	2011	ABMI: Mireille Martel
P6544	1226910	subclade 3	section 3.4	NA	VI	Peltigera islandica	Peltigera islandica	ABMI 1232	2011	ABMI: Mireille Martel
P8298	1269060	subclade 3	section 3.4	NA	VI	Peltigera aphthosa	Peltigera aphthosa 5	ABMI 1425	2017	ABMI: Albin Bjarhall
P8324	1269244	subclade 3	section 3.4	NA	VI	Peltigera leucophlebia	Peltigera leucophlebia 1	ABMI 1425	2017	ABMI: Albin Bjarhall
P8334	1269346	subclade 3	section 3.4	NA	VI	Peltigera aphthosa	Peltigera britannica 2	ABMI 1425	2017	ABMI: Albin Bjarhall
P8341	1269435	subclade 3	section 3.4	NA	VI	Peltigera aphthosa	Peltigera aphthosa 5	ABMI 1425	2017	ABMI: Albin Bjarhall
P8352	798924	subclade 3	section 3.4	NA	VI	Peltigera britannica	Peltigera britannica 2	ABMI 649	2016	ABMI: Meagan Robson
P8533	1173415	subclade 3	section 3.4	NA	VI	Peltigera britannica	Peltigera aphthosa 5	ABMI 6	2017	ABMI: Kris Jelinski
P8535	1253158	subclade 3	section 3.4	NA	VI	Peltigera canina	Peltigera canina 2	ABMI 1467	2017	ABMI: Tallula Ash
P8536	1263189	subclade 3	section 3.4	NA	VI	Peltigera cf. britannica	Peltigera aphthosa 5	ABMI 1467	2017	ABMI: Tallula Ash
P8537	1253120	subclade 3	section 3.4	NA	VI	Peltigera leucophlebia	NA	ABMI 1467	2017	ABMI: Tallula Ash
P8541	1253116	subclade 3	section 3.4	NA	VI	Peltigera leucophlebia	Peltigera britannica 2	ABMI 1467	2017	ABMI: Tallula Ash
P8542	1253124	subclade 3	section 3.4	NA	VI	Peltigera leucophlebia	Peltigera leucophlebia 2	ABMI 1467	2017	ABMI: Tallula Ash
P8543	1253118	subclade 3	section 3.4	NA	VI	Peltigera leucophlebia	Peltigera aphthosa 5	ABMI 1467	2017	ABMI: Tallula Ash
P8555	1252641	subclade 3	section 3.4	NA	VI	Peltigera praetextata	Peltigera kristinssonii	ABMI 1447	2017	ABMI: Tallula Ash
P8556	1252680	subclade 3	section 3.4	NA	VI	Peltigera wulingensis	Peltigera ponojensis/monticola 8	ABMI 1447	2017	ABMI: Tallula Ash
P8589	308380	subclade 3	section 3.4	NA	VI	Peltigera leucophlebia	Peltigera leucophlebia 2	ABMI 1232	2011	ABMI: Mireille Martel
P8448	1253080	subclade 3	section 3.4	NA	VI	Peltigera aphthosa	Peltigera leucophlebia 2	ABMI 1467	2017	ABMI: Tallula Ash
P8449	1253160	subclade 3	section 3.4	NA	VI	Peltigera aphthosa	Peltigera aphthosa 5	ABMI 1467	2017	ABMI: Tallula Ash
P8683	307898	subclade 3	section 3.4	NA	VI	Peltigera aphthosa	Peltigera aphthosa 5	ABMI 1030	2011	ABMI: Mireille Martel
P8783	245093	subclade 3	section 3.4	NA	VI	Peltigera aphthosa	Peltigera aphthosa 5	ABMI 943	2010	ABMI: Tess Grainger
P8870	630415	subclade 3	section 3.4	NA	VI	Peltigera leucophlebia	Peltigera leucophlebia 2	ABMI 3	2015	ABMI: Gordon Schnurr
P8901	630614	subclade 3	section 3.4	NA	VI	Peltigera leucophlebia	Peltigera leucophlebia 2	ABMI 3	2015	ABMI: Gordon Schnurr
P8911	630983	subclade 3	section 3.4	NA	VI	Peltigera aphthosa	Peltigera aphthosa 5	ABMI 3	2015	ABMI: Gordon Schnurr
P8912	1357509	subclade 3	section 3.4	NA	VI	Peltigera aphthosa	Peltigera aphthosa 5	ABMI 3	2015	ABMI: Gordon Schnurr
P8915	630217	subclade 3	section 3.4	NA	VI	Peltigera aphthosa	Peltigera aphthosa 5	ABMI 3	2015	ABMI: Gordon Schnurr
P8917	1358782	subclade 3	section 3.4	NA	VI	Peltigera aphthosa	Peltigera aphthosa 5	ABMI 3	2015	ABMI: Gordon Schnurr
P8691	292088	subclade 3	section 3.4	NA	VI	Peltigera aphthosa	Peltigera britannica 2	ABMI 1030	2011	ABMI: Mireille Martel
P8762	69357	subclade 3	section 3.4	NA	VI	Peltigera aphthosa	Peltigera aphthosa 5	ABMI 639	2012	ABMI: Ashley Hillman
P8904	630411	subclade 3	section 3.4	NA	VI	Peltigera aphthosa	Peltigera aphthosa 5	ABMI 3	2015	ABMI: Gordon Schnurr
P9344	1267286	subclade 3	section 3.4	NA	VI	Peltigera britannica	Peltigera leucophlebia 2	ABMI 1322	2017	ABMI: Albin Bjarhall
P9297	1267309	subclade 3	section 3.4	NA	VI	Peltigera aphthosa	Peltigera aphthosa 5	ABMI 1322	2017	ABMI: Albin Bjarhall
P9296	1267348	subclade 3	section 3.4	NA	VI	Peltigera aphthosa	Peltigera aphthosa 5	ABMI 1322	2017	ABMI: Albin Bjarhall
P9295	1267955	subclade 3	section 3.4	NA	VI	Peltigera aphthosa	Peltigera britannica 2	ABMI 1322	2017	ABMI: Albin Bjarhall
P9236	1339625	subclade 3	section 3.4	NA	VI	Peltigera cf. leucophlebia	Peltigera leucophlebia 1	ABMI 594	2016	ABMI: Dylan Cunningham
P9168	307421	subclade 3	section 3.4	NA	VI	Peltigera canina	Peltigera canina 1	ABMI 962	2011	ABMI: Mireille Martel
P8986	615786	subclade 3	section 3.4	NA	VI	Peltigera leucophlebia	Peltigera leucophlebia 2	ABMI 576	2015	ABMI: Barry Nobert
P9340	1267346	subclade 3	section 3.4	NA	VI	Peltigera leucophlebia	Peltigera leucophlebia 1	ABMI 1322	2017	ABMI: Albin Bjarhall
P9335	1268502	subclade 3	section 3.4	NA	VI	Peltigera aphthosa	Peltigera britannica 2	ABMI 1322	2017	ABMI: Albin Bjarhall
P9171	90143	subclade 3	section 3.4	NA	VI	Peltigera leucophlebia	Peltigera leucophlebia 2	ABMI 736	2012	ABMI: Charmaine Holloway
P9304	1267232	subclade 3	section 3.4	NA	VI	Peltigera leucophlebia	Peltigera britannica 2	ABMI 1322	2017	ABMI: Albin Bjarhall
P9301	1267532	subclade 3	section 3.4	NA	VI	Peltigera leucophlebia	Peltigera leucophlebia 1	ABMI 1322	2017	ABMI: Albin Bjarhall
P9300	1267520	subclade 3	section 3.4	NA	VI	Peltigera aphthosa	Peltigera britannica 2	ABMI 1322	2017	ABMI: Albin Bjarhall
P9572	1251702	subclade 3	section 3.4	NA	VI	Peltigera occidentalis	Peltigera ponojensis/monticola 10b	ABMI 1546	2017	ABMI: Tallula Ash
P9770	300493	subclade 3	section 3.4	NA	VI	Peltigera praetextata	Peltigera fuscopraetextata	ABMI 1262	2011	ABMI: Mireille Martel
P9559	1251502	subclade 3	section 3.4	NA	VI	Peltigera aphthosa	Peltigera britannica 2	ABMI 1546	2017	ABMI: Tallula Ash
P9737	303008	subclade 3	section 3.4	NA	VI	Peltigera cf. canina	Peltigera fuscopraetextata	ABMI 1231	2011	ABMI: Mireille Martel
P9746	295025	subclade 3	section 3.4	NA	VI	Peltigera aphthosa	Peltigera aphthosa 5	ABMI 1231	2011	ABMI: Mireille Martel
P9749	295050	subclade 3	section 3.4	NA	VI	Peltigera leucophlebia	Peltigera britannica 2	ABMI 1231	2011	ABMI: Mireille Martel
P9748	297687	subclade 3	section 3.4	NA	VI	Peltigera aphthosa	Peltigera aphthosa 5	ABMI 1231	2011	ABMI: Mireille Martel
P9561	1251504	subclade 3	section 3.4	NA	VI	Peltigera leucophlebia	Peltigera leucophlebia 2	ABMI 1546	2017	ABMI: Tallula Ash
P9563	1263605	subclade 3	section 3.4	NA	VI	Peltigera britannica	Peltigera leucophlebia 2	ABMI 1546	2017	ABMI: Tallula Ash
P9564	1263603	subclade 3	section 3.4	NA	VI	Peltigera leucophlebia	Peltigera leucophlebia 3	ABMI 1546	2017	ABMI: Tallula Ash
P9763	300495	subclade 3	section 3.4	NA	VI	Peltigera canina	Peltigera canina 2	ABMI 1262	2011	ABMI: Mireille Martel
P9762	292647	subclade 3	section 3.4	NA	VI	Peltigera aphthosa	Peltigera britannica 2	ABMI 1262	2011	ABMI: Mireille Martel
P9760	308539	subclade 3	section 3.4	NA	VI	Peltigera aphthosa	Peltigera aphthosa 5	ABMI 1262	2011	ABMI: Mireille Martel
P9766	292655	subclade 3	section 3.4	NA	VI	Peltigera aphthosa	Peltigera aphthosa 5	ABMI 1262	2011	ABMI: Mireille Martel
P9765	305843	subclade 3	section 3.4	NA	VI	Peltigera aphthosa	Peltigera britannica 2	ABMI 1262	2011	ABMI: Mireille Martel
P9768	305854	subclade 3	section 3.4	NA	VI	Peltigera aphthosa	Peltigera aphthosa 5	ABMI 1262	2011	ABMI: Mireille Martel
P9893	1388210	subclade 3	section 3.4	NA	VI	Peltigera aphthosa	Peltigera aphthosa 5	ABMI 930	2019	ABMI: Siene Smith
P9752	303010	subclade 3	section 3.4	NA	VI	Peltigera canina	Peltigera fuscopraetextata	ABMI 1231	2011	ABMI: Mireille Martel
P9758	303201	subclade 3	section 3.4	NA	VI	Peltigera praetextata	Peltigera fuscopraetextata	ABMI 1262	2011	ABMI: Mireille Martel
P9759	292667	subclade 3	section 3.4	NA	VI	Peltigera aphthosa	Peltigera britannica 2	ABMI 1262	2011	ABMI: Mireille Martel
P10508	304851	subclade 3	section 3.4	NA	VI	Peltigera canina	Peltigera canina 2	ABMI 964	2011	ABMI: Mireille Martel
P10533	251387	subclade 3	section 3.4	NA	VI	Peltigera leucophlebia	Peltigera leucophlebia 1	ABMI 1203	2010	ABMI: Warren Flemming
P10436	292102	subclade 3	section 3.4	NA	VI	Peltigera leucophlebia	Peltigera leucophlebia 1	ABMI 1031	2011	ABMI: Mireille Martel
P10545	249906	subclade 3	section 3.4	NA	VI	Peltigera leucophlebia	Peltigera leucophlebia 1	ABMI 1203	2010	ABMI: Warren Flemming
P10327	295075	subclade 3	section 3.4	NA	VI	Peltigera aphthosa	Peltigera leucophlebia 2	ABMI 1232	2011	ABMI: Mireille Martel
P10692	1494263	subclade 3	section 3.4	NA	VI	Peltigera leucophlebia	Peltigera leucophlebia 1	ABMI 1351	2019	ABMI: Joel Van Riper
P10693	1487655	subclade 3	section 3.4	NA	VI	Peltigera aphthosa	Peltigera aphthosa 5	ABMI 1351	2019	ABMI: Joel Van Riper
P10694	1486912	subclade 3	section 3.4	NA	VI	Peltigera aphthosa	Peltigera aphthosa 5	ABMI 1351	2019	ABMI: Joel Van Riper
P10445	307953	subclade 3	section 3.4	NA	VI	Peltigera aphthosa	Peltigera britannica 2	ABMI 1031	2011	ABMI: Mireille Martel
P10675	1437437	subclade 3	section 3.4	NA	VI	Peltigera aphthosa	Peltigera aphthosa 5	ABMI 1351	2019	ABMI: Joel Van Riper
P11176	295062	subclade 3	section 3.4	NA	VI	Peltigera cf. aphthosa	Peltigera britannica 2	ABMI 1232	2011	ABMI: Mireille Martel
P11112	91316	subclade 3	section 3.4	NA	VI	Peltigera aphthosa	Peltigera aphthosa 5	ABMI 580	2012	ABMI: Charmaine Holloway
P11117	84187	subclade 3	section 3.4	NA	VI	Peltigera aphthosa	Peltigera aphthosa 5	ABMI 580	2012	ABMI: Charmaine Holloway
P11175	295090	subclade 3	section 3.4	NA	VI	Peltigera aphthosa	Peltigera britannica 2	ABMI 1232	2011	ABMI: Mireille Martel
P11539	295089	subclade 3	section 3.4	NA	VI	Peltigera kristinssonii	Peltigera kristinssonii	ABMI 1232	2011	ABMI: Mireille Martel
P11536	295225	subclade 3	section 3.4	NA	VI	Peltigera kristinssonii	Peltigera kristinssonii	ABMI 1260	2011	ABMI: Mireille Martel
P11537	295053	subclade 3	section 3.4	NA	VI	Peltigera kristinssonii	Peltigera kristinssonii	ABMI 1232	2011	ABMI: Mireille Martel
P10168	305217	subclade 3	section 3.4	NA	VI	Peltigera leucophlebia	Peltigera leucophlebia 3	ABMI 1029	2011	ABMI: Mireille Martel
P10164	297285	subclade 3	section 3.4	NA	VI	Peltigera leucophlebia	Peltigera britannica 2	ABMI 1029	2011	ABMI: Mireille Martel
P10167	299860	subclade 3	section 3.4	NA	VI	Peltigera aphthosa	Peltigera britannica 2	ABMI 1029	2011	ABMI: Mireille Martel
P11541	308372	subclade 3	section 3.4	NA	VI	Peltigera kristinssonii	Peltigera kristinssonii	ABMI 1232	2011	ABMI: Mireille Martel
P11540	305659	subclade 3	section 3.4	NA	VI	Peltigera kristinssonii	Peltigera kristinssonii	ABMI 1232	2011	ABMI: Mireille Martel
P11542	308365	subclade 3	section 3.4	NA	VI	Peltigera kristinssonii	Peltigera kristinssonii	ABMI 1232	2011	ABMI: Mireille Martel
P10040	139210	subclade 3	section 3.4	NA	VI	Peltigera aphthosa	Peltigera aphthosa 5	ABMI 231	2013	ABMI: Martina Hola
P10087	305814	subclade 3	section 3.4	NA	VI	Peltigera praetextata	Peltigera fuscopraetextata	ABMI 1260	2011	ABMI: Mireille Martel
P10088	308497	subclade 3	section 3.4	NA	VI	Peltigera leucophlebia	Peltigera britannica 2	ABMI 1260	2011	ABMI: Mireille Martel
P10093	305775	subclade 3	section 3.4	NA	VI	Peltigera leucophlebia	Peltigera leucophlebia 4	ABMI 1260	2011	ABMI: Mireille Martel
P10095	300452	subclade 3	section 3.4	NA	VI	Peltigera aphthosa	Peltigera britannica 2	ABMI 1260	2011	ABMI: Mireille Martel
P10096	308484	subclade 3	section 3.4	NA	VI	Peltigera aphthosa	Peltigera britannica 2	ABMI 1260	2011	ABMI: Mireille Martel
P10097	295203	subclade 3	section 3.4	NA	VI	Peltigera leucophlebia	Peltigera leucophlebia 4	ABMI 1260	2011	ABMI: Mireille Martel
P10102	297719	subclade 3	section 3.4	NA	VI	Peltigera aphthosa	Peltigera britannica 2	ABMI 1232	2011	ABMI: Mireille Martel
P10108	305648	subclade 3	section 3.4	NA	VI	Peltigera leucophlebia	Peltigera leucophlebia 4	ABMI 1232	2011	ABMI: Mireille Martel
P10109	308373	subclade 3	section 3.4	NA	VI	Peltigera canina	Peltigera canina 2	ABMI 1232	2011	ABMI: Mireille Martel
P10110	300308	subclade 3	section 3.4	NA	VI	Peltigera aphthosa	Peltigera britannica 2	ABMI 1232	2011	ABMI: Mireille Martel
P10690	1437300	subclade 3	section 3.4	NA	VI	Peltigera aphthosa	Peltigera aphthosa 5	ABMI 1351	2019	ABMI: Joel Van Riper
P11679	302523	subclade 3	section 3.4	NA	VI	Peltigera kristinssonii	Peltigera kristinssonii	ABMI 1029	2011	ABMI: Mireille Martel
P6364	59784	subclade 3	section 3.5	spp. complex 3.5a	VIIa	Peltigera scabrosa 4	Peltigera rangiferina	ABMI 83	2013	ABMI: Martina Hola
P6367	356910	subclade 3	section 3.5	spp. complex 3.5a	VIIa	Peltigera appalachiensis	Peltigera appalachiensis	ABMI 83	2013	ABMI: Martina Hola
P6396	296201	subclade 3	section 3.5	spp. complex 3.5a	VIIa	Peltigera occidentalis	Peltigera occidentalis	ABMI 332	2011	ABMI: Julia Shonfield
P6401	635386	subclade 3	section 3.5	spp. complex 3.5a	VIIa	Peltigera scabrosa 1	Peltigera borealis	ABMI 412	2015	ABMI: Barry Nobert
P6402	634051	subclade 3	section 3.5	spp. complex 3.5a	VIIa	Peltigera scabrosa 1	Peltigera borealis	ABMI 412	2015	ABMI: Barry Nobert
P6418	27768	subclade 3	section 3.5	spp. complex 3.5a	VIIa	Peltigera appalachiensis	Peltigera appalachiensis	ABMI 695	2013	ABMI: Courtney Kelly
P6421	511515	subclade 3	section 3.5	spp. complex 3.5a	VIIa	Peltigera scabrosa 4	Peltigera rangiferina	ABMI 695	2013	ABMI: Courtney Kelly
P6435	158707	subclade 3	section 3.5	spp. complex 3.5a	VIIa	Peltigera occidentalis	Peltigera occidentalis	ABMI 882	2009	ABMI: Tess Grainger
P6453	159764	subclade 3	section 3.5	spp. complex 3.5a	VIIa	Peltigera appalachiensis	Peltigera appalachiensis	ABMI 506	2009	ABMI: Marcia Birkigt
P6454	155547	subclade 3	section 3.5	spp. complex 3.5a	VIIa	Peltigera appalachiensis	Peltigera appalachiensis	ABMI 506	2009	ABMI: Marcia Birkigt
P6456	243135	subclade 3	section 3.5	spp. complex 3.5a	VIIa	Peltigera appalachiensis	Peltigera appalachiensis	ABMI 325	2010	ABMI: Kathryn Martell
P6464	797243	subclade 3	section 3.5	spp. complex 3.5a	VIIa	Peltigera appalachiensis	Peltigera appalachiensis	ABMI 608	2016	ABMI: Dylan Cunningham
P6476	298842	subclade 3	section 3.5	spp. complex 3.5a	VIIa	Peltigera scabrosa	Peltigera borealis	ABMI 332	2011	ABMI: Julia Shonfield
P6383	358996	subclade 3	section 3.5	spp. complex 3.5a	VIIa	Peltigera appalachiensis	Peltigera appalachiensis	ABMI 113	2013	ABMI: Guillaume Gingras
P6508	83016	subclade 3	section 3.5	spp. complex 3.5a	VIIa	Peltigera occidentalis	Peltigera occidentalis	ABMI 675	2012	ABMI: Charmaine Holloway
P6511	37005	subclade 3	section 3.5	spp. complex 3.5a	VIIa	Peltigera polydactylon	NA	ABMI 757	2013	ABMI: Chris O'Sullivan
P6806	511288	subclade 3	section 3.5	spp. complex 3.5a	VIIa	Peltigera scabrosa	Peltigera rangiferina	ABMI 659	2013	ABMI: Charlie Sikkema
P6810	588282	subclade 3	section 3.5	spp. complex 3.5a	VIIa	Peltigera scabrosa 1	Peltigera borealis	ABMI 326	2014	ABMI: Craig Harding
P8230	664350	subclade 3	section 3.5	spp. complex 3.5a	VIIa	Peltigera neopolydactyla	Peltigera appalachiensis	ABMI 474	2015	ABMI: Sara Venskaitis
P8270	1257373	subclade 3	section 3.5	spp. complex 3.5a	VIIa	Peltigera occidentalis	Peltigera occidentalis	ABMI 37	2017	ABMI: Bailey Lachaine
P8271	1257367	subclade 3	section 3.5	spp. complex 3.5a	VIIa	Peltigera neopolydactyla	Peltigera appalachiensis	ABMI 37	2017	ABMI: Bailey Lachaine
P8284	1243606	subclade 3	section 3.5	spp. complex 3.5a	VIIa	Peltigera scabrosa	Peltigera rangiferina	ABMI 451	2017	ABMI: Kaitlyn Trepanier
P8492	757867	subclade 3	section 3.5	spp. complex 3.5a	VIIa	Peltigera neopolydactyla	Peltigera appalachiensis	ABMI 559	2016	ABMI: Aaron Cyr
P8500	769352	subclade 3	section 3.5	spp. complex 3.5a	VIIa	Peltigera neopolydactyla	Peltigera appalachiensis	ABMI 759	2016	ABMI: Adam Sprott
P8517	1173411	subclade 3	section 3.5	spp. complex 3.5a	VIIa	Peltigera scabrosa	Peltigera appalachiensis	ABMI 6	2017	ABMI: Kris Jelinski
P8534	1474709	subclade 3	section 3.5	spp. complex 3.5a	VIIa	Peltigera aphthosa	NA	ABMI 1467	2017	ABMI: Tallula Ash
P8652	710779	subclade 3	section 3.5	spp. complex 3.5a	VIIa	Peltigera neopolydactyla	Peltigera appalachiensis	ABMI 574	2015	ABMI: Corrina Copp
P8248	760806	subclade 3	section 3.5	spp. complex 3.5a	VIIa	Peltigera neopolydactyla s.s.	Peltigera appalachiensis	ABMI 497	2016	ABMI: Kimberley House
P8275	1251261	subclade 3	section 3.5	spp. complex 3.5a	VIIa	Peltigera occidentalis	Peltigera appalachiensis	ABMI 1265	2017	ABMI: Tatum del Bosco
P8285	1241714	subclade 3	section 3.5	spp. complex 3.5a	VIIa	Peltigera scabrosa	Peltigera rangiferina	ABMI 451	2017	ABMI: Kaitlyn Trepanier
P8287	1241726	subclade 3	section 3.5	spp. complex 3.5a	VIIa	Peltigera neopolydactyla	Peltigera appalachiensis	ABMI 451	2017	ABMI: Kaitlyn Trepanier
P8288	1243508	subclade 3	section 3.5	spp. complex 3.5a	VIIa	Peltigera occidentalis	Peltigera occidentalis	ABMI 451	2017	ABMI: Kaitlyn Trepanier
P8292	1240847	subclade 3	section 3.5	spp. complex 3.5a	VIIa	Peltigera scabrosa	Peltigera borealis	ABMI 451	2017	ABMI: Kaitlyn Trepanier
P8293	1239617	subclade 3	section 3.5	spp. complex 3.5a	VIIa	Peltigera neopolydactyla 1	Peltigera appalachiensis	ABMI 451	2017	ABMI: Kaitlyn Trepanier
P8294	1239615	subclade 3	section 3.5	spp. complex 3.5a	VIIa	Peltigera neopolydactyla 1	Peltigera appalachiensis	ABMI 451	2017	ABMI: Kaitlyn Trepanier
P8495	757853	subclade 3	section 3.5	spp. complex 3.5a	VIIa	Peltigera neopolydactyla	Peltigera appalachiensis	ABMI 559	2016	ABMI: Aaron Cyr
P8496	1586702	subclade 3	section 3.5	spp. complex 3.5a	VIIa	Peltigera neopolydactyla	Peltigera appalachiensis	ABMI 559	2016	ABMI: Aaron Cyr
P8668	663061	subclade 3	section 3.5	spp. complex 3.5a	VIIa	Peltigera cf. neopolydactyla	Peltigera appalachiensis	ABMI 514	2015	ABMI: Sara Venskaitis
P8396	1194915	subclade 3	section 3.5	spp. complex 3.5a	VIIa	Peltigera scabrosa	Peltigera borealis	ABMI 332	2017	ABMI: Kelly Toots
P8397	1195071	subclade 3	section 3.5	spp. complex 3.5a	VIIa	Peltigera scabrosa	Peltigera borealis	ABMI 332	2017	ABMI: Kelly Toots
P8403	1173642	subclade 3	section 3.5	spp. complex 3.5a	VIIa	Peltigera neopolydactyla	Peltigera appalachiensis	ABMI 6	2017	ABMI: Kris Jelinski
P8430	606503	subclade 3	section 3.5	spp. complex 3.5a	VIIa	Peltigera cf. neopolydactyla	Peltigera appalachiensis	ABMI 633	2015	ABMI: Aiden Bateman
P8431	36595	subclade 3	section 3.5	spp. complex 3.5a	VIIa	Peltigera neopolydactyla	Peltigera appalachiensis	ABMI 594	2013	ABMI: Charlie Sikkema
P8432	757743	subclade 3	section 3.5	spp. complex 3.5a	VIIa	Peltigera neopolydactyla s.l.	Peltigera appalachiensis	ABMI 559	2016	ABMI: Aaron Cyr
P8434	726785	subclade 3	section 3.5	spp. complex 3.5a	VIIa	Peltigera neopolydactyla	Peltigera appalachiensis	ABMI 625	2016	ABMI: Jazmine Lowther
P8453	1225486	subclade 3	section 3.5	spp. complex 3.5a	VIIa	Peltigera elisabethae	Peltigera appalachiensis	ABMI 421	2017	ABMI: Tallula Ash
P8462	125174	subclade 3	section 3.5	spp. complex 3.5a	VIIa	Peltigera scabrosa	Peltigera rangiferina	ABMI 605	2012	ABMI: Ashley Hillman
P8470	70091	subclade 3	section 3.5	spp. complex 3.5a	VIIa	Peltigera neopolydactyla	Peltigera appalachiensis	ABMI 605	2012	ABMI: Ashley Hillman
P8476	85787	subclade 3	section 3.5	spp. complex 3.5a	VIIa	Peltigera neopolydactyla	Peltigera appalachiensis	ABMI 637	2012	ABMI: Ashley Hillman
P8480	87158	subclade 3	section 3.5	spp. complex 3.5a	VIIa	Peltigera neopolydactyla	Peltigera appalachiensis	ABMI 637	2012	ABMI: Ashley Hillman
P8712	251007	subclade 3	section 3.5	spp. complex 3.5a	VIIa	Peltigera neopolydactyla	Peltigera appalachiensis	ABMI 910	2010	ABMI: Tess Grainger
P8729	91451	subclade 3	section 3.5	spp. complex 3.5a	VIIa	Peltigera neopolydactyla	Peltigera appalachiensis	ABMI 637	2012	ABMI: Ashley Hillman
P8731	126389	subclade 3	section 3.5	spp. complex 3.5a	VIIa	Peltigera canina	Peltigera appalachiensis	ABMI 637	2012	ABMI: Ashley Hillman
P8735	87163	subclade 3	section 3.5	spp. complex 3.5a	VIIa	Peltigera neopolydactyla	Peltigera appalachiensis	ABMI 637	2012	ABMI: Ashley Hillman
P8750	242419	subclade 3	section 3.5	spp. complex 3.5a	VIIa	Peltigera neopolydactyla	Peltigera appalachiensis	ABMI 1207	2010	ABMI: Emily Stairs
P8764	70401	subclade 3	section 3.5	spp. complex 3.5a	VIIa	Peltigera scabrosa	Peltigera borealis	ABMI 639	2012	ABMI: Ashley Hillman
P8838	390961	subclade 3	section 3.5	spp. complex 3.5a	VIIa	Peltigera neopolydactyla	Peltigera appalachiensis	ABMI 1070	2008	ABMI: Chris Kolaczan
P8860	77591	subclade 3	section 3.5	spp. complex 3.5a	VIIa	Peltigera neopolydactyla	Peltigera appalachiensis	ABMI 436	2013	ABMI: Gordon Schnurr
P8884	471739	subclade 3	section 3.5	spp. complex 3.5a	VIIa	Peltigera neopolydactyla	Peltigera appalachiensis	ABMI 702	2014	ABMI: Charlie Sikkema
P8885	472316	subclade 3	section 3.5	spp. complex 3.5a	VIIa	Peltigera neopolydactyla s.l.	Peltigera appalachiensis	ABMI 702	2014	ABMI: Charlie Sikkema
P8924	1586708	subclade 3	section 3.5	spp. complex 3.5a	VIIa	Peltigera sp.	Peltigera appalachiensis	ABMI 83	2013	ABMI: Martina Hola
P8716	243535	subclade 3	section 3.5	spp. complex 3.5a	VIIa	Peltigera neopolydactyla	Peltigera appalachiensis	ABMI 910	2010	ABMI: Tess Grainger
P8721	246459	subclade 3	section 3.5	spp. complex 3.5a	VIIa	Peltigera elisabethae	Peltigera appalachiensis	ABMI 910	2010	ABMI: Tess Grainger
P9130	763951	subclade 3	section 3.5	spp. complex 3.5a	VIIa	Peltigera occidentalis	Peltigera appalachiensis	ABMI 529	2016	ABMI: Kate Tucker
P9131	763824	subclade 3	section 3.5	spp. complex 3.5a	VIIa	Peltigera occidentalis	Peltigera appalachiensis	ABMI 529	2016	ABMI: Kate Tucker
P8991	658096	subclade 3	section 3.5	spp. complex 3.5a	VIIa	Peltigera neopolydactyla	Peltigera appalachiensis	ABMI 576	2015	ABMI: Barry Nobert
P9185	499719	subclade 3	section 3.5	spp. complex 3.5a	VIIa	Peltigera neopolydactyla s.l.	Peltigera appalachiensis	ABMI 724	2013	ABMI: Chris O'Sullivan
P9128	774117	subclade 3	section 3.5	spp. complex 3.5a	VIIa	Peltigera occidentalis	Peltigera occidentalis	ABMI 384	2016	ABMI: Kimberley House
P9268	794103	subclade 3	section 3.5	spp. complex 3.5a	VIIa	Peltigera neopolydactyla	Peltigera appalachiensis	ABMI 587	2016	ABMI: Kimberley House
P9126	801133	subclade 3	section 3.5	spp. complex 3.5a	VIIa	Peltigera occidentalis	Peltigera appalachiensis	ABMI 633	2015	ABMI: Aiden Bateman
P9129	798465	subclade 3	section 3.5	spp. complex 3.5a	VIIa	Peltigera occidentalis	Peltigera occidentalis	ABMI 323	2016	ABMI: Ashley Hillman
P9239	1358541	subclade 3	section 3.5	spp. complex 3.5a	VIIa	Peltigera neopolydactyla	Peltigera occidentalis	ABMI 697	2016	ABMI: Adam Sprott
P8982	484718	subclade 3	section 3.5	spp. complex 3.5a	VIIa	Peltigera neopolydactyla	Peltigera appalachiensis	ABMI 702	2014	ABMI: Charlie Sikkema
P9274	1339124	subclade 3	section 3.5	spp. complex 3.5a	VIIa	Peltigera neopolydactyla	Peltigera appalachiensis	ABMI 587	2016	ABMI: Kimberley House
P9576	1221318	subclade 3	section 3.5	spp. complex 3.5a	VIIa	Peltigera cf. neopolydactyla	Peltigera appalachiensis	ABMI 537	2017	ABMI: Bailey Lachaine
P9574	1221639	subclade 3	section 3.5	spp. complex 3.5a	VIIa	Peltigera elisabethae	Peltigera occidentalis	ABMI 537	2017	ABMI: Bailey Lachaine
P9775	299531	subclade 3	section 3.5	spp. complex 3.5a	VIIa	Peltigera neopolydactyla	Peltigera occidentalis	ABMI 970	2011	ABMI: Stacey Camus
P9782	307535	subclade 3	section 3.5	spp. complex 3.5a	VIIa	Peltigera neopolydactyla	Peltigera appalachiensis	ABMI 970	2011	ABMI: Stacey Camus
P9718	773924	subclade 3	section 3.5	spp. complex 3.5a	VIIa	Peltigera neopolydactyla	Peltigera occidentalis	ABMI 384	2016	ABMI: Kimberley House
P9732	726641	subclade 3	section 3.5	spp. complex 3.5a	VIIa	Peltigera neopolydactyla	Peltigera appalachiensis	ABMI 625	2016	ABMI: Jazmine Lowther
P9734	723778	subclade 3	section 3.5	spp. complex 3.5a	VIIa	Peltigera neopolydactyla	Peltigera appalachiensis	ABMI 625	2016	ABMI: Jazmine Lowther
P9709	766368	subclade 3	section 3.5	spp. complex 3.5a	VIIa	Peltigera neopolydactyla	Peltigera occidentalis	ABMI 697	2016	ABMI: Adam Sprott
P9707	765586	subclade 3	section 3.5	spp. complex 3.5a	VIIa	Peltigera neopolydactyla	Peltigera appalachiensis	ABMI 697	2016	ABMI: Adam Sprott
P9793	150526	subclade 3	section 3.5	spp. complex 3.5a	VIIa	Peltigera neopolydactyla	Peltigera occidentalis	ABMI 914	2009	ABMI: Tess Grainger
P10375	42834	subclade 3	section 3.5	spp. complex 3.5a	VIIa	Peltigera neckeri	Peltigera occidentalis	ABMI 82	2013	ABMI: Martina Hola
P10446	470051	subclade 3	section 3.5	spp. complex 3.5a	VIIa	Peltigera neopolydactyla	Peltigera appalachiensis	ABMI 851	2014	ABMI: Ashley Hillman
P10370	359002	subclade 3	section 3.5	spp. complex 3.5a	VIIa	Peltigera scabrosa	Peltigera borealis	ABMI 113	2013	ABMI: Guillaume Gingras
P10382	356629	subclade 3	section 3.5	spp. complex 3.5a	VIIa	Peltigera neopolydactyla	Peltigera appalachiensis	ABMI 82	2013	ABMI: Martina Hola
P10616	86581	subclade 3	section 3.5	spp. complex 3.5a	VIIa	Peltigera scabrosa	Peltigera borealis	ABMI 165	2012	ABMI: Guillaume Gingras
P10294	57687	subclade 3	section 3.5	spp. complex 3.5a	VIIa	Peltigera cf. neopolydactyla	Peltigera appalachiensis	ABMI 82	2013	ABMI: Martina Hola
P10452	1456734	subclade 3	section 3.5	spp. complex 3.5a	VIIa	Peltigera neopolydactyla	Peltigera occidentalis	ABMI 851	2014	ABMI: Ashley Hillman
P10301	56861	subclade 3	section 3.5	spp. complex 3.5a	VIIa	Peltigera scabrosa	Peltigera borealis	ABMI 82	2013	ABMI: Martina Hola
P10451	449006	subclade 3	section 3.5	spp. complex 3.5a	VIIa	Peltigera neopolydactyla	Peltigera occidentalis	ABMI 851	2014	ABMI: Ashley Hillman
P10379	356627	subclade 3	section 3.5	spp. complex 3.5a	VIIa	Peltigera scabrosa	Peltigera rangiferina	ABMI 82	2013	ABMI: Martina Hola
P10449	474640	subclade 3	section 3.5	spp. complex 3.5a	VIIa	Peltigera neopolydactyla	Peltigera appalachiensis	ABMI 851	2014	ABMI: Ashley Hillman
P10448	445576	subclade 3	section 3.5	spp. complex 3.5a	VIIa	Peltigera neopolydactyla	Peltigera appalachiensis	ABMI 851	2014	ABMI: Ashley Hillman
P10442	307957	subclade 3	section 3.5	spp. complex 3.5a	VIIa	Peltigera neopolydactyla	Peltigera occidentalis	ABMI 1031	2011	ABMI: Mireille Martel
P9951	243015	subclade 3	section 3.5	spp. complex 3.5a	VIIa	Peltigera neopolydactyla	NA	ABMI 151	2010	ABMI: Kathryn Martell
P10621	82310	subclade 3	section 3.5	spp. complex 3.5a	VIIa	Peltigera	Peltigera appalachiensis	ABMI 165	2012	ABMI: Guillaume Gingras
P10310	56665	subclade 3	section 3.5	spp. complex 3.5a	VIIa	Peltigera scabrosa	Peltigera rangiferina	ABMI 82	2013	ABMI: Martina Hola
P10966	57707	subclade 3	section 3.5	spp. complex 3.5a	VIIa	Peltigera scabrosa	Peltigera rangiferina	ABMI 291	2013	ABMI: Breanne Johnson
P11259	703887	subclade 3	section 3.5	spp. complex 3.5a	VIIa	Peltigera	Peltigera appalachiensis	ABMI 375	2008	ABMI: Marcia Birkigt
P11271	395629	subclade 3	section 3.5	spp. complex 3.5a	VIIa	Peltigera neopolydactyla	Peltigera appalachiensis	ABMI OG-DH-785-1	2008	ABMI: Diane L. Haughland
P10973	361610	subclade 3	section 3.5	spp. complex 3.5a	VIIa	Peltigera neopolydactyla	Peltigera appalachiensis	ABMI 291	2013	ABMI: Breanne Johnson
P11182	304830	subclade 3	section 3.5	spp. complex 3.5a	VIIa	Peltigera	Peltigera appalachiensis	ABMI 963	2011	ABMI: Mireille Martel
P11185	15542	subclade 3	section 3.5	spp. complex 3.5a	VIIa	Peltigera elisabethae	Peltigera appalachiensis	ABMI 134	2013	ABMI: Gordon Schnurr
P11187	8099	subclade 3	section 3.5	spp. complex 3.5a	VIIa	Peltigera elisabethae	Peltigera appalachiensis	ABMI 134	2013	ABMI: Gordon Schnurr
P10903	28412	subclade 3	section 3.5	spp. complex 3.5a	VIIa	Peltigera neopolydactyla	Peltigera occidentalis	ABMI 695	2013	ABMI: Courtney Kelly
P10968	58077	subclade 3	section 3.5	spp. complex 3.5a	VIIa	Peltigera scabrosa	Peltigera borealis	ABMI 291	2013	ABMI: Breanne Johnson
P10971	66387	subclade 3	section 3.5	spp. complex 3.5a	VIIa	Peltigera neopolydactyla	Peltigera occidentalis	ABMI 291	2013	ABMI: Breanne Johnson
P11225	13081	subclade 3	section 3.5	spp. complex 3.5a	VIIa	Peltigera neopolydactyla	Peltigera occidentalis	ABMI 134	2013	ABMI: Gordon Schnurr
P9405	754863	subclade 3	section 3.5	spp. complex 3.5a	VIIa	Peltigera neopolydactyla s.l.	Peltigera appalachiensis	ABMI 270	2016	ABMI: Ashley Hillman
P10148	288993	subclade 3	section 3.5	spp. complex 3.5a	VIIa	Peltigera neopolydactyla	Peltigera appalachiensis	ABMI 963	2011	ABMI: Mireille Martel
P11520	585941	subclade 3	section 3.5	spp. complex 3.5a	VIIa	Peltigera neopolydactyla	Peltigera occidentalis	ABMI 236	2015	ABMI: Stacey Lockie
P11528	439591	subclade 3	section 3.5	spp. complex 3.5a	VIIa	Peltigera neopolydactyla	Peltigera appalachiensis	ABMI 500	2014	ABMI: Jesse Lewis
P9407	754272	subclade 3	section 3.5	spp. complex 3.5a	VIIa	Peltigera neopolydactyla	Peltigera occidentalis	ABMI 270	2016	ABMI: Ashley Hillman
P11373	34432	subclade 3	section 3.5	spp. complex 3.5a	VIIa	Peltigera scabrosa	Peltigera rangiferina	ABMI 722	2013	ABMI: Chris O'Sullivan
P11445	668398	subclade 3	section 3.5	spp. complex 3.5a	VIIa	Peltigera scabrosa	Peltigera rangiferina	ABMI 414	2015	ABMI: Sara Venskaitis
P11374	36821	subclade 3	section 3.5	spp. complex 3.5a	VIIa	Peltigera neopolydactyla	Peltigera appalachiensis	ABMI 722	2013	ABMI: Chris O'Sullivan
P11456	668654	subclade 3	section 3.5	spp. complex 3.5a	VIIa	Peltigera scabrosa	NA	ABMI 414	2015	ABMI: Sara Venskaitis
P11688	653371	subclade 3	section 3.5	spp. complex 3.5a	VIIa	Peltigera neopolydactyla s.s.	Peltigera occidentalis	ABMI 356	2014	ABMI: Jon Dickson
P11449	668531	subclade 3	section 3.5	spp. complex 3.5a	VIIa	Peltigera scabrosa	Peltigera rangiferina	ABMI 414	2015	ABMI: Sara Venskaitis
P11687	450554	subclade 3	section 3.5	spp. complex 3.5a	VIIa	Peltigera neopolydactyla s.s.	Peltigera appalachiensis	ABMI 356	2014	ABMI: Jon Dickson
P11415	19099	subclade 3	section 3.5	spp. complex 3.5a	VIIa	Peltigera neopolydactyla	Peltigera occidentalis	ABMI 1111	2013	ABMI: Jesse Lewis
P11421	6958	subclade 3	section 3.5	spp. complex 3.5a	VIIa	Peltigera neopolydactyla	Peltigera appalachiensis	ABMI 1111	2013	ABMI: Jesse Lewis
P11450	668659	subclade 3	section 3.5	spp. complex 3.5a	VIIa	Peltigera neopolydactyla	NA	ABMI 414	2015	ABMI: Sara Venskaitis
P11457	605673	subclade 3	section 3.5	spp. complex 3.5a	VIIa	Peltigera scabrosa	NA	ABMI 414	2015	ABMI: Sara Venskaitis
P10114	305563	subclade 3	section 3.5	spp. complex 3.5a	VIIa	Peltigera neopolydactyla	Peltigera appalachiensis	ABMI 1138	2011	ABMI: Stacey Camus
P10139	294231	subclade 3	section 3.5	spp. complex 3.5a	VIIa	Peltigera neopolydactyla	Peltigera appalachiensis	ABMI 963	2011	ABMI: Mireille Martel
P10056	305570	subclade 3	section 3.5	spp. complex 3.5a	VIIa	Peltigera neopolydactyla	Peltigera occidentalis	ABMI 1138	2011	ABMI: Stacey Camus
P10443	299918	subclade 3	section 3.5	spp. complex 3.5a	VIIa	Peltigera scabrosa	Peltigera borealis	ABMI 1031	2011	ABMI: Mireille Martel
P11381	499808	subclade 3	section 3.5	spp. complex 3.5a	VIIa	Peltigera neopolydactyla	Peltigera appalachiensis	ABMI 722	2013	ABMI: Chris O'Sullivan
P11496	617210	subclade 3	section 3.5	spp. complex 3.5a	VIIa	Peltigera leucophlebia	Peltigera occidentalis	ABMI 264	2015	ABMI: Evan Scheidt
P11689	450047	subclade 3	section 3.5	spp. complex 3.5a	VIIa	Peltigera scabrosa	Peltigera rangiferina	ABMI 356	2014	ABMI: Jon Dickson
P8921	58896	subclade 3	section 3.5	spp. complex 3.5a	VIIa	Peltigera neopolydactyla	Peltigera appalachiensis	ABMI 83	2013	ABMI: Martina Hola
P9186	299460	subclade 3	section 3.5	spp. complex 3.5a	VIIa	Peltigera neopolydactyla	Peltigera appalachiensis	ABMI 963	2011	ABMI: Mireille Martel
P6307	71232	subclade 3	section 3.5	spp. complex 3.5a	VIIc	Peltigera appalachiensis	Peltigera appalachiensis	ABMI 407	2013	ABMI: Charlie Sikkema
P6377	494641	subclade 3	section 3.5	spp. complex 3.5a	VIIc	Peltigera occidentalis	Peltigera occidentalis	ABMI 659	2013	ABMI: Charlie Sikkema
P6428	65119	subclade 3	section 3.5	spp. complex 3.5a	VIIc	Peltigera appalachiensis	Peltigera appalachiensis	ABMI 466	2013	ABMI: Gordon Schnurr
P8273	1251319	subclade 3	section 3.5	spp. complex 3.5a	VIIc	Peltigera occidentalis	Peltigera occidentalis	ABMI 1265	2017	ABMI: Tatum del Bosco
P8398	1173447	subclade 3	section 3.5	spp. complex 3.5a	VIIc	Peltigera neopolydactyla	Peltigera appalachiensis	ABMI 6	2017	ABMI: Kris Jelinski
P8433	760624	subclade 3	section 3.5	spp. complex 3.5a	VIIc	Peltigera neopolydactyla s.s.	Peltigera occidentalis	ABMI 497	2016	ABMI: Kimberley House
P8468	69336	subclade 3	section 3.5	spp. complex 3.5a	VIIc	Peltigera scabrosa	Peltigera borealis	ABMI 605	2012	ABMI: Ashley Hillman
P8857	618295	subclade 3	section 3.5	spp. complex 3.5a	VIIc	Peltigera scabrosa	Peltigera borealis	ABMI 576	2015	ABMI: Barry Nobert
P9200	766010	subclade 3	section 3.5	spp. complex 3.5a	VIIc	Peltigera cf. neopolydactyla	Peltigera appalachiensis	ABMI 697	2016	ABMI: Adam Sprott
P9203	435948	subclade 3	section 3.5	spp. complex 3.5a	VIIc	Peltigera neopolydactyla s.l.	Peltigera appalachiensis	ABMI 511	2014	ABMI: Jon Dickson
P9208	796747	subclade 3	section 3.5	spp. complex 3.5a	VIIc	Peltigera cf. neopolydactyla	Peltigera appalachiensis	ABMI 608	2016	ABMI: Dylan Cunningham
P8985	655252	subclade 3	section 3.5	spp. complex 3.5a	VIIc	Peltigera neopolydactyla	Peltigera appalachiensis	ABMI 702	2014	ABMI: Charlie Sikkema
P9269	794602	subclade 3	section 3.5	spp. complex 3.5a	VIIc	Peltigera cf. occidentalis	Peltigera occidentalis	ABMI 587	2016	ABMI: Kimberley House
P8983	477455	subclade 3	section 3.5	spp. complex 3.5a	VIIc	Peltigera neopolydactyla	Peltigera appalachiensis	ABMI 702	2014	ABMI: Charlie Sikkema
P9198	240128	subclade 3	section 3.5	spp. complex 3.5a	VIIc	Peltigera neopolydactyla	Peltigera appalachiensis	ABMI 353	2010	ABMI: Tess Grainger
P9199	768518	subclade 3	section 3.5	spp. complex 3.5a	VIIc	Peltigera neopolydactyla s.l.	NA	ABMI 616	2016	ABMI: Jessica Ritz
P9730	759127	subclade 3	section 3.5	spp. complex 3.5a	VIIc	Peltigera cf. elisabethae	Peltigera occidentalis	ABMI 659	2016	ABMI: Dylan Cunningham
P9792	148405	subclade 3	section 3.5	spp. complex 3.5a	VIIc	Peltigera neopolydactyla	Peltigera appalachiensis	ABMI 914	2009	ABMI: Tess Grainger
P10318	289906	subclade 3	section 3.5	spp. complex 3.5a	VIIc	Peltigera neopolydactyla	Peltigera occidentalis	ABMI 1238	2011	ABMI: Stacey Camus
P11319	63627	subclade 3	section 3.5	spp. complex 3.5a	VIIc	Peltigera neopolydactyla	Peltigera occidentalis	ABMI 713	2013	ABMI: David Hogarth
P11329	54106	subclade 3	section 3.5	spp. complex 3.5a	VIIc	Peltigera neopolydactyla	Peltigera occidentalis	ABMI 713	2013	ABMI: David Hogarth
P11328	511620	subclade 3	section 3.5	spp. complex 3.5a	VIIc	Peltigera cf. elisabethae	Peltigera occidentalis	ABMI 713	2013	ABMI: David Hogarth
P11451	681833	subclade 3	section 3.5	spp. complex 3.5a	VIIc	Peltigera cf. neckeri	NA	ABMI 34	2015	ABMI: Stacey Lockie
P11378	32868	subclade 3	section 3.5	spp. complex 3.5a	VIIc	Peltigera neopolydactyla	Peltigera appalachiensis	ABMI 722	2013	ABMI: Chris O'Sullivan
P9836	1228329	subclade 3	section 3.5	spp. complex 3.5a	VIIc	Peltigera polydactylon	Peltigera appalachiensis	ABMI 569	2017	ABMI: Bailey Lachaine
P8993	609170	subclade 3	section 3.5	spp. complex 3.5a	VIIc	Peltigera neopolydactyla	Peltigera appalachiensis	ABMI 576	2015	ABMI: Barry Nobert
P9201	1586698	subclade 3	section 3.5	spp. complex 3.5a	VIIc	Peltigera cf. neopolydactyla	Peltigera occidentalis	ABMI 697	2016	ABMI: Adam Sprott
P9204	796594	subclade 3	section 3.5	spp. complex 3.5a	VIIc	Peltigera cf. neopolydactyla	Peltigera appalachiensis	ABMI 608	2016	ABMI: Dylan Cunningham
P9187	768683	subclade 3	section 3.5	spp. complex 3.5a	NA	Peltigera neopolydactyla	Peltigera appalachiensis	ABMI 698	2016	ABMI: Dylan Cunningham
P9188	1586712	subclade 3	section 3.5	spp. complex 3.5a	NA	Peltigera neopolydactyla	Peltigera appalachiensis	ABMI 698	2016	ABMI: Dylan Cunningham
P9121	44943	subclade 3	section 3.5	spp. complex 3.5a	NA	Peltigera occidentalis	Peltigera appalachiensis	ABMI 450	2013	ABMI: Courtney Kelly
P6465	307340	subclade 3	section 3.5	spp. complex 3.5a	VIIc	Peltigera appalachiensis	Peltigera appalachiensis	ABMI 608	2011	ABMI: Scott Black
P8467	125224	subclade 3	section 3.5	spp. complex 3.5a	VIIc	Peltigera neopolydactyla	Peltigera appalachiensis	ABMI 605	2012	ABMI: Ashley Hillman
P9404	754301	subclade 3	section 3.5	spp. complex 3.5a	VIIc	Peltigera	Peltigera appalachiensis	ABMI 270	2016	ABMI: Ashley Hillman
P8561	1252678	subclade 3	section 3.1	spp. complex 3.1a	NA	Peltigera extenuata	Peltigera castanea	ABMI 1447	2017	ABMI: Tallula Ash
P9101	300262	subclade 3	section 3.1	spp. complex 3.1a	NA	Peltigera extenuata	Peltigera castanea	ABMI 1231	2011	ABMI: Mireille Martel
P10413	251257	subclade 3	section 3.1	spp. complex 3.1a	NA	Peltigera extenuata	Peltigera extenuata 1	ABMI 1169	2010	ABMI: Nicole Bohnen
P11139	446078	subclade 3	section 3.1	spp. complex 3.1a	NA	Peltigera leucophlebia	Peltigera leucophlebia 2	ABMI 571	2014	ABMI: Charlie Sikkema
P11262	391675	subclade 3	section 3.1	spp. complex 3.1a	NA	Peltigera didactyla	Peltigera extenuata 1	ABMI 1192	2008	ABMI: Jared Bernard
P11198	13150	subclade 3	section 3.1	spp. complex 3.1a	NA	Peltigera leucophlebia	Peltigera leucophlebia 6	ABMI 134	2013	ABMI: Gordon Schnurr
P11173	652744	subclade 3	section 3.1	spp. complex 3.1a	NA	Peltigera extenuata	Peltigera castanea	ABMI 1326	2014	ABMI: Barry Nobert
P10977	62934	subclade 3	section 3.1	spp. complex 3.1a	NA	Peltigera aphthosa	Peltigera aphthosa 5	ABMI 291	2013	ABMI: Breanne Johnson
P11211	38156	subclade 3	section 3.1	spp. complex 3.1a	NA	Peltigera leucophlebia	Peltigera leucophlebia 6	ABMI 56	2013	ABMI: Martina Hola
P11213	37328	subclade 3	section 3.1	spp. complex 3.1a	NA	Peltigera leucophlebia	Peltigera leucophlebia 2	ABMI 56	2013	ABMI: Martina Hola
P11535	93211	subclade 3	section 3.1	spp. complex 3.1a	NA	Peltigera extenuata	NA	ABMI 1580	2012	ABMI: Jesse Lewis
P6455	787008	subclade 3	section 3.5	spp. complex 3.5a	VIIa	Peltigera appalachiensis	Peltigera appalachiensis	ABMI 325	2016	ABMI: Kimberley House
P8689	297316	subclade 3	section 3.5	spp. complex 3.5a	VIId	Peltigera scabrosa	Peltigera scabrosa	ABMI 1030	2011	ABMI: Mireille Martel
P10089	289963	subclade 3	section 3.5	spp. complex 3.5a	VIId	Peltigera scabrosa	Peltigera scabrosa	ABMI 1260	2011	ABMI: Mireille Martel
P10145	291624	subclade 3	section 3.6	spp. complex 3.6a	NA	Peltigera elisabethae	Peltigera neckeri	ABMI 963	2011	ABMI: Mireille Martel
P9038	791138	subclade 3	section 3.6	spp. complex 3.6a	NA	Peltigera leucophlebia	Peltigera leucophlebia 6	ABMI 652	2016	ABMI: Dylan Cunningham
P6443	12437	subclade 3	section 3.6	spp. complex 3.6a	NA	Peltigera praetextata	Peltigera praetextata	ABMI 691	2013	ABMI: Nils Anderson
P6524	250894	subclade 3	section 3.6	spp. complex 3.6a	NA	Peltigera praetextata 1	Peltigera praetextata	ABMI 877	2010	ABMI: Susanne Cote
P8311	119341	subclade 3	section 3.6	spp. complex 3.6a	NA	Peltigera canina	Peltigera praetextata	ABMI 397	2012	ABMI: Guillaume Gingras
P8319	500445	subclade 3	section 3.6	spp. complex 3.6a	NA	Peltigera canina	Peltigera canina 1	ABMI 745	2013	ABMI: David Hogarth
P8320	505260	subclade 3	section 3.6	spp. complex 3.6a	NA	Peltigera canina	Peltigera canina 1	ABMI 1110	2013	ABMI: Jesse Lewis
P8322	670954	subclade 3	section 3.6	spp. complex 3.6a	NA	Peltigera cf. canina	Peltigera canina 1	ABMI 359	2015	ABMI: Barry Nobert
P8602	247343	subclade 3	section 3.6	spp. complex 3.6a	NA	Peltigera canina	Peltigera praetextata	ABMI OG-ALPAC-724-4	2010	ABMI: Mireille Martel
P8613	487104	subclade 3	section 3.6	spp. complex 3.6a	NA	Peltigera praetextata	Peltigera canina 1	ABMI 621	2013	ABMI: David Hogarth
P8616	42015	subclade 3	section 3.6	spp. complex 3.6a	NA	Peltigera praetextata	Peltigera praetextata	ABMI 714	2013	ABMI: David Hogarth
P8317	77396	subclade 3	section 3.6	spp. complex 3.6a	NA	Peltigera canina	NA	ABMI 693	2013	ABMI: Chris O'Sullivan
P8614	93370	subclade 3	section 3.6	spp. complex 3.6a	NA	Peltigera praetextata	Peltigera islandica	ABMI OG-ALPAC-SK-2	2012	ABMI: Carolyn Knapper
P8850	626497	subclade 3	section 3.6	spp. complex 3.6a	NA	Peltigera canina	Peltigera canina 1	ABMI 514	2015	ABMI: Sara Venskaitis
P8880	251733	subclade 3	section 3.6	spp. complex 3.6a	NA	Peltigera praetextata	Peltigera praetextata	ABMI OG-ALPAC-543-3	2010	ABMI: Mireille Martel
P8937	26547	subclade 3	section 3.6	spp. complex 3.6a	NA	Peltigera praetextata	Peltigera praetextata	ABMI 1077	2013	ABMI: Jesse Lewis
P8940	17574	subclade 3	section 3.6	spp. complex 3.6a	NA	Peltigera praetextata	Peltigera praetextata	ABMI 1077	2013	ABMI: Jesse Lewis
P9137	787957	subclade 3	section 3.6	spp. complex 3.6a	NA	Peltigera ponojensis	Peltigera praetextata	ABMI 826	2016	ABMI: Ashley Hillman
P9183	88778	subclade 3	section 3.6	spp. complex 3.6a	NA	Peltigera membranacea	Peltigera praetextata	ABMI 859	2012	ABMI: Jodana Samuel
P9248	511347	subclade 3	section 3.6	spp. complex 3.6a	NA	Peltigera cf. fuscoponojensis	Peltigera praetextata	ABMI 684	2013	ABMI: Gordon Schnurr
P8996	606579	subclade 3	section 3.6	spp. complex 3.6a	NA	Peltigera praetextata	Peltigera canina 1	ABMI 512	2015	ABMI: Evan Scheidt
P9004	607489	subclade 3	section 3.6	spp. complex 3.6a	NA	Peltigera canina	Peltigera canina 2	ABMI 512	2015	ABMI: Evan Scheidt
P9148	787827	subclade 3	section 3.6	spp. complex 3.6a	NA	Peltigera ponojensis	Peltigera praetextata	ABMI 826	2016	ABMI: Ashley Hillman
P9140	769949	subclade 3	section 3.6	spp. complex 3.6a	NA	Peltigera ponojensis	Peltigera praetextata	ABMI 760	2016	ABMI: Adam Sprott
P9147	787825	subclade 3	section 3.6	spp. complex 3.6a	NA	Peltigera praetextata	Peltigera praetextata	ABMI 826	2016	ABMI: Ashley Hillman
P9145	1158607	subclade 3	section 3.6	spp. complex 3.6a	NA	Peltigera cf. ponojensis	Peltigera praetextata	ABMI 1450	2016	ABMI: Tanya Mcavena
P9144	1147314	subclade 3	section 3.6	spp. complex 3.6a	NA	Peltigera cf. ponojensis	Peltigera praetextata	ABMI 859	2016	ABMI: Adam Sprott
P9249	139098	subclade 3	section 3.6	spp. complex 3.6a	NA	Peltigera praetextata	NA	ABMI 684	2013	ABMI: Gordon Schnurr
P9231	791623	subclade 3	section 3.6	spp. complex 3.6a	NA	Peltigera praetextata	Peltigera praetextata	ABMI 627	2016	ABMI: Jazmine Lowther
P9105	4042	subclade 3	section 3.6	spp. complex 3.6a	NA	Peltigera fuscopraetextata	Peltigera canina 2	ABMI 1110	2013	ABMI: Jesse Lewis
P9104	6618	subclade 3	section 3.6	spp. complex 3.6a	NA	Peltigera fuscoponojensis	Peltigera canina 1	ABMI 1110	2013	ABMI: Jesse Lewis
P9062	1147226	subclade 3	section 3.6	spp. complex 3.6a	NA	Peltigera islandica	Peltigera praetextata	ABMI 859	2016	ABMI: Adam Sprott
P9435	606859	subclade 3	section 3.6	spp. complex 3.6a	NA	Peltigera praetextata	Peltigera praetextata	ABMI 512	2015	ABMI: Evan Scheidt
P9505	1247128	subclade 3	section 3.6	spp. complex 3.6a	NA	Peltigera canina	Peltigera canina 2	ABMI 1448	2017	ABMI: Hilary Worm
P9884	1519763	subclade 3	section 3.6	spp. complex 3.6a	NA	Peltigera canina 1	Peltigera canina 1	ABMI 930	2019	ABMI: Siene Smith
P9445	88665	subclade 3	section 3.6	spp. complex 3.6a	NA	Peltigera canina	NA	ABMI 706	2012	ABMI: Charmaine Holloway
P9905	1519865	subclade 3	section 3.6	spp. complex 3.6a	NA	Peltigera elisabethae	Peltigera elisabethae	ABMI 930	2019	ABMI: Siene Smith
P9534	1273540	subclade 3	section 3.6	spp. complex 3.6a	NA	Peltigera praetextata	Peltigera praetextata	ABMI 1427	2017	ABMI: Hilary Worm
P9426	787702	subclade 3	section 3.6	spp. complex 3.6a	NA	Peltigera praetextata	Peltigera praetextata	ABMI 923	2016	ABMI: Aaron Cyr
P9934	613662	subclade 3	section 3.6	spp. complex 3.6a	NA	Peltigera praetextata	Peltigera praetextata	ABMI 388B	2015	ABMI: Sara Venskaitis
P10416	245206	subclade 3	section 3.6	spp. complex 3.6a	NA	Peltigera praetextata	Peltigera praetextata	ABMI 1169	2010	ABMI: Nicole Bohnen
P10325	308361	subclade 3	section 3.6	spp. complex 3.6a	NA	Peltigera elisabethae	Peltigera elisabethae	ABMI 1232	2011	ABMI: Mireille Martel
P10674	1515597	subclade 3	section 3.6	spp. complex 3.6a	NA	Peltigera canina	NA	ABMI 879	2019	ABMI: Melissa Dergousoff
P10611	92773	subclade 3	section 3.6	spp. complex 3.6a	NA	Peltigera canina	Peltigera canina 2	ABMI 610	2012	ABMI: Charmaine Holloway
P10492	467855	subclade 3	section 3.6	spp. complex 3.6a	NA	Peltigera praetextata	Peltigera praetextata	ABMI OG-ABMI-1015-11	2014	ABMI: Alex LaPierre
P10330	86776	subclade 3	section 3.6	spp. complex 3.6a	NA	Peltigera elisabethae	Peltigera elisabethae	ABMI 398	2012	ABMI: Guillaume Gingras
P10940	79857	subclade 3	section 3.6	spp. complex 3.6a	NA	Peltigera praetextata	Peltigera praetextata	ABMI 684	2013	ABMI: Gordon Schnurr
P11099	434727	subclade 3	section 3.6	spp. complex 3.6a	NA	Peltigera canina	Peltigera canina 1	ABMI 785	2014	ABMI: Ashley Hillman
P11247	394955	subclade 3	section 3.6	spp. complex 3.6a	NA	Peltigera rufescens	NA	ABMI OG-DH-751-1	2008	ABMI: Diane L. Haughland
P11342	670689	subclade 3	section 3.6	spp. complex 3.6a	NA	Peltigera praetextata	Peltigera praetextata	ABMI 857	2015	ABMI: Aiden Bateman
P11165	426364	subclade 3	section 3.6	spp. complex 3.6a	NA	Peltigera elisabethae	Peltigera neckeri	ABMI 1326	2014	ABMI: Barry Nobert
P10914	13505	subclade 3	section 3.6	spp. complex 3.6a	NA	Peltigera praetextata	Peltigera praetextata	ABMI 691	2013	ABMI: Nils Anderson
P10913	14321	subclade 3	section 3.6	spp. complex 3.6a	NA	Peltigera cf. praetextata	Peltigera praetextata	ABMI 691	2013	ABMI: Nils Anderson
P11108	640155	subclade 3	section 3.6	spp. complex 3.6a	NA	Peltigera elisabethae	Peltigera elisabethae	ABMI 785	2014	ABMI: Ashley Hillman
P11100	433535	subclade 3	section 3.6	spp. complex 3.6a	NA	Peltigera praetextata	Peltigera praetextata	ABMI 785	2014	ABMI: Ashley Hillman
P11258	705292	subclade 3	section 3.6	spp. complex 3.6a	NA	Peltigera cf. canina	NA	ABMI OG-DH-751-1	2008	ABMI: Diane L. Haughland
P11286	676727	subclade 3	section 3.6	spp. complex 3.6a	NA	Peltigera praetextata	Peltigera praetextata	ABMI 632	2015	ABMI: Gordon Schnurr
P11277	395577	subclade 3	section 3.6	spp. complex 3.6a	NA	Peltigera elisabethae	Peltigera elisabethae	ABMI OG-DH-785-1	2008	ABMI: Diane L. Haughland
P11169	428843	subclade 3	section 3.6	spp. complex 3.6a	NA	Peltigera cf. membranacea	Peltigera canina 1	ABMI 1326	2014	ABMI: Barry Nobert
P11341	616170	subclade 3	section 3.6	spp. complex 3.6a	NA	Peltigera neckeri	Peltigera neckeri	ABMI 857	2015	ABMI: Aiden Bateman
P11531	441637	subclade 3	section 3.6	spp. complex 3.6a	NA	Peltigera canina	Peltigera canina 1	ABMI 500	2014	ABMI: Jesse Lewis
P9412	789810	subclade 3	section 3.6	spp. complex 3.6a	NA	Peltigera canina s.l.	NA	ABMI 621	2016	ABMI: Jessica Ritz
P10667	1442777	subclade 3	section 3.6	spp. complex 3.6a	NA	Peltigera praetextata	Peltigera praetextata	ABMI 879	2019	ABMI: Melissa Dergousoff
P11560	659394	subclade 3	section 3.6	spp. complex 3.6a	NA	Peltigera praetextata	Peltigera praetextata	ABMI 388B	2015	ABMI: Sara Venskaitis
P10672	1515497	subclade 3	section 3.6	spp. complex 3.6a	NA	Peltigera praetextata	NA	ABMI 879	2019	ABMI: Melissa Dergousoff
P11745	636040	subclade 3	section 3.6	spp. complex 3.6a	NA	Peltigera elisabethae	Peltigera elisabethae	ABMI 632	2015	ABMI: Gordon Schnurr
P10105	297699	subclade 3	section 3.6	spp. complex 3.6a	NA	Peltigera elisabethae	Peltigera elisabethae	ABMI 1232	2011	ABMI: Mireille Martel
P10673	1441226	subclade 3	section 3.6	spp. complex 3.6a	NA	Peltigera praetextata	Peltigera praetextata	ABMI 879	2019	ABMI: Melissa Dergousoff
P10909	12331	subclade 3	section 3.6	spp. complex 3.6a	NA	Peltigera praetextata	Peltigera praetextata	ABMI 691	2013	ABMI: Nils Anderson
P10925	139357	subclade 3	section 3.6	spp. complex 3.6a	NA	Peltigera elisabethae	Peltigera elisabethae	ABMI 231	2013	ABMI: Martina Hola
P9138	759611	subclade 3	section 3.6	spp. complex 3.6a	NA	Peltigera cf. ponojensis	Peltigera praetextata	ABMI 586	2016	ABMI: Kieran Lehan
P9436	757286	subclade 3	section 3.6	spp. complex 3.6a	NA	Peltigera praetextata	Peltigera praetextata	ABMI 584	2016	ABMI: Kieran Lehan
P9523	1273518	subclade 3	section 3.6	spp. complex 3.6a	NA	Peltigera elisabethae	Peltigera neckeri	ABMI 1427	2017	ABMI: Hilary Worm
P10832	1563410	subclade 3	section 3.6	spp. complex 3.6a	NA	Peltigera canina grp.	Peltigera canina 1	ABMI 945	2019	ABMI: Tallula Ash
P8775	251722	subclade 3	section 3.6	NA	V	Peltigera rufescens	Peltigera islandica	ABMI OG-ALPAC-543-3	2010	ABMI: Mireille Martel
P6302	240446	subclade 3	section 3.6	NA	V	Peltigera neocanina	Peltigera neocanina 1	ABMI 908	2010	ABMI: Tess Grainger
P6327	370264	subclade 3	section 3.6	NA	V	Peltigera horizontalis	NA	ABMI 664	2007	ABMI: Greg Brooke
P6417	13832	subclade 3	section 3.6	NA	V	Peltigera praetextata 4	Peltigera praetextata	ABMI 695	2013	ABMI: Courtney Kelly
P6510	629304	subclade 3	section 3.6	NA	V	Peltigera polydactylon	NA	ABMI 664	2015	ABMI: Sara Venskaitis
P6558	242401	subclade 3	section 3.6	NA	V	Peltigera neocanina	Peltigera canina 2	ABMI 1203	2010	ABMI: Warren Flemming
P8350	774502	subclade 3	section 3.6	NA	V	Peltigera wulingensis	Peltigera canina 1	ABMI 923	2016	ABMI: Aaron Cyr
P8363	607067	subclade 3	section 3.6	NA	V	Peltigera	Peltigera canina 1	ABMI 576	2015	ABMI: Barry Nobert
P8381	512833	subclade 3	section 3.6	NA	V	Peltigera cf. ponojensis	Peltigera neocanina 1	ABMI OG-ABMI-561-2	2013	ABMI: Ashley Hillman
P8570	1269815	subclade 3	section 3.6	NA	V	Peltigera canina	Peltigera canina 1	ABMI 1293	2017	ABMI: Albin Bjarhall
P8579	1270173	subclade 3	section 3.6	NA	V	Peltigera elisabethae	Peltigera elisabethae	ABMI 1293	2017	ABMI: Albin Bjarhall
P8582	1270175	subclade 3	section 3.6	NA	V	Peltigera canina	Peltigera canina 1	ABMI 1293	2017	ABMI: Albin Bjarhall
P8604	242738	subclade 3	section 3.6	NA	V	Peltigera cf. praetextata	Peltigera praetextata	ABMI OG-ALPAC-543-3	2010	ABMI: Mireille Martel
P8441	1277793	subclade 3	section 3.6	NA	V	Peltigera leucophlebia	Peltigera leucophlebia 6	ABMI 1466	2017	ABMI: Heather Earle
P8445	1277875	subclade 3	section 3.6	NA	V	Peltigera cf. cinnamomea	Peltigera cinnamomea	ABMI 1466	2017	ABMI: Heather Earle
P8784	249573	subclade 3	section 3.6	NA	V	Peltigera canina	Peltigera canina 1	ABMI 943	2010	ABMI: Tess Grainger
P8831	388869	subclade 3	section 3.6	NA	V	Peltigera canina	Peltigera canina 1	ABMI 934	2008	ABMI: Jared Bernard
P8833	388863	subclade 3	section 3.6	NA	V	Peltigera didactyla	Peltigera didactyla 3	ABMI 934	2008	ABMI: Jared Bernard
P8848	663058	subclade 3	section 3.6	NA	V	Peltigera leucophlebia	Peltigera leucophlebia 2	ABMI 514	2015	ABMI: Sara Venskaitis
P8938	29015	subclade 3	section 3.6	NA	V	Peltigera elisabethae	Peltigera elisabethae	ABMI 1077	2013	ABMI: Jesse Lewis
P8943	27419	subclade 3	section 3.6	NA	V	Peltigera elisabethae	Peltigera elisabethae	ABMI 1077	2013	ABMI: Jesse Lewis
P8954	512763	subclade 3	section 3.6	NA	V	Peltigera cf. neckeri	Peltigera neckeri	ABMI 1077	2013	ABMI: Jesse Lewis
P9182	245399	subclade 3	section 3.6	NA	V	Peltigera membranacea	Peltigera canina 1	ABMI 1208	2010	ABMI: Emily Stairs
P9235	599604	subclade 3	section 3.6	NA	V	Peltigera praetextata	Peltigera praetextata	ABMI 600	2015	ABMI: Gordon Schnurr
P9003	607765	subclade 3	section 3.6	NA	V	Peltigera leucophlebia	Peltigera leucophlebia 6	ABMI 512	2015	ABMI: Evan Scheidt
P9106	505188	subclade 3	section 3.6	NA	V	Peltigera fuscoponojensis	NA	ABMI 1110	2013	ABMI: Jesse Lewis
P9578	1275329	subclade 3	section 3.6	NA	V	Peltigera praetextata	Peltigera praetextata	ABMI 1212	2017	ABMI: Kyra Jorgensen-Nelson
P9579	1275331	subclade 3	section 3.6	NA	V	Peltigera extenuata	Peltigera didactyla 1	ABMI 1212	2017	ABMI: Kyra Jorgensen-Nelson
P9555	1247995	subclade 3	section 3.6	NA	V	Peltigera praetextata	Peltigera canina 2	ABMI 1448	2017	ABMI: Hilary Worm
P9526	1273472	subclade 3	section 3.6	NA	V	Peltigera praetextata	Peltigera praetextata	ABMI 1427	2017	ABMI: Hilary Worm
P9925	1442260	subclade 3	section 3.6	NA	V	Peltigera praetextata	Peltigera praetextata	ABMI 717	2019	ABMI: Hanna Rogers
P9830	242024	subclade 3	section 3.6	NA	V	Peltigera canina	NA	ABMI 941	2010	ABMI: Tess Grainger
P9549	1246528	subclade 3	section 3.6	NA	V	Peltigera canina	Peltigera islandica	ABMI 1448	2017	ABMI: Hilary Worm
P9546	1247997	subclade 3	section 3.6	NA	V	Peltigera praetextata	Peltigera neocanina 1	ABMI 1448	2017	ABMI: Hilary Worm
P9535	1273474	subclade 3	section 3.6	NA	V	Peltigera elisabethae	Peltigera elisabethae	ABMI 1427	2017	ABMI: Hilary Worm
P9896	1388075	subclade 3	section 3.6	NA	V	Peltigera praetextata	Peltigera canina 1	ABMI 930	2019	ABMI: Siene Smith
P9515	1273552	subclade 3	section 3.6	NA	V	Peltigera elisabethae	Peltigera elisabethae	ABMI 1427	2017	ABMI: Hilary Worm
P10494	1456776	subclade 3	section 3.6	NA	V	Peltigera didactyla	Peltigera didactyla 3	ABMI 887	2014	ABMI: Charlie Sikkema
P10407	247042	subclade 3	section 3.6	NA	V	Peltigera elisabethae	Peltigera elisabethae	ABMI OG-ABMI-1208-1	2010	ABMI: Warren Flemming
P10406	241097	subclade 3	section 3.6	NA	V	Peltigera ponojensis	Peltigera praetextata	ABMI OG-ABMI-1208-1	2010	ABMI: Warren Flemming
P10316	300396	subclade 3	section 3.6	NA	V	Peltigera canina	NA	ABMI 1238	2011	ABMI: Stacey Camus
P10542	241801	subclade 3	section 3.6	NA	V	Peltigera praetextata	Peltigera praetextata	ABMI 875	2010	ABMI: Tess Grainger
P10543	244795	subclade 3	section 3.6	NA	V	Peltigera rufescens	Peltigera praetextata	ABMI 875	2010	ABMI: Tess Grainger
P10278	121762	subclade 3	section 3.6	NA	V	Peltigera canina	Peltigera canina 1	ABMI 459	2012	ABMI: Ashley Hillman
P10630	90131	subclade 3	section 3.6	NA	V	Peltigera praetextata	Peltigera praetextata	ABMI 735	2012	ABMI: Charmaine Holloway
P11239	395167	subclade 3	section 3.6	NA	V	Peltigera canina	Peltigera canina 1	ABMI OG-DH-751-2	2008	ABMI: Diane L. Haughland
P11236	395097	subclade 3	section 3.6	NA	V	Peltigera	Peltigera canina 1	ABMI OG-DH-751-2	2008	ABMI: Diane L. Haughland
P10946	423445	subclade 3	section 3.6	NA	V	Peltigera cf. neckeri	Peltigera neckeri	ABMI 158	2014	ABMI: David Hogarth
P11244	395157	subclade 3	section 3.6	NA	V	Peltigera collina	Peltigera praetextata	ABMI OG-DH-751-2	2008	ABMI: Diane L. Haughland
P11243	718882	subclade 3	section 3.6	NA	V	Peltigera praetextata	Peltigera polydactylon subsp. udeghe	ABMI OG-DH-751-2	2008	ABMI: Diane L. Haughland
P11240	395169	subclade 3	section 3.6	NA	V	Peltigera neopolydactyla	Peltigera polydactylon subsp. udeghe	ABMI OG-DH-751-2	2008	ABMI: Diane L. Haughland
P10963	423453	subclade 3	section 3.6	NA	V	Peltigera leucophlebia	Peltigera leucophlebia 6	ABMI 158	2014	ABMI: David Hogarth
P11267	394959	subclade 3	section 3.6	NA	V	Peltigera canina	Peltigera canina 1	ABMI OG-DH-751-1	2008	ABMI: Diane L. Haughland
P11344	615111	subclade 3	section 3.6	NA	V	Peltigera evansiana	Peltigera evansiana	ABMI 857	2015	ABMI: Aiden Bateman
P11268	705530	subclade 3	section 3.6	NA	V	Peltigera praetextata	Peltigera praetextata	ABMI OG-DH-751-1	2008	ABMI: Diane L. Haughland
P11102	640160	subclade 3	section 3.6	NA	V	Peltigera praetextata	Peltigera praetextata	ABMI 785	2014	ABMI: Ashley Hillman
P10652	1486877	subclade 3	section 3.6	NA	V	Peltigera canina	Peltigera canina 1	ABMI 717	2019	ABMI: Hanna Rogers
P10650	1440124	subclade 3	section 3.6	NA	V	Peltigera canina	Peltigera canina 1	ABMI 717	2019	ABMI: Hanna Rogers
P10649	1487051	subclade 3	section 3.6	NA	V	Peltigera praetextata	Peltigera praetextata	ABMI 717	2019	ABMI: Hanna Rogers
P11497	613360	subclade 3	section 3.6	NA	V	Peltigera praetextata	Peltigera praetextata	ABMI 264	2015	ABMI: Evan Scheidt
P11393	20193	subclade 3	section 3.6	NA	V	Peltigera praetextata	Peltigera praetextata	ABMI 746	2013	ABMI: David Hogarth
P10801	1549671	subclade 3	section 3.6	NA	V	Peltigera elisabethae	Peltigera elisabethae	ABMI 821	2019	ABMI: Sarah Mitchell
P10807	1566824	subclade 3	section 3.6	NA	V	Peltigera praetextata	Peltigera praetextata	ABMI 931	2019	ABMI: Michael Shortt
P10816	1566597	subclade 3	section 3.6	NA	V	Peltigera fuscopraetextata	Peltigera praetextata	ABMI 931	2019	ABMI: Michael Shortt
P10819	1566739	subclade 3	section 3.6	NA	V	Peltigera fuscopraetextata	Peltigera praetextata	ABMI 931	2019	ABMI: Michael Shortt
P10838	1563408	subclade 3	section 3.6	NA	V	Peltigera elisabethae	Peltigera elisabethae	ABMI 945	2019	ABMI: Tallula Ash
P6305	242823	subclade 3	section 3.6	NA	V	Peltigera praetextata 4	Peltigera praetextata	ABMI OG-ALPAC-543-8	2010	ABMI: Mireille Martel
P6306	247347	subclade 3	section 3.6	NA	V	Peltigera praetextata 4	Peltigera praetextata	ABMI OG-ALPAC-724-4	2010	ABMI: Mireille Martel
P6390	682331	subclade 3	section 3.6	NA	V	Peltigera evansiana 1	Peltigera evansiana	ABMI 1024	2015	ABMI: Rachel Howes
P6391	92668	subclade 3	section 3.6	NA	V	Peltigera evansiana 1	Peltigera evansiana	ABMI 524	2012	ABMI: Guillaume Gingras
P6403	374674	subclade 3	section 3.6	NA	V	Peltigera canina 1	Peltigera canina 1	ABMI 466	2013	ABMI: Gordon Schnurr
P6420	23805	subclade 3	section 3.6	NA	V	Peltigera canina 1	Peltigera canina 1	ABMI 695	2013	ABMI: Courtney Kelly
P6429	74462	subclade 3	section 3.6	NA	V	Peltigera praetextata	NA	ABMI 466	2013	ABMI: Gordon Schnurr
P6446	10047	subclade 3	section 3.6	NA	V	Peltigera canina 2	Peltigera evansiana	ABMI 691	2013	ABMI: Nils Anderson
P6466	462756	subclade 3	section 3.6	NA	V	Peltigera canina 2	Peltigera praetextata	ABMI OG-ABMI-1331-11	2014	ABMI: Kendall Vanderlip
P6448	11179	subclade 3	section 3.6	NA	V	Peltigera canina s.l.	NA	ABMI 691	2013	ABMI: Nils Anderson
P6469	305873	subclade 3	section 3.6	NA	V	Peltigera praetextata 4	Peltigera praetextata	ABMI 1332	2011	ABMI: Taylor Will
P6513	512302	subclade 3	section 3.6	NA	V	Peltigera polydactylon	Peltigera praetextata	ABMI 802	2013	ABMI: Peter De Carvalho
P6572	416644	subclade 3	section 3.6	NA	V	Peltigera canina 1	Peltigera canina 1	ABMI OG-ABMI-468-11	2014	ABMI: Taylor Wynia
P6583	131248	subclade 3	section 3.6	NA	V	Peltigera canina 1	Peltigera canina 1	ABMI OG-ALPAC-787-5	2012	ABMI: Jodana Samuel
P8220	758887	subclade 3	section 3.6	NA	V	Peltigera cinnamomea	NA	ABMI 659	2016	ABMI: Dylan Cunningham
P8223	798255	subclade 3	section 3.6	NA	V	Peltigera cf. cinnamomea	Peltigera praetextata	ABMI 620	2016	ABMI: Aaron Cyr
P8226	766567	subclade 3	section 3.6	NA	V	Peltigera canina s.l.	Peltigera neocanina 1	ABMI 616	2016	ABMI: Jessica Ritz
[truncated: 598 more rows]

## Sheet: d
Supplementary Data 1d. Metadata for the subset of ABMI sites from which the cyanolichens analyzed in this study were collected. The public coordinates point to a location that is within 5.5 km of the actual site center. Exact site coordinates remain confidential per ABMI policy.
[truncated: 397 more rows]

[truncated: 4 more sheets: e, f, g, h]
