# Supplementary material for: Rapid Radiations Outweigh Reticulations During the Evolution of a 750-Million-Year-Old Lineage of Cyanobacteria
Source: Mol Biol Evol. 2025 Oct 1;42(10):msaf244. doi: 10.1093/molbev/msaf244 (PMC12559999; doi:10.1093/molbev/msaf244)
Supplement: msaf244_Supplementary_Data [file msaf244_supplementary_data.zip › SupplementaryData2a_nostocales_dated.tree.txt]

#NEXUS
BEGIN TREES;

	UTREE 1 = (((((((((((Cylindrospermopsis_raciborskii_CS_505_v2: 0.509282, Sphaerospermopsis_kisseleviana_NIES_73: 0.509282) [&95%HPD={0.31793, 0.714619}]: 0.243553, Nostoc_azollae_0708: 0.752835) [&95%HPD={0.533144, 0.989164}]: 0.157926, (Trichormus_variabilis_PCC_6309: 0.706475, Anabaena_cylindrica_PCC_7122: 0.706475) [&95%HPD={0.451712, 0.972218}]: 0.204285) [&95%HPD={0.671029, 1.1674}]: 0.168837, (Cuspidothrix_issatschenkoi_CHARLIE_1: 0.692818, (Dolichospermum_planctonicum_strain_NIES_80: 0.544346, (Anabaena_sp_WA113: 0.424474, (Anabaena_sp_90: 0.276366, Aphanizomenon_flos_aquae_NIES_81: 0.276366) [&95%HPD={0.151235, 0.416958}]: 0.148108) [&95%HPD={0.272712, 0.594796}]: 0.119872) [&95%HPD={0.368349, 0.738222}]: 0.148472) [&95%HPD={0.487807, 0.920509}]: 0.386780) [&95%HPD={0.812753, 1.35275}]: 0.229730, Cylindrospermum_stagnale_PCC_7417: 1.309328) [&95%HPD={0.999578, 1.62423}]: 0.189107, (Nostoc_sp_B_2019: 1.061913, ((JL23bin6: 0.379703, JL33bin9: 0.379703) [&95%HPD={0.18259, 0.597089}]: 0.319561, (Nostoc_sp_JC1668: 0.409827, (Nostoc_linckia_NIES_25: 0.300875, Nostoc_calcicola_FACHB_389: 0.300875) [&95%HPD={0.15044, 0.462089}]: 0.108952) [&95%HPD={0.242812, 0.596056}]: 0.289436) [&95%HPD={0.448616, 0.966017}]: 0.362650) [&95%HPD={0.716169, 1.41525}]: 0.436522) [&95%HPD={1.1604, 1.84049}]: 0.087473, ((Anabaenopsis_circularis_NIES_21: 1.215914, ((Trichormus_variabilis_ATCC_29413: 0.481570, Nostoc_sp_NIES_2111: 0.481570) [&95%HPD={0.255823, 0.731291}]: 0.433393, (Nostoc_sp_CENA543: 0.653521, (Anabaena_sp_4_3: 0.431911, Nostoc_sp_PCC_7524: 0.431911) [&95%HPD={0.232895, 0.647469}]: 0.221610) [&95%HPD={0.422584, 0.901699}]: 0.261443) [&95%HPD={0.644268, 1.19554}]: 0.300951) [&95%HPD={0.905167, 1.53398}]: 0.197474, (Nostoc_sp_NIES_4103: 1.278394, (Nodularia_sp_NIES_3585: 0.379576, (Nodularia_spumigena_UHCC_0039: 0.081566, Nodularia_spumigena_CENA596: 0.081566) [&95%HPD={0.0357877, 0.134133}]: 0.298010) [&95%HPD={0.195039, 0.589949}]: 0.898818) [&95%HPD={0.945945, 1.60538}]: 0.134994) [&95%HPD={1.08375, 1.75778}]: 0.172520) [&95%HPD={1.22683, 1.93695}]: 0.070046, (Fortiea_contorta_PCC_7126: 1.301403, (Tolypothrix_tenuis_PCC_7101: 0.661507, (Calothrix_sp_NIES_2100: 0.501132, (Calothrix_sp_NIES_2098: 0.368790, (Nostoc_sp_106C: 0.156784, Nostoc_sp_T09: 0.156784) [&95%HPD={0.0738074, 0.253894}]: 0.212005) [&95%HPD={0.21217, 0.544077}]: 0.132342) [&95%HPD={0.310774, 0.713421}]: 0.160375) [&95%HPD={0.419065, 0.921727}]: 0.639895) [&95%HPD={0.9132, 1.69764}]: 0.354551) [&95%HPD={1.28624, 2.0263}]: 0.272327, Tolypothrix_sp_NIES_4075: 1.928281) [&95%HPD={1.49825, 2.36958}]: 0.215904, (((Calothrix_sp_336_3: 1.669870, (Calothrix_sp_NIES_3974: 1.391457, (Calothrix_sp_PCC_6303: 1.183310, (Calothrix_elsteri_CCALA_953: 0.904666, (Calothrix_desertica_PCC_7102_v2: 0.364079, Calothrix_sp_NIES_4105: 0.364079) [&95%HPD={0.188157, 0.557532}]: 0.540587) [&95%HPD={0.609411, 1.20328}]: 0.278644) [&95%HPD={0.853568, 1.50832}]: 0.208147) [&95%HPD={1.03628, 1.74043}]: 0.278413) [&95%HPD={1.27981, 2.06534}]: 0.181508, (Rivularia_sp_PCC_7116: 1.603117, (Calothrix_rhizosoleniae_SC01: 0.940531, Richelia_intracellularis_HH01: 0.940531) [&95%HPD={0.576069, 1.32515}]: 0.662586) [&95%HPD={1.20645, 2.00404}]: 0.248261) [&95%HPD={1.43372, 2.27345}]: 0.150587, ((Chlorogloeopsis_fritschii_PCC_9212: 1.172128, (Fischerella_sp_PCC_9605: 0.877806, (Fischerella_thermalis_WC114: 0.427724, Fischerella_sp_NIES_4106: 0.427724) [&95%HPD={0.211788, 0.668333}]: 0.450082) [&95%HPD={0.525682, 1.2502}]: 0.294322) [&95%HPD={0.762905, 1.60147}]: 0.669309, (Dictyo3444.bin.3: 1.571207, (Tolypothrix_bouteillei_VB521301: 1.208657, (Nostocales_cyanobacterium_HT_58_2: 0.728309, (Scytonema_sp_HK_05_v2: 0.567437, Mastigocladopsis_repens_PCC_10914: 0.567437) [&95%HPD={0.297136, 0.864885}]: 0.160872) [&95%HPD={0.434131, 1.04805}]: 0.480348) [&95%HPD={0.820274, 1.61684}]: 0.362550) [&95%HPD={1.17416, 2.00476}]: 0.270231) [&95%HPD={1.42139, 2.27905}]: 0.160527) [&95%HPD={1.55928, 2.45533}]: 0.142220) [&95%HPD={1.66203, 2.60729}]: 0.343764, (Synechocystis_sp_PCC_7509: 1.871493, (Gloeocapsa_sp_PCC_7428: 1.638476, (Peltula.bin.10: 1.139891, Chroococcidiopsis_thermalis_PCC_7203: 1.139891) [&95%HPD={0.757296, 1.53319}]: 0.498584) [&95%HPD={1.32202, 2.00459}]: 0.233018) [&95%HPD={1.58153, 2.19897}]: 0.616455) [&95%HPD={2.07709, 2.82247}];

END;
